# Supplementary material for: Membrane transporters modulating the toxicity of arsenic, cadmium, and mercury in human cells
Source: Life Sci Alliance. 2024 Nov 22;8(2):e202402866. doi: 10.26508/lsa.202402866 (PMC11584324; doi:10.26508/lsa.202402866)
Supplement: Supplementary file 1 [file LSA-2024-02866_TableS1.xlsx]

## Sheet: All sublibraries combined
sgRNA	Sequence	Gene
ABCA1_1	GCTGGCCTGGATTTACTCAG	ABCA1
ABCA1_2	GTGATGACCTGGTACATTG	ABCA1
ABCA1_3	GTCCTGCCATGCCACACAC	ABCA1
ABCA1_4	GACCATATCTCGCTTCATGG	ABCA1
ABCA1_5	GACTGTCGAAGAACACATC	ABCA1
ABCA1_6	GACACGCCCAGCTTCAAGT	ABCA1
ABCA10_1	GAGAAAGGAAATACATACT	ABCA10
ABCA10_2	GACAGATCACTGCAATACTT	ABCA10
ABCA10_3	GAAGTTAAAAATTCCCATAA	ABCA10
ABCA10_4	GAATGAAAGCACATATGTG	ABCA10
ABCA10_5	GAAGAGAAAACTAACACTA	ABCA10
ABCA10_6	GCAAATGTATGTCAATCCCC	ABCA10
ABCA11P_1	GAATGAAAGAACCTACTCAGG	ABCA11P
ABCA11P_2	GCTTCGTGCTGAGCATACTG	ABCA11P
ABCA11P_3	GGCAGTACCCAAGAACTTG	ABCA11P
ABCA11P_4	GTCAGGCTACCATTAAAAACC	ABCA11P
ABCA11P_5	GAAAAAGGCCTGAGACAGA	ABCA11P
ABCA11P_6	GTTCGATGGAAACTTCTCCCA	ABCA11P
ABCA12_1	GAGTTGGAACACTGTCAGG	ABCA12
ABCA12_2	GCAGAAGGGTGAGTCCGATG	ABCA12
ABCA12_3	GCAAACTGGAAGGAACTCCC	ABCA12
ABCA12_4	GCAGCTATAAATACAACCC	ABCA12
ABCA12_5	GTTCCATCAAAGTTCCTCAC	ABCA12
ABCA12_6	GAGGTACCATAAAGAGAGG	ABCA12
ABCA13_1	GAAACGGTTCAGTGCCACGC	ABCA13
ABCA13_2	GCAGTAAAGGGGAAATACCA	ABCA13
ABCA13_3	GAACCAATAGAACTATGTA	ABCA13
ABCA13_4	GAGCAAGGGTCCACCCCAC	ABCA13
ABCA13_5	GCCAGCATGGTCAGAAAGT	ABCA13
ABCA13_6	GGATTGTGTATGAGACATG	ABCA13
ABCA17P_1	GCCCATATGGACCCTATATCG	ABCA17P
ABCA17P_2	GCTTCTGGAATTCGGCCGTCG	ABCA17P
ABCA17P_3	GCTTTCTAAGGAAACGCACCT	ABCA17P
ABCA17P_4	GTCATGTATGCCCAGATCGG	ABCA17P
ABCA17P_5	GTATGCACATCCACTTGTAGG	ABCA17P
ABCA17P_6	GTATTTACTGACTTGGAACTG	ABCA17P
ABCA2_1	GCCGGCCCAGAGCTGTACGA	ABCA2
ABCA2_2	GCCTTCGAGAAGTGCATCG	ABCA2
ABCA2_3	GAACCTCTACGAGAACCAGG	ABCA2
ABCA2_4	GAAGTAGATGATGCCACCGC	ABCA2
ABCA2_5	GATCTCCTGGGTCTACTCCG	ABCA2
ABCA2_6	GTGTCTGAGACCAGCAGGC	ABCA2
ABCA3_1	GAAGAGCAGGGTCATGAAGG	ABCA3
ABCA3_2	GGCGCGAGTGGAAAATGG	ABCA3
ABCA3_3	GAACAGAAGGTTGTCCACGA	ABCA3
ABCA3_4	GCAGCAGGGTGTCAGCCATG	ABCA3
ABCA3_5	GCCAGGGTGACGCAGGTCAG	ABCA3
ABCA3_6	GAGTCATCCAGTTGTACCG	ABCA3
ABCA4_1	GAAGATTTCCGGTACATCTG	ABCA4
ABCA4_2	GAGTAAGGGTCCACCCCAG	ABCA4
ABCA4_3	GCAGTTCTTCAGGAAGAGTG	ABCA4
ABCA4_4	GAAATAGATGACACCACTAC	ABCA4
ABCA4_5	GTCTGGACGAACCCACCTCTG	ABCA4
ABCA4_6	GTGCTGTGGACACATGCCA	ABCA4
ABCA5_1	GATCAAGATAGACAGCCAAG	ABCA5
ABCA5_2	GTTCCTCAAAAGTAAATGG	ABCA5
ABCA5_3	GAAATAGATACCTTTCCCCG	ABCA5
ABCA5_4	GAAGCAGAAATTGACCAAGC	ABCA5
ABCA5_5	GGTGAAAATGCTATAACT	ABCA5
ABCA5_6	GATACAATATGTCGAGAACAG	ABCA5
ABCA6_1	GTTATTGATGATCAACAGGC	ABCA6
ABCA6_2	GATATAAAATATACAAGTG	ABCA6
ABCA6_3	GTCAAATCACGGCAATCCT	ABCA6
ABCA6_4	GTGATATAAAATATACAAG	ABCA6
ABCA6_5	GCATATATGAAGGTCAAATCA	ABCA6
ABCA6_6	GGGTCTTGGATATCACCTA	ABCA6
ABCA7_1	GCGCGCAGTGGCACAACGT	ABCA7
ABCA7_2	GCAGCAGCTCCCAAATACCG	ABCA7
ABCA7_3	GAGGACAGACGCCCAGGTG	ABCA7
ABCA7_4	GAGCACCAGAACCAGCAGTG	ABCA7
ABCA7_5	GATGGGCTCACCAGAGAGG	ABCA7
ABCA7_6	GCAGCTCCCAAATACCGCGG	ABCA7
ABCA8_1	GAGCAAGGAAATACAAATG	ABCA8
ABCA8_2	GACTTCAGGAAAAACAAAGG	ABCA8
ABCA8_3	GTAGCAACAAATTTCATGT	ABCA8
ABCA8_4	GGTACTGAAGAGGATCACG	ABCA8
ABCA8_5	GCCAGACAAAATGATAAACT	ABCA8
ABCA8_6	GAGGAGGAACACGACCAGGC	ABCA8
ABCA9_1	GAAACAAGGAAAACAATCAG	ABCA9
ABCA9_2	GACCAAGGAGGGCAGTGATC	ABCA9
ABCA9_3	GACATAGCCAATACTACAC	ABCA9
ABCA9_4	GTCAATACCAAATACAGAA	ABCA9
ABCA9_5	GTATTTGGAGACAGTTCCCAC	ABCA9
ABCA9_6	GACCATCACAAAACCAGTC	ABCA9
ABCB1_1	GTTCCCCTGAGAGGACCAAGG	ABCB1
ABCB1_2	GAGGCTCTATGACCCCACAG	ABCB1
ABCB1_3	GACCACCTTGGTCCTCTCAG	ABCB1
ABCB1_4	GCTATAATGCGACAGGAGAT	ABCB1
ABCB1_5	GCAAACGATGAGCTATCACAA	ABCB1
ABCB1_6	GGTTTCTACGGGAAATCAT	ABCB1
ABCB10_1	GTTACCTGAAGTTTGCATG	ABCB10
ABCB10_2	GGCACCACGCTCAAAACAA	ABCB10
ABCB10_3	GAGTGCAGTGTCTGATGAG	ABCB10
ABCB10_4	GAAAGGACTGGGTGCAGGG	ABCB10
ABCB10_5	GAAACTGACCAAAGTCACTC	ABCB10
ABCB10_6	GCCGGGGCCCAGGCTTCCGT	ABCB10
ABCB11_1	GCTGACAGAAATAATAACCA	ABCB11
ABCB11_2	GAATAATGAGAATGGAAATA	ABCB11
ABCB11_3	GCTGAATGAAAAGGGCCATT	ABCB11
ABCB11_4	GTGTGGAGCCGTACCAGA	ABCB11
ABCB11_5	GCTGTCGCAGTACTTATCAC	ABCB11
ABCB11_6	GACATTCTTACCAGACCAA	ABCB11
ABCB4_1	GCTGATGGCCATTATCACAA	ABCB4
ABCB4_2	GGACTGTGATAGCTTTCGG	ABCB4
ABCB4_3	GAGTGGATCCATACCAGA	ABCB4
ABCB4_4	GTCGGTGTGCTATCACAA	ABCB4
ABCB4_5	GACAGCCACTACTTCCAACCA	ABCB4
ABCB4_6	GGCCGTGGAAATGTAACCA	ABCB4
ABCB5_1	GGTGGTCCCGAACAAAAC	ABCB5
ABCB5_2	GAAAAAGGAGCTCAAATGAG	ABCB5
ABCB5_3	GGCATTATCGAGACCATAT	ABCB5
ABCB5_4	GGAGCTCAAATGAGTGGA	ABCB5
ABCB5_5	GCTTGACTAACCACTCCAATA	ABCB5
ABCB5_6	GAAAGGAGCTCAAATGAGTGG	ABCB5
ABCB6_1	GGTGCCAAACCAATTGAG	ABCB6
ABCB6_2	GTCTTGGAACAGCCCACAG	ABCB6
ABCB6_3	GAACGGGCACTCAATGTGT	ABCB6
ABCB6_4	GAACACAATGAGGCCAAACC	ABCB6
ABCB6_5	GCGCAGTGAGAGCTCGTGC	ABCB6
ABCB6_6	GTAGGTGCCAAACCAATTGA	ABCB6
ABCB7_1	GATAGAAAAGAGGACATGT	ABCB7
ABCB7_2	GCTGAATTATGAAACTGTGA	ABCB7
ABCB7_3	GCTCGCCAGTCAGGGAATTG	ABCB7
ABCB7_4	GTCACAGTTGCAGTCACACGG	ABCB7
ABCB7_5	GACAGTTCCCAGAAAGTTCAG	ABCB7
ABCB7_6	GAAAAGAGGACATGTTGGCA	ABCB7
ABCB8_1	GCTGTACCTGGACACCATAG	ABCB8
ABCB8_2	GGGCCACGATCTTGCCAGG	ABCB8
ABCB8_3	GACACCATAGAGGATAAGC	ABCB8
ABCB8_4	GGCCTCCCAGACAGTGCAA	ABCB8
ABCB8_5	GGTGCTGCTGTCCCACGT	ABCB8
ABCB8_6	GACCATAGAGGATAAGCAGGT	ABCB8
ABCB9_1	GCCCACGAAGAGGCACACGA	ABCB9
ABCB9_2	GCCAGAGCGAGCAACACGG	ABCB9
ABCB9_3	GACCAGGTCGCTGACCATGG	ABCB9
ABCB9_4	GCCCCAGACGTAGTACATGT	ABCB9
ABCB9_5	GCGGAAGAGACAGTTTCGA	ABCB9
ABCB9_6	GTACTACGTCTGGGGCAGCG	ABCB9
ABCC1_1	GAACAAGGCCAAAGACACGA	ABCC1
ABCC1_2	GATGGGGTCATCAGTCCAG	ABCC1
ABCC1_3	GTGTACTGGGACTACATGA	ABCC1
ABCC1_4	GTACGCAGGAACTCAGCGA	ABCC1
ABCC1_5	GTAGACGGCAAATGTGCACA	ABCC1
ABCC1_6	GCAGGTCCACGTGCAGACAG	ABCC1
ABCC10_1	GCAGCCCACAGGTATACAC	ABCC10
ABCC10_2	GCCTGCTGGAGACCAGACAG	ABCC10
ABCC10_3	GAGACCATTGATCACCCAA	ABCC10
ABCC10_4	GCATGCTGAGCTACACCACA	ABCC10
ABCC10_5	GCGGCCTGTGTATACCTGT	ABCC10
ABCC10_6	GAGCTGCTGAGTGGCATTC	ABCC10
ABCC11_1	GCTGATTAAAATGTACACAT	ABCC11
ABCC11_2	GTTGCACAAGATCAACCTGG	ABCC11
ABCC11_3	GCCCTTTGGAGACATGACAG	ABCC11
ABCC11_4	GCCGAAGGAGATTCAAGG	ABCC11
ABCC11_5	GATCGTCAGCGGGAACATCA	ABCC11
ABCC11_6	GACCTTGGTGAAAATCCCTG	ABCC11
ABCC12_1	GCAGGATAATGTCAGCACGA	ABCC12
ABCC12_2	GGTCGGAGTAGACAGCGC	ABCC12
ABCC12_3	GCATCATCATGGCAGCCATA	ABCC12
ABCC12_4	GACCATTAGGATCGGGATGG	ABCC12
ABCC12_5	GGCAACAGGACCATGTGTG	ABCC12
ABCC12_6	GAGGACCTCTGGGAAAGTCT	ABCC12
ABCC2_1	GTTGTGTCAAAAAATCTCAT	ABCC2
ABCC2_2	GATATTGAAGAGGGTAATGG	ABCC2
ABCC2_3	GGGAAAGTTACCAGGACAA	ABCC2
ABCC2_4	GGCCAGTGTTTCCACAGAG	ABCC2
ABCC2_5	GGGTCCCAACTCTCTCCAT	ABCC2
ABCC2_6	GCATGCTCAGGGGAAAGCGC	ABCC2
ABCC3_1	GAACCACCAGAAAAACAGGC	ABCC3
ABCC3_2	GATGAGGGCAGAGAGTACCA	ABCC3
ABCC3_3	GAACCACCAGAAAAACAGG	ABCC3
ABCC3_4	GTCCTGGATAAGCTTGAAGC	ABCC3
ABCC3_5	GCATGGGTGTCATCTACAGGA	ABCC3
ABCC3_6	GATGATGTAGCCACGACAA	ABCC3
ABCC4_1	GTGTTCTTACACTTCCTGT	ABCC4
ABCC4_2	GCACACTGCCGAGGAGCACGT	ABCC4
ABCC4_3	GAAGTTGTTCTCATCACTG	ABCC4
ABCC4_4	GGTGTTCTCGGGAACTCTG	ABCC4
ABCC4_5	GATAATAAAAATGTACGCCT	ABCC4
ABCC4_6	GGAATTGGCCCCAAGTCAC	ABCC4
ABCC5_1	GTCTGAGCTGAGAATGCATGG	ABCC5
ABCC5_2	GCATGGAGGCATCAAGAGAG	ABCC5
ABCC5_3	GCCACGAAAAAGTCATAC	ABCC5
ABCC5_4	GAGAGAGGCCCTCGGCTC	ABCC5
ABCC5_5	GTGTGGCCCACAAGAAGG	ABCC5
ABCC5_6	GTCAGAGCACTCAAGCCATGA	ABCC5
ABCC6_1	GGACCCAGAGGTACATGGG	ABCC6
ABCC6_2	GAGGAGGTAGATGGGACCA	ABCC6
ABCC6_3	GACCATGGCCGGGGCTACCTC	ABCC6
ABCC6_4	GGCAGGTTCAGGCTCTGTC	ABCC6
ABCC6_5	GACCATCTTGGCTTTGAAGAG	ABCC6
ABCC6_6	GTCCTGAGAACAGCAGGGGTC	ABCC6
ABCC8_1	GATCCCAAAGATGCACAG	ABCC8
ABCC8_2	GATGCCGCGGAGCATCTCGT	ABCC8
ABCC8_3	GAAGGCGTTCATCCACCAGT	ABCC8
ABCC8_4	GCAGAGCACCGTGAACACCA	ABCC8
ABCC8_5	GAGAACATCTTCCGCACGC	ABCC8
ABCC8_6	GCAGTACCTGATATCCAAGT	ABCC8
ABCC9_1	GTAGCTATAGACTATTGGC	ABCC9
ABCC9_2	GCTGGCTTTAGCATACTCTG	ABCC9
ABCC9_3	GAGGATGGCAAGGAGAAGAG	ABCC9
ABCC9_4	GACAGAGGCAGAGAATCTGTG	ABCC9
ABCC9_5	GCTGTCAAAAGCAACATAC	ABCC9
ABCC9_6	GTCAGTTAACCATGATTGT	ABCC9
ABCD1_1	GCTCCAGCATAACATACCAC	ABCD1
ABCD1_2	GAAGGTGCGGCTCACCAAGG	ABCD1
ABCD1_3	GTGGCCAGCCTCAACATCA	ABCD1
ABCD1_4	GATCATGTCGTCGTACAAGG	ABCD1
ABCD1_5	GAGCGGGCCGCCCGAAGCA	ABCD1
ABCD1_6	GCTGCCAGCCAAAAGCCCGC	ABCD1
ABCD2_1	GTTTGAATGAGTGTATAGG	ABCD2
ABCD2_2	GCAGTGGACTAATTATGG	ABCD2
ABCD2_3	GCAGAGGAAGCACATAGAAA	ABCD2
ABCD2_4	GAACTTGTGACCACTGAAACA	ABCD2
ABCD2_5	GTCTTTGATGAAGTAAAAAG	ABCD2
ABCD2_6	GCAGTTTGAATGAGTGTAT	ABCD2
ABCD3_1	GTACTTATTGCTGTTATGC	ABCD3
ABCD3_2	GTATTTAGTGAGCCTTACT	ABCD3
ABCD3_3	GATGTTTGGATGATTCAAAA	ABCD3
ABCD3_4	GACCACCATTACAGAACAATG	ABCD3
ABCD3_5	GTGGTTTGCAGTGGTATCAT	ABCD3
ABCD3_6	GCTCGAACATATTGTGATGTT	ABCD3
ABCD4_1	GCACATGAGGACAGACCGC	ABCD4
ABCD4_2	GATCCCCAGTCAGTACTATG	ABCD4
ABCD4_3	GCTCACATACAGCAGGTTGC	ABCD4
ABCD4_4	GACCCCATAGTACTGACTG	ABCD4
ABCD4_5	GGTAAGTGTAGTAGACGA	ABCD4
ABCD4_6	GCACCAGCTTCATCACAATG	ABCD4
ABCE1_1	GCAATTGATAAGGCGCCAAAG	ABCE1
ABCE1_2	GATCTCTAATAAATCCAGAT	ABCE1
ABCE1_3	GAAAACAAAAGCCAAACCT	ABCE1
ABCE1_4	GGTAGATTGACAATTGATA	ABCE1
ABCE1_5	GATATTGTGGCAGGGGACAGT	ABCE1
ABCE1_6	GGTTGTGGTATCTGTATTA	ABCE1
ABCF1_1	GGGTCCTACCAGCCCGTAG	ABCF1
ABCF1_2	GATGGAGTATGAGCGCCAAG	ABCF1
ABCF1_3	GCAGAGGCCAAAGCACGG	ABCF1
ABCF1_4	GAGCCGCTGGGCATCGAGG	ABCF1
ABCF1_5	GTACCCGCCCCAAAACCCCG	ABCF1
ABCF1_6	GAGGAATTGCGGGCCACTG	ABCF1
ABCF2_1	GATGGAAGTCGACACAGAGC	ABCF2
ABCF2_2	GAGAGGGTCGTGAGCGATA	ABCF2
ABCF2_3	GACCATGAAAGGTAAGTGAG	ABCF2
ABCF2_4	GACTTCCATCACACAATGCAA	ABCF2
ABCF2_5	GCATCAGGACTGACAGAGA	ABCF2
ABCF2_6	GACACCCTTGCATTGTGTGA	ABCF2
ABCF3_1	GCCCCACCAGCCCGTAACGG	ABCF3
ABCF3_2	GAAATCTATGCCAAACTGG	ABCF3
ABCF3_3	GCAGTATCGCCAGCACATCC	ABCF3
ABCF3_4	GCTGGCCACCCGGAGTCTGC	ABCF3
ABCF3_5	GAAGGTCTCAAAGTCTCCC	ABCF3
ABCF3_6	GCAGAGTAAACTCAAGATGC	ABCF3
ABCG1_1	GACCACAAGAGAGACCTCGG	ABCG1
ABCG1_2	GGTTCCTGAAGGACCCTGG	ABCG1
ABCG1_3	GTCCACGCTGATGAACATCC	ABCG1
ABCG1_4	GATCGGGAACGAAGCCAAGA	ABCG1
ABCG1_5	GAAGTTCAATAGTGGTGAGT	ABCG1
ABCG1_6	GTACGGTGATCAGAACAGT	ABCG1
ABCG2_1	GTTGGAACTCAGTTTATCCG	ABCG2
ABCG2_2	GTTGTGATGGGCACTCTGA	ABCG2
ABCG2_3	GAATTACATCAACTTTCCGG	ABCG2
ABCG2_4	GAAAGAAAAAGGACTAGTAT	ABCG2
ABCG2_5	GAACTTGAAGATGGAATATCG	ABCG2
ABCG2_6	GAATCATGAAAAAAACGAA	ABCG2
ABCG4_1	GAGGATGCAGAACTGTGTGA	ABCG4
ABCG4_2	GGCATCGTCGCCAATATGC	ABCG4
ABCG4_3	GTAGCAGGACATCTTGCGGA	ABCG4
ABCG4_4	GTGGGACATGAACCGTAGGT	ABCG4
ABCG4_5	GTCTACATTCATGAACATCT	ABCG4
ABCG4_6	GAGCACAGTTGGCATGAGGG	ABCG4
ABCG5_1	GAGCTGAGTCTGAGCCATG	ABCG5
ABCG5_2	GAATGGTGAGAACCACAATT	ABCG5
ABCG5_3	GTGCTATCCAGGACCGCGT	ABCG5
ABCG5_4	GCTGGGCTGCGATGGAGACC	ABCG5
ABCG5_5	GCTCGCAGGAACCGAATTG	ABCG5
ABCG5_6	GCTGTAGTTGCCAATCAGT	ABCG5
ABCG8_1	GCGCAGGAGAGTCAGCATTG	ABCG8
ABCG8_2	GTTCTGGGCAGCCGCATCT	ABCG8
ABCG8_3	GGGCAACATGTACGTGCGG	ABCG8
ABCG8_4	GCTGGCCAAAGGCAACCGGC	ABCG8
ABCG8_5	GAAATACTGGACCATGTGCT	ABCG8
ABCG8_6	GTCTGATGTCAATGACCAT	ABCG8
AIFM2_1	GACGGACAAAGGCACAGAGG	AIFM2
AIFM2_2	GAGCGGGTGAGCAATCTGG	AIFM2
AIFM2_3	GCAGCTGCACGCCCTTCCGG	AIFM2
AIFM2_4	GCTCGGAGAGCAGCCACATTG	AIFM2
AIFM2_5	GCCAGGATAAGATGAGAGAA	AIFM2
AIFM2_6	GCCAGCGCTCACGGTTCATCG	AIFM2
ALOX15_1	GACGGCAGGCACCTCATGG	ALOX15
ALOX15_2	GTGGTCAGAGCAAGCTGGC	ALOX15
ALOX15_3	GATGGCTGAGGTCATTGTTG	ALOX15
ALOX15_4	GATCCGTAGGCAAGAAAAG	ALOX15
ALOX15_5	GAAATCGCTCATCCACAGGG	ALOX15
ALOX15_6	GGCTACAGAGAATGACGT	ALOX15
ANKH_1	GTGGGGAGCAAGACGAGAA	ANKH
ANKH_2	GTATGGCATGTGACCCACA	ANKH
ANKH_3	GATGCTGGCCAGCTACGGGC	ANKH
ANKH_4	GGCCACACAGAGAATCAGT	ANKH
ANKH_5	GATTGAGGCACATCCCACC	ANKH
ANKH_6	GGCCGACTGATTCTCTGTG	ANKH
AQP0_1	GTAACGCTATACAGCACAG	AQP0
AQP0_2	GTGACTGCAGGATTGACGT	AQP0
AQP0_3	GAATATGGCCCTCCAAAAGG	AQP0
AQP0_4	GGGAACTTCACTAACCACT	AQP0
AQP0_5	GCCACCTGCAGAACATGCAG	AQP0
AQP0_6	GGGTAGGCCCAATCATTGG	AQP0
AQP1_1	GAAGTTGTGTGTGATCACCG	AQP1
AQP1_2	GTGTCCAAGGGCTACAGAG	AQP1
AQP1_3	GTCGTAGATGAGTACAGCCA	AQP1
AQP1_4	GACCTCACAGACCGCGTGA	AQP1
AQP1_5	GATTGACTACACTGGCTGT	AQP1
AQP1_6	GGTCACGGCGCCTCCGGT	AQP1
AQP10_1	GCAGTGCTGGTAATGGCTGG	AQP10
AQP10_2	GTTGAGTGGAATCCCGCAGT	AQP10
AQP10_3	GATTGTTCAGGGACAGATAGG	AQP10
AQP10_4	GACCATGGTAGAGAACATAGG	AQP10
AQP10_5	GATGCCCTACAGAACTATAC	AQP10
AQP10_6	GTTACGATAGCCATCTACGT	AQP10
AQP11_1	GCTCAAAGCGGTCATCACAG	AQP11
AQP11_2	GTAGACGAGCGTCAGCGTCC	AQP11
AQP11_3	GCTCAGCAGTTGCAGCTCGT	AQP11
AQP11_4	GTATACTATAAAAAACTGA	AQP11
AQP11_5	GTACTGCACAAGCGCCTTG	AQP11
AQP11_6	GCAAACCTGCATAGACCAAAA	AQP11
AQP12A_1	GAACTCCTGCAGGGACACAG	AQP12A
AQP12A_2	GAGCAGGCAAAGGTCACAG	AQP12A
AQP12A_3	GTTGAAGCTGGCGGCACAG	AQP12A
AQP12A_4	GACACGTTAAGACCTGCCAT	AQP12A
AQP12A_5	GTGACCAACAGAGCCACAG	AQP12A
AQP12A_6	GCCTCCACAAGCGCCCCGTG	AQP12A
AQP12B_1	GCAGCTCGGGGCCTGCTTCC	AQP12B
AQP12B_2	GAGCAGGCAAAGGTCACAG	AQP12B
AQP12B_3	GAACTCCTGCAGGGACACGG	AQP12B
AQP12B_4	GACACGTTAAGACCTGCCAT	AQP12B
AQP12B_5	GCTGAAGCTGGCGGCACAG	AQP12B
AQP12B_6	GTGACCAACAGAGCCACAG	AQP12B
AQP2_1	GCCATGACCTACCCCAAGG	AQP2
AQP2_2	GTGGCCCAGAGCCTGTACCA	AQP2
AQP2_3	GCCACTGCAGATCCATTACAC	AQP2
AQP2_4	GTCACGGCAGGGTTGATGT	AQP2
AQP2_5	GCCAGCTCAGCAACAGCACGA	AQP2
AQP2_6	GTAGAAGGCGGCTCGGAGAA	AQP2
AQP3_1	GATGGTGAGGAAACCACCGT	AQP3
AQP3_2	GGGTAGGTAGCAAAGATGC	AQP3
AQP3_3	GGGGCCCGAAACAAAAAGC	AQP3
AQP3_4	GCACACACACGATAAGGG	AQP3
AQP3_5	GTCACGGCAGGGTTCAGGT	AQP3
AQP3_6	GATGGGCAGCTTGATCCA	AQP3
AQP4_1	GGCCAAAGCACTGCACCA	AQP4
AQP4_2	GAACAAAAGGAAGCTACATGG	AQP4
AQP4_3	GAGGAGAACAAAAATAAGCA	AQP4
AQP4_4	GTTCATGGAAATCTTACCGC	AQP4
AQP4_5	GATCTTCCTGGTGCACACCA	AQP4
AQP4_6	GTCCGTTTGGAATCACAGC	AQP4
AQP5_1	GAGCGGTGCCACACCGTAG	AQP5
AQP5_2	GAAGAAGGAGGTGTGCTCCG	AQP5
AQP5_3	GAGCAGGTAGAAGTAAAGGA	AQP5
AQP5_4	GCTCCGGGCTTTCTTCTACG	AQP5
AQP5_5	GCTCAACAACAACACAACGC	AQP5
AQP5_6	GGTACTGCTCACTCCGACA	AQP5
AQP6_1	GACGAAGTTGTAGATCAGTG	AQP6
AQP6_2	GATGTGGGAGCCTACGAGGA	AQP6
AQP6_3	GTGATGGCAATCTGTAGCA	AQP6
AQP6_4	GAAAGAACACATACAGCCCCG	AQP6
AQP6_5	GCTCCCCAGATCCACTTCAC	AQP6
AQP6_6	GTTCCTTACCCCAATGAGG	AQP6
AQP7_1	GGGTGAGGGGAGAGATCGT	AQP7
AQP7_2	GACCGGAAACTTCCTCCA	AQP7
AQP7_3	GTCACAGCTGCGTTCATGT	AQP7
AQP7_4	GAACAGAGGCGCTGGTGAT	AQP7
AQP7_5	GATATGCCATCAACCCGTCC	AQP7
AQP7_6	GCCATATGGGCCACGGAACCA	AQP7
AQP8_1	GCAGCTGTGAGACCCAGTAC	AQP8
AQP8_2	GAGCCCCAAAGCCAGCCCGT	AQP8
AQP8_3	GGCCAGGGAGCCGAGCGT	AQP8
AQP8_4	GCACCCATGCATACAGCCA	AQP8
AQP8_5	GAGGTTCTGGAATGCATCTG	AQP8
AQP8_6	GGCTGCCAGGGACACCGCA	AQP8
AQP9_1	GATTATGAGGAGTATCATGG	AQP9
AQP9_2	GTTCTTGGGAGCCTTTGTGG	AQP9
AQP9_3	GTGGAAAACTGCTGATCGT	AQP9
AQP9_4	GCAATGACAATAATCAGG	AQP9
AQP9_5	GTTGCAATGGCCATTTATG	AQP9
AQP9_6	GCGTTCGCCAGAGATAGATA	AQP9
ATG5_1	GATCAAATAGCAAACCAAT	ATG5
ATG5_2	GATATAGCGTGAAACAAGT	ATG5
ATG5_3	GAAATTCACTCACCATTTCAG	ATG5
ATG5_4	GATGTGCTTCGAGATGTG	ATG5
ATG5_5	GTGAAAAAGCACTTTCAGA	ATG5
ATG5_6	GAAATGTACTGTGATGTTCCA	ATG5
ATP10A_1	GTAAAGAAGAGTATGCCTGC	ATP10A
ATP10A_2	GCCTCTGCAGAAGAGCATGG	ATP10A
ATP10A_3	GACGCACAAAGTCTCCCACG	ATP10A
ATP10A_4	GGAGGATTCGGCTTCTAGG	ATP10A
ATP10A_5	GAATTACCTCAACGTGTATG	ATP10A
ATP10A_6	GACATGGACTGTGGATATGG	ATP10A
ATP10B_1	GTTGTGAGGCACCCACTGAC	ATP10B
ATP10B_2	GCATGGGCAGCGTGCACCA	ATP10B
ATP10B_3	GGCAATGCATAGTGTGCGC	ATP10B
ATP10B_4	GCACCAGGGCGGCCTCATCA	ATP10B
ATP10B_5	GTCTGATTTAACAGTCTGC	ATP10B
ATP10B_6	GCTGGAAGGATGTGCGCGT	ATP10B
ATP10D_1	GTGACACTGAATATGCAGAG	ATP10D
ATP10D_2	GCACCATTAGAAACACAG	ATP10D
ATP10D_3	GCTATACATAAAGTACGA	ATP10D
ATP10D_4	GTGCATTGGTAAGCCCTGG	ATP10D
ATP10D_5	GTGCTCATCAGCATCCCAC	ATP10D
ATP10D_6	GCCCTGGCGGCATACACTA	ATP10D
ATP11A_1	GTAGTTAAAGAGGACCATGA	ATP11A
ATP11A_2	GAATGCAGAGATACACAATG	ATP11A
ATP11A_3	GAAAGCTGCAGACACCATCG	ATP11A
ATP11A_4	GGCTGCTCACACTCGATGG	ATP11A
ATP11A_5	GTAGGTGTGGCTATTTACAC	ATP11A
ATP11A_6	GACGAGGTGGCGCTGGTCGA	ATP11A
ATP11B_1	GAATGGCTGGTATCAAAGTAT	ATP11B
ATP11B_2	GGATCATGTGATTCAGCAT	ATP11B
ATP11B_3	GAACCATCCAGTCGATCTG	ATP11B
ATP11B_4	GCTCCCTGAGTGCAAGAGAT	ATP11B
ATP11B_5	GTAGAGAACCAAAAAAGCA	ATP11B
ATP11B_6	GACAGGTGTTGCGGTATACAC	ATP11B
ATP11C_1	GATGGGGAATCCAATTGCA	ATP11C
ATP11C_2	GTACAGTATGACATAAACACA	ATP11C
ATP11C_3	GATAAATAAATATACAATC	ATP11C
ATP11C_4	GGTCTGATGTGTTAACCA	ATP11C
ATP11C_5	GAATATGGATTAATCATAGA	ATP11C
ATP11C_6	GGCGGCAGGCATAGCATG	ATP11C
ATP12A_1	GAGAAAGGCGCCCACCCAC	ATP12A
ATP12A_2	GTCGCTGACAGCAAAACGGA	ATP12A
ATP12A_3	GTGGTGGGGGACATTGTGG	ATP12A
ATP12A_4	GAGGCAATATGGCCAATGA	ATP12A
ATP12A_5	GACAAGAGTCCCACAAAACAG	ATP12A
ATP12A_6	GATAACTCATCTCTCACGG	ATP12A
ATP13A1_1	GAATCCGGTCCGCAGGACGT	ATP13A1
ATP13A1_2	GGCTGCAGGATCAGCGTGT	ATP13A1
ATP13A1_3	GCAGCAGATGCGGAACATGT	ATP13A1
ATP13A1_4	GACCGGATTCAACACATCCC	ATP13A1
ATP13A1_5	GTGGACTGGACGCTGACCAA	ATP13A1
ATP13A1_6	GTGCGTGGCCTACGTCCTG	ATP13A1
ATP13A2_1	GACTGTGCAGAGACACACCGG	ATP13A2
ATP13A2_2	GAAATGAGGAAGATGCACA	ATP13A2
ATP13A2_3	GCCACCAGGGCGGCATCACA	ATP13A2
ATP13A2_4	GACCCAGCAAGCCTTCTACC	ATP13A2
ATP13A2_5	GAGGATGGCCGGAGCCAGG	ATP13A2
ATP13A2_6	GAAGGCCTGGAACCCATAGT	ATP13A2
ATP13A3_1	GACATCTCCTGGCACAAGGT	ATP13A3
ATP13A3_2	GTTATGTTGCATGACATGG	ATP13A3
ATP13A3_3	GAAGATGGTTTAGATCTTTG	ATP13A3
ATP13A3_4	GACCATGACGGTGCGAATGT	ATP13A3
ATP13A3_5	GGATGACTGCACTGCGTGA	ATP13A3
ATP13A3_6	GATAGTGCAGGACTGACAAAG	ATP13A3
ATP13A4_1	GGCACAGGAGGAACCTGA	ATP13A4
ATP13A4_2	GAGTGAAGCGGATTACAAG	ATP13A4
ATP13A4_3	GATTGAAGGCAGCTGTGTGG	ATP13A4
ATP13A4_4	GAGCCGTGGTACTGCAGAC	ATP13A4
ATP13A4_5	GTATAGATCATCCCAATGG	ATP13A4
ATP13A4_6	GCATTATCTATGCCCAGAGG	ATP13A4
ATP13A5_1	GAACCTGGCCACCATTTCTG	ATP13A5
ATP13A5_2	GAAGATGGGCTGGACCTCTG	ATP13A5
ATP13A5_3	GATAACAGTCAAAATGATGA	ATP13A5
ATP13A5_4	GTGCCCAAGAATTTCCCAC	ATP13A5
ATP13A5_5	GAAAGGTGCCCCAGAAATGG	ATP13A5
ATP13A5_6	GAGATGGAGCTAACGACTG	ATP13A5
ATP1A1_1	GCAACCAGTTATGATTACAA	ATP1A1
ATP1A1_2	GTAGACAACAATACCACGTG	ATP1A1
ATP1A1_3	GCTGTGCTGTGGTTCCGTGA	ATP1A1
ATP1A1_4	GATGAAGGGCGCCCCAGAA	ATP1A1
ATP1A1_5	GAGAAAATGAGCATAAATG	ATP1A1
ATP1A1_6	GATACGACAGAGAATCAGAG	ATP1A1
ATP1A2_1	GATTGCCACAGGAGACCGGA	ATP1A2
ATP1A2_2	GAGAAGAAACAGATATTGC	ATP1A2
ATP1A2_3	GGTCCAGAATGCGCTCTG	ATP1A2
ATP1A2_4	GAAGATGCAGATCAACGCAG	ATP1A2
ATP1A2_5	GAGGCGAGAGTAGCTATG	ATP1A2
ATP1A2_6	GTTCGACAACCAAATCCATG	ATP1A2
ATP1A3_1	GTCGGTGCCGTGGATCACGC	ATP1A3
ATP1A3_2	GCAAGAGTTCGCACACCTGGG	ATP1A3
ATP1A3_3	GACGGGAATGTTGAGCCGGG	ATP1A3
ATP1A3_4	GTACCTGGGCATCGTGCTGG	ATP1A3
ATP1A3_5	GAGCCCAGCGATGTGAGACA	ATP1A3
ATP1A3_6	GGCCACCGAGCTCAAGGT	ATP1A3
ATP1A4_1	GATGAGAGAGAAAAACCCCA	ATP1A4
ATP1A4_2	GATTCGGGCCAGCATAAACC	ATP1A4
ATP1A4_3	GCTTGTGCAGAGATAAGCCGG	ATP1A4
ATP1A4_4	GCTGATAGGGATCTTAAGCC	ATP1A4
ATP1A4_5	GCAATCACAATACCCCGGG	ATP1A4
ATP1A4_6	GAATGGCCCCAGTCCATAGT	ATP1A4
ATP1B1_1	GTGAGCAGCATCACTTGGA	ATP1B1
ATP1B1_2	GTACAAAGATTCAGCCCAG	ATP1B1
ATP1B1_3	GAAACTTATGGCTACAAAGA	ATP1B1
ATP1B1_4	GTTCCGATGAAGATGCCAGCC	ATP1B1
ATP1B1_5	GAGCTTTATAATAATGCA	ATP1B1
ATP1B1_6	GTAATGATCCCAAGAGCTATG	ATP1B1
ATP1B2_1	GTTCGTAATAGCGTCCAGGG	ATP1B2
ATP1B2_2	GTGCTGTAACCATAGTGGG	ATP1B2
ATP1B2_3	GTCAGTGACACTGAAAGC	ATP1B2
ATP1B2_4	GCTGTTCGTAATAGCGTCCA	ATP1B2
ATP1B2_5	GTCAGTGACACTGAAAGCT	ATP1B2
ATP1B2_6	GGGTCCGGTTGAATTGGC	ATP1B2
ATP1B3_1	GACTGAATGTATATTCCAATG	ATP1B3
ATP1B3_2	GCTTCAGACTCTCAACGATG	ATP1B3
ATP1B3_3	GTAAAGCCTGAAGGAGTGCCA	ATP1B3
ATP1B3_4	GGGCGCACCGCCAAGAGCT	ATP1B3
ATP1B3_5	GCCAGGAACCCATAAAAAACT	ATP1B3
ATP1B3_6	GGGGCGCACCGCCAAGAGC	ATP1B3
ATP2A1_1	GCAGCCCAGGGTCTCTACGG	ATP2A1
ATP2A1_2	GACTGGTCAACCCGCAGCG	ATP2A1
ATP2A1_3	GTGCGAGTTGGCACCACCC	ATP2A1
ATP2A1_4	GTCCTGGTTGACAGCTCGG	ATP2A1
ATP2A1_5	GCTTGTCGGAACAGATGACAG	ATP2A1
ATP2A1_6	GAGATGGGGAAGGTCTACC	ATP2A1
ATP2A2_1	GCCGGCACAGCTTCACGG	ATP2A2
ATP2A2_2	GATAACAGAAGTACAACCAA	ATP2A2
ATP2A2_3	GGACAGAAAGAGTGTGCAG	ATP2A2
ATP2A2_4	GTACTTCCAACTCGAATGT	ATP2A2
ATP2A2_5	GTTGACCAGTCAATTCTCAC	ATP2A2
ATP2A2_6	GATAACAGAAGTACAACCA	ATP2A2
ATP2A3_1	GCAGATCACAGAGATGGCGT	ATP2A3
ATP2A3_2	GTAGTGATGACAGCCGGG	ATP2A3
ATP2A3_3	GACAGCTCTGACTTGCCTGG	ATP2A3
ATP2A3_4	GACGGCAGGCTTCGCACGA	ATP2A3
ATP2A3_5	GCGCCAGCTCGCTCCACCC	ATP2A3
ATP2A3_6	GACTGGTCCACTCGCAGCG	ATP2A3
ATP2B1_1	GAGGGCTGGAATTACTGTG	ATP2B1
ATP2B1_2	GTAAGGAAAAACAGTTTAG	ATP2B1
ATP2B1_3	GTGGATTACCTCGTCACGT	ATP2B1
ATP2B1_4	GTTATCGAATATTCAGCAA	ATP2B1
ATP2B1_5	GCAATTAAAAAGTGTCAGA	ATP2B1
ATP2B1_6	GCTGACGGCATACTTATTCA	ATP2B1
ATP2B2_1	GCAGGAACAGAAATTTACCG	ATP2B2
ATP2B2_2	GACCACCAATCGCATGACAG	ATP2B2
ATP2B2_3	GACCACACAGATAACTGAG	ATP2B2
ATP2B2_4	GAGGGGCTGCATCTCCATGG	ATP2B2
ATP2B2_5	GAGGGCTCAGGACGGATGT	ATP2B2
ATP2B2_6	GCTGCTGGGGAAGTCGCGGT	ATP2B2
ATP2B3_1	GGCTGGCAGAGTGCACGC	ATP2B3
ATP2B3_2	GACTGTGATGCCAGCACGC	ATP2B3
ATP2B3_3	GAAGGTTCTGGAAGAATGG	ATP2B3
ATP2B3_4	GACAACGAGAATGAGGTCGT	ATP2B3
ATP2B3_5	GACAAGCACACACTGGTCAA	ATP2B3
ATP2B3_6	GTGGAAGGCCGGACATGGC	ATP2B3
ATP2B4_1	GCAAAGAGAAGCAATTCCGG	ATP2B4
ATP2B4_2	GTCATCAGGAATCCCAACGG	ATP2B4
ATP2B4_3	GTAGATGGGAGTACACTCA	ATP2B4
ATP2B4_4	GATAGTCCGGAGTCCATCAC	ATP2B4
ATP2B4_5	GTAGGGACCCATGTCATGGA	ATP2B4
ATP2B4_6	GCTTGTACCACAGTCATG	ATP2B4
ATP2C1_1	GATGCCGTCAGTATCACTG	ATP2C1
ATP2C1_2	GCGTCACTGTGACCACAATG	ATP2C1
ATP2C1_3	GTCAGATGTGGCAAAGCAA	ATP2C1
ATP2C1_4	GATCACCTGGAACCAAGTCTC	ATP2C1
ATP2C1_5	GTCTTTCAGGAATCATCATGT	ATP2C1
ATP2C1_6	GCTCTGAGCAAAAGTGGA	ATP2C1
ATP2C2_1	GTCTGTGAAGATGATAACGG	ATP2C2
ATP2C2_2	GTAGCGGATCACCTCTTCCA	ATP2C2
ATP2C2_3	GAAGCTGCAAGCCATGTCCG	ATP2C2
ATP2C2_4	GCACCATGTACAACAACGG	ATP2C2
ATP2C2_5	GATGAATCCAGTTTCACCG	ATP2C2
ATP2C2_6	GTCTGTGAAGATGATAACG	ATP2C2
ATP4A_1	GATCAACGCTGACCAACTGG	ATP4A
ATP4A_2	GATCGTGGAGAGCTGCCAG	ATP4A
ATP4A_3	GGCGGCGGCAACCCACATG	ATP4A
ATP4A_4	GCGCGCAAACACCATCTCG	ATP4A
ATP4A_5	GCATTGGCTACACCTTCCTG	ATP4A
ATP4A_6	GACAGATGGGACACAGTCATG	ATP4A
ATP4B_1	GAAGGCGCAGTCCACTCTGG	ATP4B
ATP4B_2	GGAAGAAGTACTGCTCGG	ATP4B
ATP4B_3	GTCTGCATCAGCACATAG	ATP4B
ATP4B_4	GAAGGCGCAGTCCACTCTG	ATP4B
ATP4B_5	GTGGATCAGCCTGTACTACG	ATP4B
ATP4B_6	GACGTTGTAGACAATTTCC	ATP4B
ATP7A_1	GGGATCCTATACTGCTCCG	ATP7A
ATP7A_2	GATGTGGAACTTGTACAACG	ATP7A
ATP7A_3	GGCTGGCAAGGCAGAAGTA	ATP7A
ATP7A_4	GAATTACAATCCATACCAAGA	ATP7A
ATP7A_5	GCTTGCATTATACTTCACAA	ATP7A
ATP7A_6	GTGCTAGTACATGAATGGC	ATP7A
ATP7B_1	GCTGGTGGCAAGGGCAACGG	ATP7B
ATP7B_2	GTCCTGGAAGGCAATACCA	ATP7B
ATP7B_3	GCAGTCATGGAGGACTACGC	ATP7B
ATP7B_4	GTCCTCACCAAGGGTCACAA	ATP7B
ATP7B_5	GCTCATTAAAGCTACCCACG	ATP7B
ATP7B_6	GTTGTGGACACAGGACGCGC	ATP7B
ATP8A1_1	GTTTAAGAAGTGCACCATAG	ATP8A1
ATP8A1_2	GTCAGTTGAGAAATACACAGT	ATP8A1
ATP8A1_3	GCATGACAAAGCTAAGTCC	ATP8A1
ATP8A1_4	GAATCTATAATCACCGAGT	ATP8A1
ATP8A1_5	GCAAAGCTGTCATTTGCTGT	ATP8A1
ATP8A1_6	GTGAACAAGAAACAAACGCA	ATP8A1
ATP8A2_1	GCATTGCCGGAGTAACCTAT	ATP8A2
ATP8A2_2	GAAGGCAGAAATTAAAATAT	ATP8A2
ATP8A2_3	GAAGGAGAGCGCGTACTTCA	ATP8A2
ATP8A2_4	GTTGTATCCAAAATTATCTG	ATP8A2
ATP8A2_5	GGCTTGCGGACTCTCTGTG	ATP8A2
ATP8A2_6	GAACAGGAAGATATACCACCC	ATP8A2
ATP8B1_1	GAAAATGAGGAATCCACGGT	ATP8B1
ATP8B1_2	GTTCCTCAAATCTCTACCC	ATP8B1
ATP8B1_3	GCTTATTGGGAAGCACAGGT	ATP8B1
ATP8B1_4	GTGTTGAGAGGCATCCCGA	ATP8B1
ATP8B1_5	GTTCCTGGCAGCGTTTACCA	ATP8B1
ATP8B1_6	GTCACTGCAATCAAAGACC	ATP8B1
ATP8B2_1	GACCAGCCCGAAGCACCACT	ATP8B2
ATP8B2_2	GAGGAACAGGAAGTAAGTGT	ATP8B2
ATP8B2_3	GACTAAGCTGATGCAAAACAG	ATP8B2
ATP8B2_4	GTGTGCTGCGAAACACCGAG	ATP8B2
ATP8B2_5	GAAAATAACCAGTTTGTGG	ATP8B2
ATP8B2_6	GGACAGGGAAGAGATCTG	ATP8B2
ATP8B3_1	GCTGGCCAGCAAGAGCATGT	ATP8B3
ATP8B3_2	GAAGAGGAGGCAGACCATAG	ATP8B3
ATP8B3_3	GAAGAGCAACATCAAAATAT	ATP8B3
ATP8B3_4	GATGATGAGGAAGAACAGGT	ATP8B3
ATP8B3_5	GAACACGTAGCCGAAGTTCC	ATP8B3
ATP8B3_6	GCGTTCGAAGATGACCGTGT	ATP8B3
ATP8B4_1	GTAGAAGATAAGTTACAGGA	ATP8B4
ATP8B4_2	GTAACTGATAGTGCATGG	ATP8B4
ATP8B4_3	GGAAGTGAGAGAAGAACTC	ATP8B4
ATP8B4_4	GAGGGATGAACGAATAGCT	ATP8B4
ATP8B4_5	GAATCTGGGAGAGTCAAACTG	ATP8B4
ATP8B4_6	GTGTTGTTGAAATCCAAAA	ATP8B4
ATP8B5P_1	GTTGCATGAGTACGAGGG	ATP8B5P
ATP8B5P_2	GACACAAACATATTCCCATCG	ATP8B5P
ATP8B5P_3	GGACAGACAAGATGAACGT	ATP8B5P
ATP8B5P_4	GTTGTATACCATGTCAAGG	ATP8B5P
ATP8B5P_5	GCATTGTAAAGAGCCCCCATG	ATP8B5P
ATP8B5P_6	GCTGAGCATTATCCTCAGTG	ATP8B5P
ATP9A_1	GTACAGTGGACGGAAAGTGT	ATP9A
ATP9A_2	GCAGTACAATGACTGGTTGG	ATP9A
ATP9A_3	GAGCATAGAGAACACGCTGT	ATP9A
ATP9A_4	GTGCAGTACAATGACTGGT	ATP9A
ATP9A_5	GCTGACCTCGTGCTGTGAGC	ATP9A
ATP9A_6	GAGTCTCCCGAGATGACCA	ATP9A
ATP9B_1	GCCCGAGACTCATACACGG	ATP9B
ATP9B_2	GAACTTGGACATGGGCAAAG	ATP9B
ATP9B_3	GAAGGAACCGAAAAAGATTG	ATP9B
ATP9B_4	GCACGTTGTGACACAGCACGA	ATP9B
ATP9B_5	GTGCAGTGGACAGAGAGTGT	ATP9B
ATP9B_6	GTCCTATGGCGCCGACACGA	ATP9B
BAX_1	GGGGAGTCTGTGTCCACGG	BAX
BAX_2	GTAGAAAAGGGCGACAACC	BAX
BAX_3	GGAAAAAGACCTCTCGGG	BAX
BAX_4	GTCTGACGGCAACTTCAACTG	BAX
BAX_5	GGCAACTTCAACTGGGGCC	BAX
BAX_6	GCACCTTGAGCACCAGTTTGC	BAX
BBC3_1	GGGTCCCCTGCCAGATTTG	BBC3
BBC3_2	GACACTGCCGAGGGCACCAGG	BBC3
BBC3_3	GCCAGCGGGAACCCCCCAGGG	BBC3
BBC3_4	GCCACACTCACCACAAATC	BBC3
BBC3_5	GCGGGCGGTCCCACCCAGG	BBC3
BBC3_6	GAAGGGGCGCGGGCCGTCGC	BBC3
CASP8_1	GGAGAAGAGGGTCATCCT	CASP8
CASP8_2	GGCTCAGGAACTTGAGGG	CASP8
CASP8_3	GAGTCTCTGGAATAACATCA	CASP8
CASP8_4	GACTCCAGGAAAAGAGAATGT	CASP8
CASP8_5	GGCTCAAATTTCTGCCTAC	CASP8
CASP8_6	GAAAGGGAACTTCAGACACC	CASP8
CASP9_1	GACACCCAGACCAGTGGACAT	CASP9
CASP9_2	GACCGGAAACACCCAGACCAG	CASP9
CASP9_3	GTTTCCGGTCTGAGAACCTC	CASP9
CASP9_4	GACCAGAGATTCGCAAACCAG	CASP9
CASP9_5	GCCTAGAAAACCTTACCCCAG	CASP9
CASP9_6	GCAAACCAGAGGTTCTCAGAC	CASP9
CAT_1	GTCAGGATAGGCAAAAAGG	CAT
CAT_2	GGATGTAAAAAGTCCAGGA	CAT
CAT_3	GACTGGCCTCAATGCCAGG	CAT
CAT_4	GATTTCACTGCAAACCCACGA	CAT
CAT_5	GGCGGTGAGTGTCAGGAT	CAT
CAT_6	GGATCACATACTTTCAAGC	CAT
CDC27_1	GATGGCACATCAATTACAGG	CDC27
CDC27_2	GATTCAAAGGGAGACCAG	CDC27
CDC27_3	GCTGAAAGAATATTCTCAG	CDC27
CDC27_4	GTTTCCGTAAGAACTGTCTC	CDC27
CDC27_5	GAATCAATATAAGACACTG	CDC27
CDC27_6	GGGGGAGATGTAATAGTG	CDC27
CFTR_1	GTGGAATCACACTGAGTGG	CFTR
CFTR_2	GCTATTGAAGTATCTCACAT	CFTR
CFTR_3	GTGGACAGTAATATATCGA	CFTR
CFTR_4	GAAGGTGGAATCACACTGAG	CFTR
CFTR_5	GAACAGAACTGAAACTGACT	CFTR
CFTR_6	GGAAACCAAGTCCACAGA	CFTR
CLN3_1	GAGGAAGGTGACCTCCCCA	CLN3
CLN3_2	GCAGCCCCTCATAAGAACCG	CLN3
CLN3_3	GCAAAGTAAACTACGACCAA	CLN3
CLN3_4	GTCCCACTGACGAGAACCCGG	CLN3
CLN3_5	GGGCCTCGGTTCTTATGAG	CLN3
CLN3_6	GTGGCTAAGGATGTCGTGGG	CLN3
CTNS_1	GCCGATGTTGAATACACTGT	CTNS
CTNS_2	GTGACTGCGAGCTTGATGT	CTNS
CTNS_3	GATTGGCTGGATCTACTTTG	CTNS
CTNS_4	GCCACCATTAAATGCAACCC	CTNS
CTNS_5	GGCAGGCCAGGACACGCGC	CTNS
CTNS_6	GCAGTGGGAGTGACCACG	CTNS
CYBB_1	GGAAGTGATAATTAATATG	CYBB
CYBB_2	GGATGATTGCACTTCACTC	CYBB
CYBB_3	GTTGGGGACTGGACAGAG	CYBB
CYBB_4	GACTTCAAAGTAAGACCTC	CYBB
CYBB_5	GACAGCAGATTTCGACAGAC	CYBB
CYBB_6	GAATTGTACATACCATAGGA	CYBB
DBR1_1	GTTACCCTATGGTGGCTGGG	DBR1
DBR1_2	GCTGGTGTGGTAAAATACCG	DBR1
DBR1_3	GGGCAGAAAACCAATAAGT	DBR1
DBR1_4	GTGCCACCCAGCCACCATA	DBR1
DBR1_5	GCATGTGACGATACTTGGG	DBR1
DBR1_6	GTCACATGCAAACCTTCTAC	DBR1
DHFR_1	GAGAAGAATCGACCTTTAAA	DHFR
DHFR_2	GAAAGAAAATGAGCTCCTTG	DHFR
DHFR_3	GAACCTTAGGGAACCTCCACA	DHFR
DHFR_4	GGTCGATTCTTCTCAGGAA	DHFR
DHFR_5	GCTTCTCAGGAATGGAGAACC	DHFR
DHFR_6	GAAATTAATTCTACCCTTTAA	DHFR
DIRC2_1	GCATATTAAAGATCGCATAG	DIRC2
DIRC2_2	GTTCCCAAAACCATAAGGA	DIRC2
DIRC2_3	GTGTTGCTGCAGCTAGCCAG	DIRC2
DIRC2_4	GCCACATGAACGCGAAGCA	DIRC2
DIRC2_5	GATAGAGGCTGTGTTATATGC	DIRC2
DIRC2_6	GCCAGCAAATACACCAAG	DIRC2
DUOX1_1	GAGCGAGAGGACCATGTGT	DUOX1
DUOX1_2	GACGCCAGGGGGCACCATGG	DUOX1
DUOX1_3	GACAGGATGATTCCCACGC	DUOX1
DUOX1_4	GCTGGGGTCCAGAAATGGC	DUOX1
DUOX1_5	GAGGCCGCCACGAACTCTG	DUOX1
DUOX1_6	GGTGCAGCGATTTGATGGG	DUOX1
FAM86B1_1	GGCAACTTAGACAGCCCCA	FAM86B1
FAM86B1_2	GCTACGTCCCAGTCCAGCT	FAM86B1
FAM86B1_3	GCTGGACTGGGACGTAGCAA	FAM86B1
FAM86B1_4	GCTGGGCCACTGTCACCCTG	FAM86B1
FAM86B1_5	GTCATTAGAGGCAGACATCAC	FAM86B1
FAM86B1_6	GCCAAGGTCACCTGTTAATGA	FAM86B1
FLVCR1_1	GTTTGGGCCCAAACCACACTG	FLVCR1
FLVCR1_2	GGGAAGATGAGGGGCACGT	FLVCR1
FLVCR1_3	GTTAAAATAAATAAAAGTG	FLVCR1
FLVCR1_4	GTACCTGATTGCCCAGCACGG	FLVCR1
FLVCR1_5	GTAGGCCAGCATGTACACCA	FLVCR1
FLVCR1_6	GTGTGGTTTGGGCCCAAAG	FLVCR1
FLVCR2_1	GTGATCTCAGGAATCTGGC	FLVCR2
FLVCR2_2	GTTGGGTACCAAAACAGGA	FLVCR2
FLVCR2_3	GGCTGTGATCTCAGGAATC	FLVCR2
FLVCR2_4	GCGATGGAACCTAAGTATG	FLVCR2
FLVCR2_5	GACCTAAATATCCCCCCAGCA	FLVCR2
FLVCR2_6	GCATCGCTTCCGTCTGGTTCG	FLVCR2
GPX4_1	GTGTGCATCGTCACCAACG	GPX4
GPX4_2	GCTTCCCGAACTGGTTACAC	GPX4
GPX4_3	GCAAACCACACTCAGCGTAT	GPX4
GPX4_4	GAGCTGAGTGTAGTTTACTT	GPX4
GPX4_5	GAATTTGACGTTGTAGCCCG	GPX4
GPX4_6	GAGATCAAAGAGTTCGCCG	GPX4
GSR_1	GTGGCGATCAGGATGTGTG	GSR
GSR_2	GATGATATGACCCTTGTCAT	GSR
GSR_3	GCATTCAGGCGGCTCACAT	GSR
GSR_4	GATCATGCATGAATTCAGAG	GSR
GSR_5	GCTGGCCAGCGCGCGCAGGG	GSR
GSR_6	GTATGACTACCTGGTGATCGG	GSR
HNRNPK_1	GACAGCAGTGGCCCCGAG	HNRNPK
HNRNPK_2	GCATTCCTGGAAAAGCTTGA	HNRNPK
HNRNPK_3	GTTGGGACATACCGCTCG	HNRNPK
HNRNPK_4	GTACCTCAGATATAAGATCA	HNRNPK
HNRNPK_5	GATGATATGAGCCCTCGTCG	HNRNPK
HNRNPK_6	GGGCAGTGATTGGAAAAGG	HNRNPK
KIAA1919_1	GAACAAGATAAAGACCAACGG	KIAA1919
KIAA1919_2	GTTGGAGCTGAGGTAACATA	KIAA1919
KIAA1919_3	GAATGTTGCTCAACACAATCA	KIAA1919
KIAA1919_4	GAAAAAGGAGACAAAGAA	KIAA1919
KIAA1919_5	GTGTAAGGCCTGCATATGTG	KIAA1919
KIAA1919_6	GCAGTACACGACCATCCAT	KIAA1919
LETM1_1	GGATCGACACCAAGATCG	LETM1
LETM1_2	GCGCTTCCAGCTTACCATG	LETM1
LETM1_3	GGGGAGAGGCCCAGCAATG	LETM1
LETM1_4	GGTGTCGATCCATAGCAGG	LETM1
LETM1_5	GACCCTGGACAACCTGACA	LETM1
LETM1_6	GTCTTGGTGTCGATCCATAGC	LETM1
LETM2_1	GTAGGATGAGAGCTGTGTAG	LETM2
LETM2_2	GCAAAGGGCAACCAGCTGA	LETM2
LETM2_3	GAACACCATAAATGGAACC	LETM2
LETM2_4	GCAATTCCAGCAGTTTGCAA	LETM2
LETM2_5	GGAGGAACAGAGCCAAGAT	LETM2
LETM2_6	GCTACACACATCCACTTGC	LETM2
LETMD1_1	GAAGAATAAAGACAAATATG	LETMD1
LETMD1_2	GTGTACAGGACATAGAAGCG	LETMD1
LETMD1_3	GTTTCATCAACTTCCATACC	LETMD1
LETMD1_4	GCTTTCATGAAGATTGTGTAC	LETMD1
LETMD1_5	GCAGGATTGCAGATGTTAT	LETMD1
LETMD1_6	GTACACAATCTTCATGAA	LETMD1
MAGT1_1	GGGGACCAGCATAATTTGG	MAGT1
MAGT1_2	GCTGAGCAGATTGCCCGG	MAGT1
MAGT1_3	GATAACGGAGTAATTTCTCGG	MAGT1
MAGT1_4	GCATGGCAAAAAATATCCTGT	MAGT1
MAGT1_5	GGGGACCAGCATAATTTG	MAGT1
MAGT1_6	GAATGCACTGGAGTATCGCC	MAGT1
MFSD1_1	GAATACATATGCTGTGAGC	MFSD1
MFSD1_2	GATGATAAATATAAGCCACA	MFSD1
MFSD1_3	GCTGGTCACACAACCCTC	MFSD1
MFSD1_4	GTAAAGGCAAAGAATTAAACC	MFSD1
MFSD1_5	GAATCATAAGTGTGATCCCGA	MFSD1
MFSD1_6	GTGGAACACTGTCAAGACGG	MFSD1
MFSD10_1	GAAGGCCGCAAAGCTCCGAG	MFSD10
MFSD10_2	GCGAAGAGCAGGGCAAACCA	MFSD10
MFSD10_3	GCCTGCCAGGAGCCATAGAGG	MFSD10
MFSD10_4	GAGGAAGTAGACTAGGCCC	MFSD10
MFSD10_5	GTACAACAGTGTCCTGTTCGG	MFSD10
MFSD10_6	GCTCTATGGCTCCTGGCAGGG	MFSD10
MFSD11_1	GCAATTCCAATGAAAACAG	MFSD11
MFSD11_2	GAGAGTTGAGGTCCTACAA	MFSD11
MFSD11_3	GGCTGTGTAGAAGGACCAC	MFSD11
MFSD11_4	GGCAAACATAGAGAGTTG	MFSD11
MFSD11_5	GGGAAAGGCTGGATGAAAA	MFSD11
MFSD11_6	GTTCACGGCAGTGGATATACC	MFSD11
MFSD12_1	GAACGGGCCGTAGTAGAGGA	MFSD12
MFSD12_2	GGCTGTGCACACCGCTCGT	MFSD12
MFSD12_3	GCCAGGTATGCGTTCACCG	MFSD12
MFSD12_4	GCACGCACCTGGTAGAAAGC	MFSD12
MFSD12_5	GAGGAGGGCAGCCCACTC	MFSD12
MFSD12_6	GAGCGGTGTGCACAGCCCGT	MFSD12
MFSD13A_1	GATGGGGAGCGACATAGGAG	MFSD13A
MFSD13A_2	GTCGGCCAGCAAGGCATGG	MFSD13A
MFSD13A_3	GAACCACAGGAAGTTCCGA	MFSD13A
MFSD13A_4	GAGGGAGCAGTAGAAGTTG	MFSD13A
MFSD13A_5	GTGGAAAGGGAGATATGGT	MFSD13A
MFSD13A_6	GTTGAGATGGGGAGCGACAT	MFSD13A
MFSD14A_1	GAAAGAGCACCAATAAGCG	MFSD14A
MFSD14A_2	GACTCTGGCACAGCAACA	MFSD14A
MFSD14A_3	GATTGACAGCACCCACCTTGG	MFSD14A
MFSD14A_4	GTGTTTCTCTCCTACCTAC	MFSD14A
MFSD14A_5	GATTACTTACCACCAAGGT	MFSD14A
MFSD14A_6	GGATTTCAAATATTACAGT	MFSD14A
MFSD14B_1	GGAAGGTATGAAAGAAACA	MFSD14B
MFSD14B_2	GACAAGACTAGCCGCAAAGG	MFSD14B
MFSD14B_3	GCGAAGTACAGCTTATGGA	MFSD14B
MFSD14B_4	GCGAAGTACAGCTTATGGAT	MFSD14B
MFSD14B_5	GCAGCATTCATAGCTATGGT	MFSD14B
MFSD14B_6	GCTGACAAGACTAGCCGCAA	MFSD14B
MFSD2A_1	GCGATCCAGGGACAAATCGT	MFSD2A
MFSD2A_2	GGGCGTGCGGGAGCAGAG	MFSD2A
MFSD2A_3	GTGCTGGGCACGGCGATCCA	MFSD2A
MFSD2A_4	GGCCCCGGAAGTAGGCGAT	MFSD2A
MFSD2A_5	GAGAGCCGAGTAGGGAACA	MFSD2A
MFSD2A_6	GGAGACTCACGATAGGCGG	MFSD2A
MFSD2B_1	GTAGGCCAGGGCGATGAAGG	MFSD2B
MFSD2B_2	GATGGGGGCCACTGTCCAC	MFSD2B
MFSD2B_3	GTTTGGGGGAAAAGTGTCTG	MFSD2B
MFSD2B_4	GGGCAGGGAGTCAGCAGCA	MFSD2B
MFSD2B_5	GCCCATCTCTACTGCATTG	MFSD2B
MFSD2B_6	GTGTACCAGAGGCCTCGC	MFSD2B
MFSD3_1	GGGCCGGGCAATACCGTGC	MFSD3
MFSD3_2	GCCAGGAGCAGAAAGAGTTG	MFSD3
MFSD3_3	GCCCTGCGCGTCCACCAGCG	MFSD3
MFSD3_4	GCAGCACCGACCTCAACAG	MFSD3
MFSD3_5	GGACGTGCTAGCCGTGCCG	MFSD3
MFSD3_6	GCCTCTCGCTGACGCGCGTG	MFSD3
MFSD4_1	GATGAGGGCCATGATCCAGA	MFSD4
MFSD4_2	GATGGCAAAGAAGGAATAAG	MFSD4
MFSD4_3	GCTGGTAAGGATGTACCAGA	MFSD4
MFSD4_4	GGGATGACGGCAAACACCA	MFSD4
MFSD4_5	GGGACACTCACATTGATGA	MFSD4
MFSD4_6	GTCTGGTTGGACCAAGGCT	MFSD4
MFSD5_1	GTAGAGTTTATAGAGGTAGG	MFSD5
MFSD5_2	GAGAAGATAATGCCCAGAG	MFSD5
MFSD5_3	GCGACCCAGCCAATCCACAA	MFSD5
MFSD5_4	GTCCAGTTGAAACCGAAGGA	MFSD5
MFSD5_5	GCCAGCACATGGTTCCAGA	MFSD5
MFSD5_6	GCACGCGGCGGTCCGACAGG	MFSD5
MFSD6_1	GAACAGTCCAGGCATTCTCC	MFSD6
MFSD6_2	GTAGCGGAACCGGAACTGAG	MFSD6
MFSD6_3	GCCAGAGTGGACTACTAGT	MFSD6
MFSD6_4	GAGGGTTGTAGTTCCATTG	MFSD6
MFSD6_5	GAAAACACAGAGATCGCTAT	MFSD6
MFSD6_6	GTGACACACGCGGCCATCT	MFSD6
MFSD6L_1	GATGGCTCCTACCAAAACAG	MFSD6L
MFSD6L_2	GAAGTGGACCACACCTCGG	MFSD6L
MFSD6L_3	GGCCAGGAAGGCACAGAC	MFSD6L
MFSD6L_4	GCCCCGAAGTGACAGGATGG	MFSD6L
MFSD6L_5	GTCCTTGGAGGCGTTGCGG	MFSD6L
MFSD6L_6	GAAAAGGAGAGCGCTTCTGAT	MFSD6L
MFSD7_1	GCACACAGCCAGGATGACAT	MFSD7
MFSD7_2	GATGGCCGCCACGCCAAATG	MFSD7
MFSD7_3	GAACAGGCACAGGCCAATCT	MFSD7
MFSD7_4	GACTCCGTCGGGCTCCGTG	MFSD7
MFSD7_5	GCTTGGTCCGGTCCACATAG	MFSD7
MFSD7_6	GGAGTGGCCGCTTGCACAG	MFSD7
MFSD8_1	GATGTGGAGATATGCATAG	MFSD8
MFSD8_2	GTCATAATAAATACTACATGC	MFSD8
MFSD8_3	GTTAGACCATAAACCAAATAT	MFSD8
MFSD8_4	GTTGTTAGATCATATACTGC	MFSD8
MFSD8_5	GGAGAAAAAGGTGTGACAT	MFSD8
MFSD8_6	GAACATCGTGTGGATGACTC	MFSD8
MFSD9_1	GACAAACAGAAACACATTGG	MFSD9
MFSD9_2	GCCCAAGATGAAGCCCACAC	MFSD9
MFSD9_3	GTCCTGGCTAGAGTCCCGGC	MFSD9
MFSD9_4	GAGATAGCCACCGACCACG	MFSD9
MFSD9_5	GTACTACAGTAACTTTGTCC	MFSD9
MFSD9_6	GGACAAACAGAAACACAT	MFSD9
MLKL_1	GAATACTGCAAGAAACAGTGC	MLKL
MLKL_2	GCTGTGGTTAACTTCTCAGA	MLKL
MLKL_3	GAAGCTGAGTGATGTCTGGA	MLKL
MLKL_4	GAAACAGTGCCGGCGCCT	MLKL
MLKL_5	GGCCAGGTCATCCACAAA	MLKL
MLKL_6	GGTTTCTAACAGCAAGCC	MLKL
MPC1_1	GCAAACAGAAGCCAGTTCCG	MPC1
MPC1_2	GATTCATGAGATTTGCCTACA	MPC1
MPC1_3	GATCCGCCCACTGATAATCTC	MPC1
MPC1_4	GTTCCGAGGCTGTACCTTGT	MPC1
MPC1_5	GTCAAAGAATAGCAACAGA	MPC1
MPC1_6	GCCTACAAGGTACAGCCT	MPC1
MPC1L_1	GCAGGTTTCGAGGCTGTACG	MPC1L
MPC1L_2	GAAGGCCCCAGCTGAACGC	MPC1L
MPC1L_3	GTGCCACTGTACCAACGTGA	MPC1L
MPC1L_4	GTACCTACTCTACTACTACGG	MPC1L
MPC1L_5	GCTGCCTTTAAAGACATGA	MPC1L
MPC1L_6	GCGCCATCACGTTGGTACAG	MPC1L
MPC2_1	GCATCAGCTCCACTTTATCG	MPC2
MPC2_2	GGGCTCCAATTATGAAAT	MPC2
MPC2_3	GTGTAGGGGTTGGTGTGTGC	MPC2
MPC2_4	GCTCCACTTTATCGAGGAGC	MPC2
MPC2_5	GACTTACCCATTTCATAAT	MPC2
MPC2_6	GTACAACGGCCTCAATTTCTC	MPC2
MPDU1_1	GGGAGCCAAGAGTGCTGAA	MPDU1
MPDU1_2	GACTGTGATGGCTGAGAGC	MPDU1
MPDU1_3	GTCCCACTGAACGAAAAGT	MPDU1
MPDU1_4	GTTCAGTGGGACTTGCTTCA	MPDU1
MPDU1_5	GCTGAGGAGAATCTTGAGGC	MPDU1
MPDU1_6	GGAGCTAGTGGCATTGACT	MPDU1
MT1E_1	GTGGCTCCTGCACGTGCGC	MT1E
MT1E_2	GCAGGAGCCGGCGCACGTGC	MT1E
MT1E_3	GCCCAACTGCTCTTGCGCCAC	MT1E
MT1E_4	GCACACTTGGCACAGCCCAC	MT1E
MT1E_5	GCTGTTCCTGCTGCCCCG	MT1E
MT1E_6	GCACAGCCCACGGGGCAGC	MT1E
MT2A_1	GCCTCTTACCGGCGGCGC	MT2A
MT2A_2	GTGACTCCTGCACCTGCGC	MT2A
MT2A_3	GCACACTTGGCACAGCCCACA	MT2A
MT2A_4	GTTTGCACTCTTTGCATTTGC	MT2A
MT2A_5	GCTCTTTGCATTTGCAGGAGC	MT2A
MT2A_6	GGCGGCGCAGGAGCAGTT	MT2A
MTCH1_1	GGGACGGGAGGCCAAGTAC	MTCH1
MTCH1_2	GAAAACCACATCGCCCAGG	MTCH1
MTCH1_3	GCAGTGTGTGTCCCGCATGT	MTCH1
MTCH1_4	GACCTTCCTCCCCAGCACAT	MTCH1
MTCH1_5	GACTCGGGGTAGCATGAAGA	MTCH1
MTCH1_6	GTACCCCGAGTCACAGTAGAG	MTCH1
MTCH2_1	GATCTATGGTACAGTTCAT	MTCH2
MTCH2_2	GAAAGGATGTCACCTAGA	MTCH2
MTCH2_3	GATTCCATAATAACCATCTAT	MTCH2
MTCH2_4	GAATACCTATGCACTGGACAG	MTCH2
MTCH2_5	GAATGCCCTCTTCCCGATAGA	MTCH2
MTCH2_6	GACATTGCCAGTATCGATGGG	MTCH2
MTF1_1	GCAGGCTGAAAGCACATCAG	MTF1
MTF1_2	GTCCTGCTCAATAAGAACAG	MTF1
MTF1_3	GTGCGGGGACAGCCCTCAA	MTF1
MTF1_4	GATCATGAAGCAATGTCCCA	MTF1
MTF1_5	GGCATTCAACACACTGTAC	MTF1
MTF1_6	GAGGCTGTAAGAGGTAAGGA	MTF1
NFE2L2_1	GACATTGAGCAAGTTTGGG	NFE2L2
NFE2L2_2	GCATACCGTCTAAATCAACAG	NFE2L2
NFE2L2_3	GCATCACCAGAACACTCAG	NFE2L2
NFE2L2_4	GTTACCTGTAACTCAGGAA	NFE2L2
NFE2L2_5	GAATTCAATGATTCTGACTC	NFE2L2
NFE2L2_6	GACTAAACACAAGTCCCAGTG	NFE2L2
NIPA1_1	GAGTGGATAATCAGCACGA	NIPA1
NIPA1_2	GTACTCCAAGGGCGCCCAG	NIPA1
NIPA1_3	GCATGAGCAGCACGATGCAC	NIPA1
NIPA1_4	GTTGTTATGCAAGATGTCTT	NIPA1
NIPA1_5	GAAACTTCCTGGCTTACACGG	NIPA1
NIPA1_6	GTCTGAGAGTGTGACAACTC	NIPA1
NIPA2_1	GAATGCCCAGGCCCTTCACAC	NIPA2
NIPA2_2	GCAAGGCCACAATGACCACAA	NIPA2
NIPA2_3	GCACGCTGAGAGCTCCTAG	NIPA2
NIPA2_4	GCAGCAGAATCCAAGCCAG	NIPA2
NIPA2_5	GCTCCTTGATAGCAATGCCC	NIPA2
NIPA2_6	GGAAAGGCTCTATGAGAGC	NIPA2
NIPAL1_1	GCCAGCAAAACAAAGACCAG	NIPAL1
NIPAL1_2	GCTGCATATTAAGTATATTG	NIPAL1
NIPAL1_3	GAGGGGTGACCAAGGTGGC	NIPAL1
NIPAL1_4	GCCTGAAGGAATGGCTCTGGT	NIPAL1
NIPAL1_5	GAACACTCAAAGCACCCAGAG	NIPAL1
NIPAL1_6	GTTCAGGTCCGTGTAGAGCAC	NIPAL1
NIPAL2_1	GTAACAGACACACAGCCTAA	NIPAL2
NIPAL2_2	GGCAGTTCCTGATCTATG	NIPAL2
NIPAL2_3	GCATACTTCAAGAGTGTGCTG	NIPAL2
NIPAL2_4	GAATTCTTACCACATAGATC	NIPAL2
NIPAL2_5	GAAAAGGAATGAAGCATA	NIPAL2
NIPAL2_6	GTTACTTACCGAGTAAGTCTG	NIPAL2
NIPAL3_1	GATGAGTGACAGCGGCGCGA	NIPAL3
NIPAL3_2	GTGATGTTCGTGTGCATGG	NIPAL3
NIPAL3_3	GTCGTGGGTACCTACCTGC	NIPAL3
NIPAL3_4	GAGGAGTCGTACATCTGTG	NIPAL3
NIPAL3_5	GATTTCAAGACCAAGACATGG	NIPAL3
NIPAL3_6	GAACTCACGCAGCCTGATAGA	NIPAL3
NIPAL4_1	GTGGCCGGAAGCACAGTGA	NIPAL4
NIPAL4_2	GGACACTCAGCGCTCCCAG	NIPAL4
NIPAL4_3	GATGAGGGACAGGATGTAG	NIPAL4
NIPAL4_4	GTGGGGCAATGACAAAGATG	NIPAL4
NIPAL4_5	GAAAGAATCAGGCAGAACTA	NIPAL4
NIPAL4_6	GCACACGAACCGACGCGCGGG	NIPAL4
Nonspecific_1	GAACCGGATCGCCACGCGTCC	-
Nonspecific_10	GCTTGACAATGCACACTAC	-
Nonspecific_11	GCTTCCTAGCCATAGCCGCGT	-
Nonspecific_12	GCTTGCGAACTCGTCTATATG	-
Nonspecific_13	GCTCGAAGCGCCTATATGCA	-
Nonspecific_14	GTAATCAGCTAATTTCGACCC	-
Nonspecific_15	GCAACAAGCTCGTCGAGCTGG	-
Nonspecific_16	GCCTTGCAAAACCTAGTCGGA	-
Nonspecific_17	GCGAACACTGCCGATAATAC	-
Nonspecific_18	GATACTCGTCGAAACTGAGCG	-
Nonspecific_19	GCGTTAATATGTCCCTGAC	-
Nonspecific_2	GTCCGGAGCTTCTCCAGTCAA	-
Nonspecific_20	GCCGTTAAAGCATGACTCT	-
Nonspecific_21	GCTTAGATACCAGAGATTAA	-
Nonspecific_22	GGATTTTAACGCATCTCCT	-
Nonspecific_23	GATCATGCGAGATTCAGTGGT	-
Nonspecific_24	GTAGCTGGTGCATACCAAT	-
Nonspecific_25	GCCATCTAACAGTTAGATG	-
Nonspecific_26	GCCCTGGGCACGTTTTGACCG	-
Nonspecific_27	GACGATGCCGGTCTAACA	-
Nonspecific_28	GACCTCCCGGGAGTCGTGCGG	-
Nonspecific_29	GCGCAGTTAGGAGGGTGAA	-
Nonspecific_3	GCAAAGTTCAGGGTAATGG	-
Nonspecific_30	GTAGCTGGTGTCCGACTCA	-
Nonspecific_31	GCACTATTCAACGTGGCGTTA	-
Nonspecific_32	GCGGTACCATCAGCACTGT	-
Nonspecific_33	GACTTTACACCACGACGCGCG	-
Nonspecific_34	GGTTCACATACTCGGGCGA	-
Nonspecific_35	GTCCCGACTTTCGGCATTGG	-
Nonspecific_36	GTGCGGATGGATCCTGTTCC	-
Nonspecific_37	GGTACTTTCTCATCGCCC	-
Nonspecific_38	GCCGTAGAAATGAATCCG	-
Nonspecific_39	GAACCTAAGCCTCCGCGC	-
Nonspecific_4	GACCGGAAACGATGAGTGGGG	-
Nonspecific_40	GCTAGCTGTGGGGGCGGCAA	-
Nonspecific_41	GTTTTCGCATCCACAATGGTA	-
Nonspecific_42	GCACTAACCGAAGGCCTCCGC	-
Nonspecific_43	GCCGGTATCAAATGAAGG	-
Nonspecific_44	GTGCGCCGGCTGGCACTCGC	-
Nonspecific_45	GCCAGAAATCGATGAATA	-
Nonspecific_46	GTTTAGGAATATCGCCTGC	-
Nonspecific_47	GTCAGGCGAGTTTAAAGACGA	-
Nonspecific_48	GGGGGGATGAAGACGCGG	-
Nonspecific_49	GCTTGACATTGCGTATCCTG	-
Nonspecific_5	GTCCACTAGAATTCCGTGGCC	-
Nonspecific_50	GACACTCAGTGTAGCGGCGTA	-
Nonspecific_51	GGTTGCTTGAGCGTGATC	-
Nonspecific_52	GTAAGAGCTGGGGCGCTAGAA	-
Nonspecific_53	GACTGCCGAGTCACCCAACG	-
Nonspecific_54	GCCCCGTTGGGGCTTTCAAAG	-
Nonspecific_55	GATACACTTAAGTAAGCT	-
Nonspecific_56	GCCGAGCATTCCAGGAATAG	-
Nonspecific_57	GCGGCCCGTGGGGGACAGT	-
Nonspecific_58	GCACGTCTAGTGTGAAGTTTT	-
Nonspecific_59	GACTGTTACACTGACACCAC	-
Nonspecific_6	GTTGTACGGGGGCCTTGTG	-
Nonspecific_60	GTATTAGAGCTTGGCCTTAGA	-
Nonspecific_7	GAATAACGCGTAACTCCCACC	-
Nonspecific_8	GCGGTGGGTGTCGATAAT	-
Nonspecific_9	GGCCCGACGAGAATGAGC	-
NOX1_1	GATATAGAAGATAAAAAGG	NOX1
NOX1_2	GCCTGAGTTACCTGTATGT	NOX1
NOX1_3	GCTGGGAGCGGTAAAACCGG	NOX1
NOX1_4	GAATTGCAGATGAACAAGCG	NOX1
NOX1_5	GCAGAAGGTTGTGATTACCA	NOX1
NOX1_6	GTATATGATCTGCCTACATAC	NOX1
NOX4_1	GCCAAGAGTGTTCGGCACAT	NOX4
NOX4_2	GGCACAGTACAGGCACAA	NOX4
NOX4_3	GCAGCAAGATACCGAGATG	NOX4
NOX4_4	GAACATTCCATATTACCTG	NOX4
NOX4_5	GTAATTCACTGAGAAGTTGA	NOX4
NOX4_6	GAAAGTCTTTCGGCACAGTAC	NOX4
NOX5_1	GCAACTGGGGCACCTCAAAG	NOX5
NOX5_2	GATGAGCAGAAGCCACACG	NOX5
NOX5_3	GCTACCACGTAGCCCATAAGC	NOX5
NOX5_4	GCTGCGGTGGTTGTGCCAGT	NOX5
NOX5_5	GCTTCGACTGCAGCTTCATCG	NOX5
NOX5_6	GAGCACTGCTGATGGTGAAG	NOX5
NPC1_1	GACAGGGAAGGTAATCACAA	NPC1
NPC1_2	GAAAGAGTTACAATACTACGT	NPC1
NPC1_3	GTGGACAACATCTTCATTC	NPC1
NPC1_4	GCCTCCCAACACAAGCCAC	NPC1
NPC1_5	GAAATATATAGAAACATGA	NPC1
NPC1_6	GAACATGTATTCAATCCAGT	NPC1
NPC1L1_1	GATGACAGATAGCACCAAGA	NPC1L1
NPC1L1_2	GAGCCATACACGCCACACA	NPC1L1
NPC1L1_3	GATAGCACCAAGATGGTCAG	NPC1L1
NPC1L1_4	GTTCACAAAATTGTCAGAGC	NPC1L1
NPC1L1_5	GAACTGGCCAAGGAGGGTGT	NPC1L1
NPC1L1_6	GCGCCTTCTATGACGAATGT	NPC1L1
OCA2_1	GGCGTGAAGAGGAGCATGG	OCA2
OCA2_2	GGGAGGGAAGAGCACATCG	OCA2
OCA2_3	GAAGCACGAGATTCACGTC	OCA2
OCA2_4	GTGGTGACGTTGTCCAAGA	OCA2
OCA2_5	GGCTCATCAGTACCTCCG	OCA2
OCA2_6	GTGAACCTTAGCAGCCACG	OCA2
OR10A2_1	GCCAGTTTGGCACGAGTCCTT	OR10A2
OR10A2_2	GCCAAAGGACTCGTGCCAAAC	OR10A2
OR10A2_3	GGAAAGCCTGGGAACCAGG	OR10A2
OR10A2_4	GACCAGCCTCAGCACAGGT	OR10A2
OR10A2_5	GCACAGACCAGCCTCAGCAC	OR10A2
OR10A2_6	GCAGCAGCAATGTGAGTAT	OR10A2
OR10A3_1	GGATCTCAGGGATCATGG	OR10A3
OR10A3_2	GGAAAACTAAATACCCAAG	OR10A3
OR10A3_3	GCTACTGTGCAGACCACTT	OR10A3
OR10A3_4	GATAATCACTGGGTAGTTCAG	OR10A3
OR10A3_5	GAGATGATGACTGTAATGA	OR10A3
OR10A3_6	GGTCACCACATAAATAACT	OR10A3
OR10A4_1	GACCAGTGCAATAACAGGA	OR10A4
OR10A4_2	GTGGAGAGGATGCGGACAT	OR10A4
OR10A4_3	GAAAACCCTGAGAACCAAG	OR10A4
OR10A4_4	GAAAGAGAATGAATAGGACAG	OR10A4
OR10A4_5	GTTGAAACCTATCTCCAGGA	OR10A4
OR10A4_6	GAAAGGAAAGAGAATGAAT	OR10A4
OR10A5_1	GACATTTCTAACTATCTATT	OR10A5
OR10A5_2	GTCATCATGAACCAAAGGACA	OR10A5
OR10A5_3	GCCAAAGGACACGGGCCAAAC	OR10A5
OR10A5_4	GTATCTATTTGGTTACTCTGA	OR10A5
OR10A5_5	GATCTATTTGGTTACTCTGAA	OR10A5
OR10A5_6	GACCAGCTTCAGCACAGGC	OR10A5
OR10G3_1	GACAGTGATTAAAATAAGC	OR10G3
OR10G3_2	GACACAACAGTCAACGAGC	OR10G3
OR10G3_3	GACGTTTGTAGACATTGGGG	OR10G3
OR10G3_4	GTGACGTTTGTAGACATTG	OR10G3
OR10G3_5	GAAAGATGTACATGGGGC	OR10G3
OR10G3_6	GCATGAGGCGAGGGACAATGA	OR10G3
OR10H2_1	GGATCCACAGAAAGTCAGT	OR10H2
OR10H2_2	GCACATGACATAAAAAATGC	OR10H2
OR10H2_3	GACAGAAAGTCAGTTGGAAAA	OR10H2
OR10H2_4	GTAAAAAATGCTGGATCTCAT	OR10H2
OR10H2_5	GCTGGTACATTATTTCCAC	OR10H2
OR10H2_6	GTACATACCAAGCCCACGCCC	OR10H2
OR10H3_1	GTCTGCGTTCAATCCAAACTG	OR10H3
OR10H3_2	GTTAGCATGTTGTAATGCAGT	OR10H3
OR10H3_3	GAACATGCTAATGAGTCCCCG	OR10H3
OR10H3_4	GAAACTGTGGCCATGATAAGA	OR10H3
OR10H3_5	GATTAGCATGTTGTAATGCAG	OR10H3
OR10H3_6	GTTCTTATCATGGCCACAGTT	OR10H3
OR10V1_1	GATGGAGATCAATGAGAGG	OR10V1
OR10V1_2	GTGGTAGATCTCATCATTG	OR10V1
OR10V1_3	GAGATGGAGATCAATGAGA	OR10V1
OR10V1_4	GATGAGCCTGTATCGCAGA	OR10V1
OR10V1_5	GAGGTTTGCCAAGGCCAATG	OR10V1
OR10V1_6	GATGAGCCTGTATCGCAG	OR10V1
OR12D2_1	GATGGCATTTGACCTCTCTG	OR12D2
OR12D2_2	GAGATGACAATCATCAGAA	OR12D2
OR12D2_3	GAGTAACAGATATCCAGGT	OR12D2
OR12D2_4	GAACACTGAGCTTAATCAG	OR12D2
OR12D2_5	GTCACGGGGACAATTGCCAT	OR12D2
OR12D2_6	GCTACTCAGTACTGTCACG	OR12D2
OR12D3_1	GTCTGAGAGCCACAAAAACTC	OR12D3
OR12D3_2	GCCAACAGAATACACACCT	OR12D3
OR12D3_3	GAAATATCCAGACAAGAA	OR12D3
OR12D3_4	GAAGCCAATTACATAGAAGC	OR12D3
OR12D3_5	GATTGGAAATGGATCTATAT	OR12D3
OR12D3_6	GTCACAGGCAGCATATCCAT	OR12D3
OR13C4_1	GCAAATGCCATCATGCCAAGG	OR13C4
OR13C4_2	GAAACATCACTTGCCATGCGA	OR13C4
OR13C4_3	GCCCACAGAAAGGCCATCGCA	OR13C4
OR13C4_4	GTCTGATCATAGCAAGCATCT	OR13C4
OR13C4_5	GCACCAGTGTTGAGGGAATGG	OR13C4
OR13C4_6	GCTCCTCCATTCCCTCAACAC	OR13C4
OR13C9_1	GCATCAATGTGAACAATATTG	OR13C9
OR13C9_2	GAGATAACTATCAAGAGCAG	OR13C9
OR13C9_3	GAATTCTAGCTGTCATGAAGT	OR13C9
OR13C9_4	GAAACCAGGACCCAACAGCCA	OR13C9
OR13C9_5	GCTGTTGGGTCCTGGTTTGC	OR13C9
OR13C9_6	GCCTATGTACCCATGGCTGT	OR13C9
OR13H1_1	GATTGCTGATAGCAACCACA	OR13H1
OR13H1_2	GATAACCACTGAATAACGCAG	OR13H1
OR13H1_3	GGATAAGAGAGGTAGGGAT	OR13H1
OR13H1_4	GATAGCAACCACACGGTCAT	OR13H1
OR13H1_5	GAGGATCATAAATTCATTG	OR13H1
OR13H1_6	GGAAGCTGTTCCATAACAA	OR13H1
OR13J1_1	GCTGGCATGCGGCAACACGT	OR13J1
OR13J1_2	GACCAGCATCAGAGGCACAA	OR13J1
OR13J1_3	GCAGTGCTGAAGCTGGCATG	OR13J1
OR13J1_4	GGCTCAGACACATCTGGA	OR13J1
OR13J1_5	GAAGTGACTGACCACGTGG	OR13J1
OR13J1_6	GCATCAGAGGCACAAAGGT	OR13J1
OR1A1_1	GTTTCCAATCAATGTGATG	OR1A1
OR1A1_2	GAACATCAGAGCAAATGGCT	OR1A1
OR1A1_3	GTGAGCAGAGTGTGGGGGA	OR1A1
OR1A1_4	GAGTCCACGGTCTTGTATC	OR1A1
OR1A1_5	GAGAAAATGCCAACCCCT	OR1A1
OR1A1_6	GGTTTCCAATCAATGTGAT	OR1A1
OR1A2_1	GCCCAAGACCCAGCAATAAGC	OR1A2
OR1A2_2	GCTCATCCGTAACCATCCCTA	OR1A2
OR1A2_3	GAGAAAACGCCGACCCCT	OR1A2
OR1A2_4	GCTGGCCAACCATCTCTTG	OR1A2
OR1A2_5	GCACCTTAGGGATGGTTA	OR1A2
OR1A2_6	GATTTACCCCATCACACTGAC	OR1A2
OR1B1_1	GACATAAGAGAGTACAATGA	OR1B1
OR1B1_2	GCATCCCCAGTCCAGCAAAG	OR1B1
OR1B1_3	GAGTACAATGAGGGCACAG	OR1B1
OR1B1_4	GACATAAGAGAGTACAATG	OR1B1
OR1B1_5	GGCTCGCAGAAGTGGCCGG	OR1B1
OR1B1_6	GGGTAATGAGAGACCAAAT	OR1B1
OR1E2_1	GTGACTGAGGAAAAGCAG	OR1E2
OR1E2_2	GCATGCTCTGTCTCTCCGTGG	OR1E2
OR1E2_3	GATGGCGGTGTAGTGCAT	OR1E2
OR1E2_4	GCAATTTGGGCATTGTGACTG	OR1E2
OR1E2_5	GCCCCATGCTCTGTCTCTCCG	OR1E2
OR1E2_6	GCATGTTCTGCAGCAATTT	OR1E2
OR1F1_1	GTAATGTAAGGGGTGGCACA	OR1F1
OR1F1_2	GAGAGTGGAGCCATCAGCA	OR1F1
OR1F1_3	GCCAGGATGCAAAGAAATG	OR1F1
OR1F1_4	GATCGCAGAAGAAGTGAGTGA	OR1F1
OR1F1_5	GCTGGTTGCTGGATTATGGG	OR1F1
OR1F1_6	GTGGCACACGGCGACAAAG	OR1F1
OR1I1_1	GATGTACGAGAGAAGGATGC	OR1I1
OR1I1_2	GTGAGGTGTAAGCCACAGG	OR1I1
OR1I1_3	GATGATGGCCAGGATAATGA	OR1I1
OR1I1_4	GTGGCTTACACCTCACTG	OR1I1
OR1I1_5	GGTGGAAGGCATACATCT	OR1I1
OR1I1_6	GAGAACCAAGTAACGCTGT	OR1I1
PCNA_1	GTGTAGTAAAGATGCCTTC	PCNA
PCNA_2	GATACGTGCAAATTCACCAGA	PCNA
PCNA_3	GCTTCAAATACTAGCGCCA	PCNA
PCNA_4	GAAGATATCATTACACTAA	PCNA
PCNA_5	GTAATGTCGATAAAGAGG	PCNA
PCNA_6	GTGTCACCGTTGAAGAGAG	PCNA
POLR2L_1	GATCGTCGGCAACAAGTGGG	POLR2L
POLR2L_2	GCAAGATCGTCGGCAACAAGT	POLR2L
POLR2L_3	GCAGGCCGAGTACACCGAG	POLR2L
POLR2L_4	GCAAGATCGTCGGCAACAAG	POLR2L
POLR2L_5	GCAGTAGCGCTTCAGGCCCA	POLR2L
POLR2L_6	GAACAAGTGGGAGGCTTACCT	POLR2L
POR_1	GAGATCGACAACGCCCTGG	POR
POR_2	GGCTGGGTACACAGCCACG	POR
POR_3	GCCAGCTCGTACAGCACGT	POR
POR_4	GGGCCGTGCGGTAGGACGT	POR
POR_5	GTGGACCACAAGCTCGTAC	POR
POR_6	GGGATGCGAGGCATGTCAG	POR
PQLC1_1	GATGCTGAAGCTGTGCACCG	PQLC1
PQLC1_2	GAAGAGTATCCGCAAAATGT	PQLC1
PQLC1_3	GCAGCACCAGGCACACGT	PQLC1
PQLC1_4	GCACCAGGCACACGTAGG	PQLC1
PQLC1_5	GCATGGTCAGGATCATGA	PQLC1
PQLC1_6	GCTGTGCACCGAGGTCCGTG	PQLC1
PQLC2_1	GAAAGCAGGTACAACACGC	PQLC2
PQLC2_2	GAGTAGGAGATCCCCTGGG	PQLC2
PQLC2_3	GCACCAGCGCGAACAGAGAGT	PQLC2
PQLC2_4	GTTCCTCCGGAAGTCCACCC	PQLC2
PQLC2_5	GCTGGGGAACACGCTGTAT	PQLC2
PQLC2_6	GCAGCACTCAGCAGCGGTG	PQLC2
PQLC3_1	GCTGCGCGCCGCTAGCACAG	PQLC3
PQLC3_2	GCTAGCACAGCGGAGATCTG	PQLC3
PQLC3_3	GGTACTCCAGGTAGGTCAG	PQLC3
PQLC3_4	GTATCCGCCGCTGACCTACC	PQLC3
PQLC3_5	GTAAAATGAAAGATACAGAGC	PQLC3
PQLC3_6	GACTGGTACCGCAGAAACACC	PQLC3
PSMB3_1	GGTCTAGAGAGCAAATGAA	PSMB3
PSMB3_2	GGGTGACCGGCTGTACAT	PSMB3
PSMB3_3	GTACAGCCGGTCACCCAT	PSMB3
PSMB3_4	GTTGGCCACCATGCTCATGA	PSMB3
PSMB3_5	GAGGTCTAGAGAGCAAATGA	PSMB3
PSMB3_6	GAAGTCCGTGGTCACCATCT	PSMB3
RCC1_1	GGTGCTGACACTAGGCCA	RCC1
RCC1_2	GAGGCCGAAGCCGTACACG	RCC1
RCC1_3	GACACGGCCATCATCGGTGA	RCC1
RCC1_4	GAAAGTGGAGCTGCAAGAGA	RCC1
RCC1_5	GCCTGGGAAGGGACACATCAG	RCC1
RCC1_6	GGGCTCGGAGATGGTCCCT	RCC1
RHAG_1	GCCCAAAGCAGCAACGAGT	RHAG
RHAG_2	GCAATGGCCGAGTTAAAGCT	RHAG
RHAG_3	GTCCAAAAGATATCAGAACTG	RHAG
RHAG_4	GTCCAGCCTAGTGGAGCACCG	RHAG
RHAG_5	GTGGGGCACTATTGTACA	RHAG
RHAG_6	GCCTGTACAATAGTGCCCCAC	RHAG
RHBG_1	GAAAGGACGAGCCCGAAGT	RHBG
RHBG_2	GAAGAACTTGTACCCCAGCG	RHBG
RHBG_3	GAAGAGGTCTGAATGGTAGA	RHBG
RHBG_4	GAAGATGGGAGGCTTGACA	RHBG
RHBG_5	GAGAAAGCCCTGGACCAGTG	RHBG
RHBG_6	GTGCTCCTTCATCTCCTGG	RHBG
RHCG_1	GCCACCGAGGTAAGCACGC	RHCG
RHCG_2	GTTGCGTCGGTAGAGGATCC	RHCG
RHCG_3	GATATGGCTGAGTTGAAGCT	RHCG
RHCG_4	GTCAGGTATACAAAACCCA	RHCG
RHCG_5	GCTGGGCCAGTACATCCAC	RHCG
RHCG_6	GCAAGACCGCTACATCGTCGT	RHCG
RIPK3_1	GAAGTGGGGCTACGATGTGG	RIPK3
RIPK3_2	GCTTCGGGATCCTAATGT	RIPK3
RIPK3_3	GGAAGGCGATATCCAGGG	RIPK3
RIPK3_4	GCAGCTCAGCCAATGAAGGC	RIPK3
RIPK3_5	GGACAGACCCTCCTTCCA	RIPK3
RIPK3_6	GCCTGTCCACATTTCAGGG	RIPK3
RPL10A_1	GACACACACAGAGAACTTA	RPL10A
RPL10A_2	GACACACAGAGAACTTAGGGC	RPL10A
RPL10A_3	GCACACACAGAGAACTTAGGG	RPL10A
RPL10A_4	GCCCAGGTTTAAATAAGGC	RPL10A
RPL10A_5	GAGAACTTAGGGCGGGGAG	RPL10A
RPL10A_6	GAAAAAACTGGTCAAGAAGCT	RPL10A
RPL15_1	GTCGATCACGTACCTTGCT	RPL15
RPL15_2	GAAAACCATTTACCTCTGCAA	RPL15
RPL15_3	GTTACCTCTGCAACGGACTGA	RPL15
RPL15_4	GCGCGCCGACTGGGCTACA	RPL15
RPL15_5	GTGTAGGTTACGTTATATAT	RPL15
RPL15_6	GTATAGGATTCGTGTTCGCCG	RPL15
RPL31_1	GCTTCAAGAAGCGTGCACCT	RPL31
RPL31_2	GCCATACCGAATCCGTGTG	RPL31
RPL31_3	GAGGGATACTCACACTCCA	RPL31
RPL31_4	GGACAGCCGCACACGGATT	RPL31
RPL31_5	GCCGCACACGGATTCGGTA	RPL31
RPL31_6	GCTTCAAGAAGCGTGCACCTC	RPL31
RPS11_1	GTAGTGCAGATAGTCTCGG	RPS11
RPS11_2	GATGTAGTGCAGATAGTCT	RPS11
RPS11_3	GTAATGTGTCCATTCGAGGG	RPS11
RPS11_4	GGTAATGTGTCCATTCGA	RPS11
RPS11_5	GGACACATTACCAGTGAAG	RPS11
RPS11_6	GGCAAGGAGAAGCTCCCG	RPS11
RPS19_1	GGCACCTGTACCTCCGGGG	RPS19
RPS19_2	GACGGTATCCACCCATTCG	RPS19
RPS19_3	GGGTGGATACCGTCAAGC	RPS19
RPS19_4	GCGCGGCACCTGTACCTCCG	RPS19
RPS19_5	GTATGGGGGACGTCAGAGAAA	RPS19
RPS19_6	GCTCCAAGAGTGTGGCCCGC	RPS19
RPS7_1	GATAAGCAAAAGCGTCCCAGG	RPS7
RPS7_2	GAATTGGAGAAAAAGTTCAG	RPS7
RPS7_3	GTTTCTTTAGGAAATTGAAGT	RPS7
RPS7_4	GCATGTCGTCTTTATCGCTC	RPS7
RPS7_5	GCTGAATATTACGGCAGCTA	RPS7
RPS7_6	GCTCAGGGAGCTGAATATTA	RPS7
RPTOR_1	GCTCACAGAACGAAGTCTGG	RPTOR
RPTOR_2	GCAGAGCCTTGACCCAACTG	RPTOR
RPTOR_3	GATGAAAAACTGCATCCAGC	RPTOR
RPTOR_4	GTCGTAGACGAAGATCGAC	RPTOR
RPTOR_5	GAAAGCAATTTCTGCACCG	RPTOR
RPTOR_6	GCGCAGGGCGATCTTGATGG	RPTOR
RRM1_1	GAAACAAAGAAAGTGTTCAG	RRM1
RRM1_2	GAAACGAGTGGAGACTAATC	RRM1
RRM1_3	GAGCAACCAGCAGAACCT	RRM1
RRM1_4	GTACCAGCATTGAAGAGAGT	RRM1
RRM1_5	GATCTTTGTAGAGCATATACG	RRM1
RRM1_6	GAGTACACCAGCAAAGATG	RRM1
SARS_1	GACTGGTAGAACTCCTCTG	SARS
SARS_2	GCTGCTCTGAGGTGGCAATC	SARS
SARS_3	GAATGTGGTAAGGAATCCCCA	SARS
SARS_4	GAAGGTTCCCAATCTCTCGG	SARS
SARS_5	GACAGGCCAGCATACTTGAT	SARS
SARS_6	GACCTGCCCATCAAGTATGC	SARS
SFXN1_1	GAGAATGGGAACCGCTTGG	SFXN1
SFXN1_2	GATAGGAAGAATGTCAGCCC	SFXN1
SFXN1_3	GAACAAAACGTCCTATCAG	SFXN1
SFXN1_4	GAAAAATAGTACATGATTAC	SFXN1
SFXN1_5	GTTCGCCGACTCCCCCAAG	SFXN1
SFXN1_6	GGACTCAATGCATTGACCA	SFXN1
SFXN2_1	GCGGCAAAGGGCACCCAG	SFXN2
SFXN2_2	GTGGCTGTGAAGTAGGAAA	SFXN2
SFXN2_3	GCACCCAGCGGCCCACCAA	SFXN2
SFXN2_4	GCATAAAGGGAATCTGCGTGA	SFXN2
SFXN2_5	GCTGGACTGGGCCAAGGTGA	SFXN2
SFXN2_6	GGGGAAGCCGCATTCCTGT	SFXN2
SFXN3_1	GATGGGAGTGTCACCACTG	SFXN3
SFXN3_2	GGGCACCTGGGCTGACATG	SFXN3
SFXN3_3	GATGAGGCAGGTCAGAGGCT	SFXN3
SFXN3_4	GCGGAGTCATACACATACT	SFXN3
SFXN3_5	GATTGGCCGCATGTCAGCCC	SFXN3
SFXN3_6	GGACTCAAATCCCTCACCA	SFXN3
SFXN4_1	GCTGTTGAACGCTGCCATGT	SFXN4
SFXN4_2	GCTCACCGAGGAAGATCAC	SFXN4
SFXN4_3	GAAGTCTTGAATCCATTAAG	SFXN4
SFXN4_4	GGAAAGTATAGAAAACTCG	SFXN4
SFXN4_5	GATACAAGAAGCTTGGAAG	SFXN4
SFXN4_6	GACAAGGAAGGCAATGTCCT	SFXN4
SFXN5_1	GTGACAAAGAGTGTGCGA	SFXN5
SFXN5_2	GCTGGAGGACTATAAGCAT	SFXN5
SFXN5_3	GTGGTCCTGATGCGGTACG	SFXN5
SFXN5_4	GTATCCAAGAAGTGCCTGAAG	SFXN5
SFXN5_5	GCGGTTTGCATAGTTGACAC	SFXN5
SFXN5_6	GCCAGGCTATTCTACATC	SFXN5
SLC10A1_1	GATGGCAGAGAGAACTGTGA	SLC10A1
SLC10A1_2	GAGGAGAGGCATCATGCCAA	SLC10A1
SLC10A1_3	GTATGGCATCATGCCCCTCA	SLC10A1
SLC10A1_4	GATTTGAGGACGATCCCTA	SLC10A1
SLC10A1_5	GAGGAGGTGGCAATCAAGAG	SLC10A1
SLC10A1_6	GATACTGTGCCACCAGGGCGA	SLC10A1
SLC10A2_1	GTATAGATAAGGAGGCACAG	SLC10A2
SLC10A2_2	GGCACATAAAGCGGCCGTG	SLC10A2
SLC10A2_3	GACCCAATAGGCCAAGATAT	SLC10A2
SLC10A2_4	GTAATTCCCTATGATAACAT	SLC10A2
SLC10A2_5	GTTCTCCATGGGATGCAACG	SLC10A2
SLC10A2_6	GCCTTATCTATACCAAAATGT	SLC10A2
SLC10A3_1	GCCATGAGGAAAGCGTACAA	SLC10A3
SLC10A3_2	GGTGACGTCCCCTCCAAGA	SLC10A3
SLC10A3_3	GGGTGCAAAGTGGAACTCG	SLC10A3
SLC10A3_4	GGGGCCGCTACTTGAGCAT	SLC10A3
SLC10A3_5	GTGTTCGTTTGGGTGCAAAG	SLC10A3
SLC10A3_6	GAGAGGAAAGTCATGGAGA	SLC10A3
SLC10A4_1	GCACAGGGGCATCAAGACGA	SLC10A4
SLC10A4_2	GTGGCTGACTACATTGTGA	SLC10A4
SLC10A4_3	GCATGGTGATGCACAGGG	SLC10A4
SLC10A4_4	GCAGCACTCTCATACCTATC	SLC10A4
SLC10A4_5	GGTAGTAACTGCACGATAG	SLC10A4
SLC10A4_6	GTGGACGTGAACCACTTCG	SLC10A4
SLC10A5_1	GTCTAGATGGAGATTTCACAT	SLC10A5
SLC10A5_2	GACAAAAGAAACCCGCAAAA	SLC10A5
SLC10A5_3	GTAGCTTGAACTTACAAGGA	SLC10A5
SLC10A5_4	GACCTGCACGTGCCCAGG	SLC10A5
SLC10A5_5	GTATATATAAGAATTGAC	SLC10A5
SLC10A5_6	GAACTCTGGGATTCTGAAGGT	SLC10A5
SLC10A5P1_1	GAATGCTTTAATTGTTAAGCT	SLC10A5P1
SLC10A5P1_2	GACTGTATGTGTAAAATTGAC	SLC10A5P1
SLC10A5P1_3	GATATTTCTGTCAATATGCAT	SLC10A5P1
SLC10A5P1_4	GCAAGGCAAACTTAGCCTCTG	SLC10A5P1
SLC10A5P1_5	GACCCAACAAAAGCACCTCT	SLC10A5P1
SLC10A5P1_6	GTCTAGACGGAAATTTCACAT	SLC10A5P1
SLC10A6_1	GTCCCACAGCAATGCCCCA	SLC10A6
SLC10A6_2	GGAATGGTCAGGCACACAA	SLC10A6
SLC10A6_3	GCAGAGTGGCATCATTCCCA	SLC10A6
SLC10A6_4	GTGTGCCTGACCATTCCTG	SLC10A6
SLC10A6_5	GAAGGTGAAAATGTTAGAGA	SLC10A6
SLC10A6_6	GTATGACAACCTGTTCCACCG	SLC10A6
SLC10A7_1	GTTCATGGTCGGAATAGTGC	SLC10A7
SLC10A7_2	GTAGGATACAGTTATTTC	SLC10A7
SLC10A7_3	GCTAAACTGGAGCCGTCCATA	SLC10A7
SLC10A7_4	GACAGTTATTTCTGGCTTCAG	SLC10A7
SLC10A7_5	GCCGTCCATAGGGGTGAAT	SLC10A7
SLC10A7_6	GTTGTGTAGATGATCATG	SLC10A7
SLC11A1_1	GTTTCAGAATCCCACTCTG	SLC11A1
SLC11A1_2	GATGTTGTGGGGCATGATGA	SLC11A1
SLC11A1_3	GCCGTGGACATTTACCAGG	SLC11A1
SLC11A1_4	GTCAGCCAGAGGACGGTGCG	SLC11A1
SLC11A1_5	GCTACGCGGGACAGTTCGTGA	SLC11A1
SLC11A1_6	GCCGATGACTTCCTGCATGT	SLC11A1
SLC11A2_1	GACCTAGAATTCCTCTGTG	SLC11A2
SLC11A2_2	GCCTTGACTAAGGCAGAATGC	SLC11A2
SLC11A2_3	GCCTGCTGCACTCTACATTT	SLC11A2
SLC11A2_4	GCCTCATATCCAAATGTGA	SLC11A2
SLC11A2_5	GTTGCTCTGGATCCTTCTGT	SLC11A2
SLC11A2_6	GATCAGCCACAGGATGACTCG	SLC11A2
SLC12A1_1	GTATGGAATTTACAACATGT	SLC12A1
SLC12A1_2	GTAGGAAAGAGCCTGTGTGG	SLC12A1
SLC12A1_3	GATTATAGGCTCCATCACAG	SLC12A1
SLC12A1_4	GACATGAACCATGTCAGTAC	SLC12A1
SLC12A1_5	GTTGCTCGTGAATCTCAAGC	SLC12A1
SLC12A1_6	GATAGAGTACTATCGTAACAC	SLC12A1
SLC12A2_1	GTTGCAGCAGGAAAAAAGA	SLC12A2
SLC12A2_2	GGATTTGCAGAAACCGTGG	SLC12A2
SLC12A2_3	GTTAAGATGTAGCCACGAAG	SLC12A2
SLC12A2_4	GTAAGTCAGGGCTTGTGTAG	SLC12A2
SLC12A2_5	GCCTGTCATAACAAGACACTG	SLC12A2
SLC12A2_6	GTTGTGGCCGAAGGTGCGC	SLC12A2
SLC12A3_1	GAGGCATCACGCACCACGC	SLC12A3
SLC12A3_2	GGGCGTGATCCTCTACCTG	SLC12A3
SLC12A3_3	GTAGGAGCCAGCCTGTACCG	SLC12A3
SLC12A3_4	GATCACGGCTGGCATCTTCG	SLC12A3
SLC12A3_5	GGCTACAACACGATCGATG	SLC12A3
SLC12A3_6	GACAGCAGGATGATGATCC	SLC12A3
SLC12A4_1	GAGGATGGAGATGATCACAC	SLC12A4
SLC12A4_2	GTGAATGGTGAACCCACAT	SLC12A4
SLC12A4_3	GGGAAAGGATACACACGA	SLC12A4
SLC12A4_4	GATGTATTTGTAGATCATGC	SLC12A4
SLC12A4_5	GGGCAGGTACACCCCCATG	SLC12A4
SLC12A4_6	GCAGCAGATAAGCACGATG	SLC12A4
SLC12A5_1	GATCCGATGACAATTACCCA	SLC12A5
SLC12A5_2	GAAAAGGCCCCATAGCCGTG	SLC12A5
SLC12A5_3	GGAGAGGATGACACAACCC	SLC12A5
SLC12A5_4	GTTTGGGGCCTGCATTGAGG	SLC12A5
SLC12A5_5	GATGGCCTGCAGCAGGCGTG	SLC12A5
SLC12A5_6	GAGTGCAATTGCAACGAA	SLC12A5
SLC12A6_1	GTGAAAGATGGCAGCTCGG	SLC12A6
SLC12A6_2	GACACAGGCCAGGAAAAGTG	SLC12A6
SLC12A6_3	GCTGTGAGGCAAAGGTGAGG	SLC12A6
SLC12A6_4	GCCAATAACAATCACCCATG	SLC12A6
SLC12A6_5	GGGGCCACAAGATCCAGGG	SLC12A6
SLC12A6_6	GAAATGGACACCAGACCGA	SLC12A6
SLC12A7_1	GCAGCCAGCGATGAGCATGG	SLC12A7
SLC12A7_2	GAAGAGGCCCCAGAGCGCGG	SLC12A7
SLC12A7_3	GCCCCAAACAGCACAATGC	SLC12A7
SLC12A7_4	GGATGGACAGCACGACGC	SLC12A7
SLC12A7_5	GAGATGGACAGTAACCCCA	SLC12A7
SLC12A7_6	GATGCCGTAGGCCTTGACGC	SLC12A7
SLC12A8_1	GCTGCCCGATTACAGCCCGG	SLC12A8
SLC12A8_2	GAAACACATAGAGCAGCCCGA	SLC12A8
SLC12A8_3	GCAGGTGCCATGTATATCAC	SLC12A8
SLC12A8_4	GTCCTGGGTGGGCAGACGGG	SLC12A8
SLC12A8_5	GCACAGCCCAGATATTCCCG	SLC12A8
SLC12A8_6	GCCAGACAGCACCGTGACGA	SLC12A8
SLC12A9_1	GATTCCGATCAACACCAGTG	SLC12A9
SLC12A9_2	GTCCCGAGGGGGAAACCCCT	SLC12A9
SLC12A9_3	GTACCCTGAAGGACAACTT	SLC12A9
SLC12A9_4	GCCAGGGCATGGAGGATGC	SLC12A9
SLC12A9_5	GACGCTGGCAAAATTCATCA	SLC12A9
SLC12A9_6	GGTGAAGTGGCCAAACCG	SLC12A9
SLC13A1_1	GATACTCTGCAAAGATCAAGT	SLC13A1
SLC13A1_2	GACCAACCAGGAACAAATCCG	SLC13A1
SLC13A1_3	GAATCTGTAGCAAAACCA	SLC13A1
SLC13A1_4	GTTGAGGCAACGACAGTC	SLC13A1
SLC13A1_5	GCAAGAATACCAAAAGCTT	SLC13A1
SLC13A1_6	GTAAGTTTACGTGTCACG	SLC13A1
SLC13A2_1	GAGGGCGATGCGTTTATGC	SLC13A2
SLC13A2_2	GCAGCAAGATGACCATGGTG	SLC13A2
SLC13A2_3	GCTAATCCTGGGCTTCATGC	SLC13A2
SLC13A2_4	GGCGGAGTAGCACACGCAC	SLC13A2
SLC13A2_5	GAACAGGATTAAGGGGAAGA	SLC13A2
SLC13A2_6	GATGATGGCATACGCGCAGT	SLC13A2
SLC13A3_1	GATGGTGACAATAGCCACGC	SLC13A3
SLC13A3_2	GATCTTGAGGGCGATTCGC	SLC13A3
SLC13A3_3	GAAGGAGGATGAATATCGT	SLC13A3
SLC13A3_4	GCTCAGTCCCCCGTACAGGA	SLC13A3
SLC13A3_5	GCCACATGGACAAGAACGAGG	SLC13A3
SLC13A3_6	GCGGTGTACTGGTGCACGG	SLC13A3
SLC13A4_1	GTGGGGGTCATCTGCGTGG	SLC13A4
SLC13A4_2	GATCAGCACGTAAGCACACG	SLC13A4
SLC13A4_3	GAACGGGTAAAGGAAGGC	SLC13A4
SLC13A4_4	GACCGTACTGTGGTTTACCC	SLC13A4
SLC13A4_5	GGAGTCCTCCGGTCCAATG	SLC13A4
SLC13A4_6	GATGGTGGTCAGGCCGCCAA	SLC13A4
SLC13A5_1	GCCGCCCAGGAACAGCATGT	SLC13A5
SLC13A5_2	GGCACAATGAATAGCAGGG	SLC13A5
SLC13A5_3	GTTCCTGGGCGGCCTCATCG	SLC13A5
SLC13A5_4	GAGCGGAAGAGGTTGTGTA	SLC13A5
SLC13A5_5	GCCACAAAGATGGCCACAG	SLC13A5
SLC13A5_6	GCACGTTGATCTCCGCGA	SLC13A5
SLC14A1_1	GCATGCAGGCACATGAGTG	SLC14A1
SLC14A1_2	GACAAGGGAGACTATTTCTGG	SLC14A1
SLC14A1_3	GAATGGATTGTAATGTCCTG	SLC14A1
SLC14A1_4	GTCATGGACATAGCACATAC	SLC14A1
SLC14A1_5	GCCCCACTATGGTTAGAG	SLC14A1
SLC14A1_6	GCTATGGCTACAATGCCACCC	SLC14A1
SLC14A2_1	GTTGATGAACATCACCTGAG	SLC14A2
SLC14A2_2	GACAGGCGGCGTGTTCCTGG	SLC14A2
SLC14A2_3	GCCTGAGATCGCCCACCAG	SLC14A2
SLC14A2_4	GGAACACGCCGCCTGTCCA	SLC14A2
SLC14A2_5	GTCAAAGAACTGGAACACTG	SLC14A2
SLC14A2_6	GACTCCTTCATGTCGCCCGTG	SLC14A2
SLC15A1_1	GAACTTTCCCAGCCACGAGT	SLC15A1
SLC15A1_2	GGCTCCAGGTGGACACTGC	SLC15A1
SLC15A1_3	GCCCCCAATCACTACCAGG	SLC15A1
SLC15A1_4	GTGCACAGGAAGGCTGTCGG	SLC15A1
SLC15A1_5	GTAACTGACGACTTCAAGCA	SLC15A1
SLC15A1_6	GAGCTCTTATCGCCGACTCG	SLC15A1
SLC15A2_1	GATGGGAGTAAAATAACAG	SLC15A2
SLC15A2_2	GATATAAAGGAATAGTACCC	SLC15A2
SLC15A2_3	GTTTGCCCTAGGGTTCACGA	SLC15A2
SLC15A2_4	GGAGGCATCAAACCCTGTG	SLC15A2
SLC15A2_5	GATGAAGATAAGAACCAGAA	SLC15A2
SLC15A2_6	GACAGCACTGGCTAGACTGGG	SLC15A2
SLC15A3_1	GCAGCGACAGCACAGCACCC	SLC15A3
SLC15A3_2	GTAGCGGCCCAGGTACACGT	SLC15A3
SLC15A3_3	GGCTGGGGAGACCTCTCGT	SLC15A3
SLC15A3_4	GCGCCCAGGAATACCAGCG	SLC15A3
SLC15A3_5	GCCAGGCCCACACAGCCCAC	SLC15A3
SLC15A3_6	GCGCGCCCGTCCTCTACG	SLC15A3
SLC15A4_1	GATGAGCACAGCATCAAACA	SLC15A4
SLC15A4_2	GGAAATACACTGTCCAGTA	SLC15A4
SLC15A4_3	GCTGACGTTCTGCTGAATAT	SLC15A4
SLC15A4_4	GCTTGGTGATGAAAACGCTC	SLC15A4
SLC15A4_5	GCTCACCGGCCACCTTCGCG	SLC15A4
SLC15A4_6	GTGGAAGATGTGAAAGCTC	SLC15A4
SLC15A5_1	GAAGGCCAAAAGCACCCAG	SLC15A5
SLC15A5_2	GAGCCATCTGACAAACACAG	SLC15A5
SLC15A5_3	GATACAGAATGTGCATTATGC	SLC15A5
SLC15A5_4	GTTTGCAGATAATATCCTGA	SLC15A5
SLC15A5_5	GAAAAGGAATAAGTAAAACAA	SLC15A5
SLC15A5_6	GCACTGCTGACCATTTGCCT	SLC15A5
SLC16A1_1	GTATAGCAAAAAGCCTCTGT	SLC16A1
SLC16A1_2	GCATGACAGCCAACATTATGG	SLC16A1
SLC16A1_3	GGCCCGATTGGTCGCATGA	SLC16A1
SLC16A1_4	GTCGTATAGTCATGATTGT	SLC16A1
SLC16A1_5	GTAACTACTAAGAAACACCAA	SLC16A1
SLC16A1_6	GACAGACGTATAGTTGCTGTA	SLC16A1
SLC16A10_1	GGTACTGGTAGCAAGAGGT	SLC16A10
SLC16A10_2	GTCCCAAAATGACCAATGA	SLC16A10
SLC16A10_3	GGGTTCTGATTGACAGCGT	SLC16A10
SLC16A10_4	GGCATCCAGAACGCTTGCG	SLC16A10
SLC16A10_5	GTCGGAAAACAGCTGTCGT	SLC16A10
SLC16A10_6	GTCGGAAAACAGCTGTCG	SLC16A10
SLC16A11_1	GAAGTACCCGCCCCCAACCA	SLC16A11
SLC16A11_2	GATCTGCTGCATCTCTACCT	SLC16A11
SLC16A11_3	GGGCGGGGGCGAACACCA	SLC16A11
SLC16A11_4	GAAGCGCCCAGGACACTGCG	SLC16A11
SLC16A11_5	GTAACGCGAGAGGGTGCCTA	SLC16A11
SLC16A11_6	GCCCCGTGGTGATGGTTGG	SLC16A11
SLC16A12_1	GATTGTGTGACCATGCTCTG	SLC16A12
SLC16A12_2	GTCAAGTGGGAATCATGCT	SLC16A12
SLC16A12_3	GCCTTGTTACCATCTGCACAC	SLC16A12
SLC16A12_4	GGATGGCTGACCGACAGA	SLC16A12
SLC16A12_5	GCCATAAGCCATAAACAGAA	SLC16A12
SLC16A12_6	GAAGCATCTCTACCTCACTC	SLC16A12
SLC16A13_1	GCCCGGTGGCCAGGGATCGT	SLC16A13
SLC16A13_2	GAGGGCAACAGTGTAACGG	SLC16A13
SLC16A13_3	GAGCACCACAGGCCACTAGG	SLC16A13
SLC16A13_4	GACAGCAACCCAATACTC	SLC16A13
SLC16A13_5	GATCGCCTCCATAGGAATCG	SLC16A13
SLC16A13_6	GTTTGACCTTCGCTCCGACCC	SLC16A13
SLC16A14_1	GAGCGCCCCACAAACACAC	SLC16A14
SLC16A14_2	GAAGAATTCCACCAGAGCCG	SLC16A14
SLC16A14_3	GATTTCTGGGAGGTGAATGA	SLC16A14
SLC16A14_4	GTTTAGGGAAACGGCACCT	SLC16A14
SLC16A14_5	GCCAGACTGCGATCATTGGA	SLC16A14
SLC16A14_6	GTGTTTGTGGGGCGCTCATG	SLC16A14
SLC16A14P1_1	GACATTCCAAACACTGATGCA	SLC16A14P1
SLC16A14P1_2	GCACATGATCTGGCCTGATCG	SLC16A14P1
SLC16A14P1_3	GCTCTACACCTAGCAGCTCAG	SLC16A14P1
SLC16A14P1_4	GCATATGTACGCTGGCCTGG	SLC16A14P1
SLC16A14P1_5	GTAACTTATTGGAGCAAACGA	SLC16A14P1
SLC16A14P1_6	GAACGAGCCATTGAAAGGG	SLC16A14P1
SLC16A1P1_1	GAAAATCTCTCTGAGTAAACA	SLC16A1P1
SLC16A1P1_2	GACAGAACTCAATATAGCTGG	SLC16A1P1
SLC16A1P1_3	GACCTCCACCATACATGAC	SLC16A1P1
SLC16A1P1_4	GCTACGCAGCAGTTTAGCA	SLC16A1P1
SLC16A1P1_5	GAGGACCTCTGGGTCCAATG	SLC16A1P1
SLC16A1P1_6	GCAAGAGTCAGTATCACTCC	SLC16A1P1
SLC16A2_1	GAAGATCATACCCATCGCGA	SLC16A2
SLC16A2_2	GATGGAGCCGTTGCACCAGG	SLC16A2
SLC16A2_3	GAATACACACCAAGAGCACCC	SLC16A2
SLC16A2_4	GGAGGCCAATGAAAGCAA	SLC16A2
SLC16A2_5	GTGCTCTTGGTGTGTATTG	SLC16A2
SLC16A2_6	GCCGAATCACAGCAACCGCG	SLC16A2
SLC16A3_1	GTTCACGCACACACTGCAGAG	SLC16A3
SLC16A3_2	GGCGTAAAGCACAAAGCCG	SLC16A3
SLC16A3_3	GTCTACGGCGGGCGACTACGG	SLC16A3
SLC16A3_4	GTTCGTGGTGAGCTACGCCA	SLC16A3
SLC16A3_5	GGCGACTACGGCGGCCTCG	SLC16A3
SLC16A3_6	GTGTGTGCGTGAACCGCTT	SLC16A3
SLC16A4_1	GGTGGCTAAAGGAGCAAGC	SLC16A4
SLC16A4_2	GATAGATCTGTATGACTGGAC	SLC16A4
SLC16A4_3	GATGGGTTGCTGATCAAAAC	SLC16A4
SLC16A4_4	GTTCTGCTTTCTTATACCAAG	SLC16A4
SLC16A4_5	GTCCTGATAGATCTGTATGAC	SLC16A4
SLC16A4_6	GCATAAGTAGTGGAAATGTGG	SLC16A4
SLC16A5_1	GAGGATGGAGGGGAACCAAG	SLC16A5
SLC16A5_2	GTTGTGCCGCAGGATGTCGA	SLC16A5
SLC16A5_3	GAGTGACCGTGATGCTGGG	SLC16A5
SLC16A5_4	GAAGGTAGCGGGAGAGCAG	SLC16A5
SLC16A5_5	GCCCACCAGGATGCTGCACAG	SLC16A5
SLC16A5_6	GCTTCTACTTTGTCCGCCGG	SLC16A5
SLC16A6_1	GAAACGATTGCTCAGGACTG	SLC16A6
SLC16A6_2	GTCGCCATCGGCATCATCTC	SLC16A6
SLC16A6_3	GCCCAGAGGAATGATGTACA	SLC16A6
SLC16A6_4	GTGTCCGAAACGATTGCTC	SLC16A6
SLC16A6_5	GTGATAGGATGGTTACAGT	SLC16A6
SLC16A6_6	GAAATGTCTTGATGATGCCGT	SLC16A6
SLC16A6P1_1	GTGACACGAACTGGCAAAG	SLC16A6P1
SLC16A6P1_2	GTTCTGGGTTAGTGTGAGT	SLC16A6P1
SLC16A6P1_3	GCAAAGAATCACAGTGTCGCA	SLC16A6P1
SLC16A6P1_4	GCTCAGACCCATCATCATCAG	SLC16A6P1
SLC16A6P1_5	GCCCAACGGAGACACAAGG	SLC16A6P1
SLC16A6P1_6	GTATTTAAATTACCCGCAAG	SLC16A6P1
SLC16A7_1	GGAGCCAAGAATATAATGG	SLC16A7
SLC16A7_2	GTACATAACAGCCAGCATAA	SLC16A7
SLC16A7_3	GAATAAATACGGCAGCCGGC	SLC16A7
SLC16A7_4	GCTGGCTGTTATGTACGC	SLC16A7
SLC16A7_5	GTAAATACGGCAGCCGGCCGG	SLC16A7
SLC16A7_6	GCCTCCTTTAGTAGCAGCG	SLC16A7
SLC16A8_1	GATGTCCACGAAGCCCACGA	SLC16A8
SLC16A8_2	GAGCTCTACCTGACCGCTG	SLC16A8
SLC16A8_3	GACGCCGGCTACAGCGACA	SLC16A8
SLC16A8_4	GGGGCTGTACTTCGAGCGG	SLC16A8
SLC16A8_5	GGCTACAGCGACACGGCCT	SLC16A8
SLC16A8_6	GAAAGCGGGTCACGAGGATGC	SLC16A8
SLC16A9_1	GGAAAAGGAAAAACAGCCT	SLC16A9
SLC16A9_2	GACAATCAGAAGATTGGAG	SLC16A9
SLC16A9_3	GACAGTAGTGAGGAAAAATGC	SLC16A9
SLC16A9_4	GAAAGGAAAAACAGCCTGGGT	SLC16A9
SLC16A9_5	GTCAAAATACTGGCACGTAA	SLC16A9
SLC16A9_6	GCTTTAAATATATTAGCCTG	SLC16A9
SLC17A1_1	GATGATGATGACACCATAGG	SLC17A1
SLC17A1_2	GATAACTCCAGTCACAAGT	SLC17A1
SLC17A1_3	GAGGTGTTGGGCAAACCATG	SLC17A1
SLC17A1_4	GTAAGTCGGCCTCGTTCCAG	SLC17A1
SLC17A1_5	GCATGGAGTTGATAAACAT	SLC17A1
SLC17A1_6	GTCACCATGACTACCATTGTG	SLC17A1
SLC17A2_1	GAAGATAAAAGGCCAGCTCA	SLC17A2
SLC17A2_2	GAAAATGGCCCAAAGTGGT	SLC17A2
SLC17A2_3	GTTTCCCTAACACTTATGCAC	SLC17A2
SLC17A2_4	GAGCATTGCGATCATCGCCA	SLC17A2
SLC17A2_5	GGTCACATGCCTACCACTT	SLC17A2
SLC17A2_6	GTATTATCCCATAGTTGA	SLC17A2
SLC17A3_1	GATTGCAGAAATGTAAGACGA	SLC17A3
SLC17A3_2	GCTTCATTAGTGAAACCCTT	SLC17A3
SLC17A3_3	GTCAATGGTTAGTTAGCACAA	SLC17A3
SLC17A3_4	GAAATCACAACAAACCAGAGA	SLC17A3
SLC17A3_5	GAATTGCAGAAATGTAAGACG	SLC17A3
SLC17A3_6	GCTATGGTGGCATACTGACAA	SLC17A3
SLC17A4_1	GTACCGAGCTGATGTACGT	SLC17A4
SLC17A4_2	GATTGTACAAGGCATAGCCC	SLC17A4
SLC17A4_3	GAATATTTGGAGCCAAGTATG	SLC17A4
SLC17A4_4	GAGACTAAAATGGCCCAGAG	SLC17A4
SLC17A4_5	GCCAGCACCAACCACATACT	SLC17A4
SLC17A4_6	GCTATGCCTTGTACAATCCGG	SLC17A4
SLC17A5_1	GCAACTACGATAGCCCAAAG	SLC17A5
SLC17A5_2	GGATGCAGAAACTCAAGGA	SLC17A5
SLC17A5_3	GTTCTAGGAGCACAGCTT	SLC17A5
SLC17A5_4	GTGCTCTGAGTACAATGAG	SLC17A5
SLC17A5_5	GAAGTTTGCTTCTTTCAAGA	SLC17A5
SLC17A5_6	GCACTAGAAGGACTAGGAG	SLC17A5
SLC17A6_1	GAAACCGTGGGGATGATCCA	SLC17A6
SLC17A6_2	GCACGTGCAGTCGCACAG	SLC17A6
SLC17A6_3	GGCATTGCAATCACAGCTC	SLC17A6
SLC17A6_4	GATGATGTAGCCCCAAAAGA	SLC17A6
SLC17A6_5	GGGGGCAAGGTCATCAAGG	SLC17A6
SLC17A6_6	GACCTTGCCCCCGCGGTGGA	SLC17A6
SLC17A7_1	GACACAGCCATAGTGGACGC	SLC17A7
SLC17A7_2	GAAGCCCAGACCACTCATGA	SLC17A7
SLC17A7_3	GAAGTTTAGCACTCCCTGG	SLC17A7
SLC17A7_4	GAAAAAGGAGCCGTGTATG	SLC17A7
SLC17A7_5	GATCCTGCAGGGGTTGGTAG	SLC17A7
SLC17A7_6	GTGGACGCGGGCAGCTGA	SLC17A7
SLC17A8_1	GAAACAGTGGGCCTTATCCA	SLC17A8
SLC17A8_2	GGGTGTTGGTGCAGTACAT	SLC17A8
SLC17A8_3	GCCCCAGAAAAAAGATCCA	SLC17A8
SLC17A8_4	GATTGTCATAACCATGTGT	SLC17A8
SLC17A8_5	GAATTCTGCAAGGTTTAGTGG	SLC17A8
SLC17A8_6	GCAATGATGTAACGCTTG	SLC17A8
SLC17A9_1	GCAGGGCTGGATCTTCAACG	SLC17A9
SLC17A9_2	GGGCAGTTACCGATCCCCG	SLC17A9
SLC17A9_3	GACTTACCCAAACTGGGAGC	SLC17A9
SLC17A9_4	GCAGTTACCGATCCCCGAGG	SLC17A9
SLC17A9_5	GGTCTCCTCGAAGAAGGT	SLC17A9
SLC17A9_6	GCCTGACACAGGTTGTGGG	SLC17A9
SLC18A1_1	GCCACAAAGAGTAGAGTAT	SLC18A1
SLC18A1_2	GCTTGGAGGAAGAGATTACCC	SLC18A1
SLC18A1_3	GTAACAAAGCCAGCAAACATG	SLC18A1
SLC18A1_4	GGCTGTAGGATGCAAAGC	SLC18A1
SLC18A1_5	GTTGAAGAAAGCGTACCTAG	SLC18A1
SLC18A1_6	GAAGAGATTACCCGGGTCG	SLC18A1
SLC18A2_1	GAAGAGAGAGGCAACGTCAT	SLC18A2
SLC18A2_2	GAGCCCCACCTGCAGCAATG	SLC18A2
SLC18A2_3	GATACTTGCACACAAAATG	SLC18A2
SLC18A2_4	GAAGAGAGAGGCAACGTCA	SLC18A2
SLC18A2_5	GCAGCGACCTGGCAATCAGC	SLC18A2
SLC18A2_6	GTCATAGAGCACACTCCCGAA	SLC18A2
SLC18A3_1	GCGAGGGGAATGTTACAGG	SLC18A3
SLC18A3_2	GATCGCCGATAAGTACCCGG	SLC18A3
SLC18A3_3	GTGGCCAAACCCTTCTCGG	SLC18A3
SLC18A3_4	GAAGGCGAACAGGACTGTAG	SLC18A3
SLC18A3_5	GTGCTTGTTATCGTGTGCG	SLC18A3
SLC18A3_6	GCGATGTAGTCGGGCACTA	SLC18A3
SLC18B1_1	GAGAGACAGAGTAGGATCG	SLC18B1
SLC18B1_2	GATACAAAAAGCCACCTAC	SLC18B1
SLC18B1_3	GCTGAGTGAGTTGATGACGA	SLC18B1
SLC18B1_4	GTCACTTAGGAGACCAAATAG	SLC18B1
SLC18B1_5	GAAGGCTATAAGGCCAACTT	SLC18B1
SLC18B1_6	GGACCGTTTTTCCCCAAAG	SLC18B1
SLC19A1_1	GTCACGAACGAGATCACGC	SLC19A1
SLC19A1_2	GACTACCTGCGCTACACGC	SLC19A1
SLC19A1_3	GAGGAATAGGCGATGCGCG	SLC19A1
SLC19A1_4	GTGCTGTCGTACTCCTACC	SLC19A1
SLC19A1_5	GCACGAGAGAGAAGATGT	SLC19A1
SLC19A1_6	GACCCACCAGAGGGACCAC	SLC19A1
SLC19A2_1	GAACAACAGGTTTATAACGG	SLC19A2
SLC19A2_2	GAACTACACACAGGGCCTGT	SLC19A2
SLC19A2_3	GGTAAGAGTAAGTCCATAC	SLC19A2
SLC19A2_4	GAGTAATAGGCAATTTCAG	SLC19A2
SLC19A2_5	GTAGAACAACAGGTTTATAA	SLC19A2
SLC19A2_6	GTATCTACAGTGTGGTGGACC	SLC19A2
SLC19A3_1	GTATTAGAGGAAACTCACGA	SLC19A3
SLC19A3_2	GCGTAGTAGGCCACCTCGG	SLC19A3
SLC19A3_3	GTAGGAGTATGTCCAAACG	SLC19A3
SLC19A3_4	GAACTATGTTCAAATCCTGT	SLC19A3
SLC19A3_5	GGTAGGAGTATGTCCAAAC	SLC19A3
SLC19A3_6	GAAAGTACGACATGTTCGCCA	SLC19A3
SLC1A1_1	GACATACCCAGTCAGGACTG	SLC1A1
SLC1A1_2	GGCCTGGACAAGATTCTCA	SLC1A1
SLC1A1_3	GACTATGAAATATATCAG	SLC1A1
SLC1A1_4	GATCAGGAACAAAATACCTAG	SLC1A1
SLC1A1_5	GAATAACAGCAATGAGAG	SLC1A1
SLC1A1_6	GTCAGATGGCATAAACGTCCT	SLC1A1
SLC1A2_1	GATCAGGCAGGCGATACCCAG	SLC1A2
SLC1A2_2	GTTGAAAGCAGGCTTGGACA	SLC1A2
SLC1A2_3	GTGGACATGTAATACACCA	SLC1A2
SLC1A2_4	GATCAGGCAGGCGATACCC	SLC1A2
SLC1A2_5	GTTATGTTAATAGCCTTCCC	SLC1A2
SLC1A2_6	GTCCCAGGGGATATACTCATG	SLC1A2
SLC1A3_1	GAAAGTGCAGAACATTACAA	SLC1A3
SLC1A3_2	GGAAGAGAATACCCACGG	SLC1A3
SLC1A3_3	GAATGTTCTGCACTTTCTTCT	SLC1A3
SLC1A3_4	GACTGGTAGCAGTAATAATG	SLC1A3
SLC1A3_5	GACAGTCACCGCTGTCATTGT	SLC1A3
SLC1A3_6	GCGCTAGATAGTAAGGCATC	SLC1A3
SLC1A4_1	GTTCACGGTGGCCCCGATG	SLC1A4
SLC1A4_2	GGAATTGAAGAAACGGATG	SLC1A4
SLC1A4_3	GGTTTATTCTCCCCATCG	SLC1A4
SLC1A4_4	GAGTGGCCTTAAAGAAACT	SLC1A4
SLC1A4_5	GAACAATGGTGTGGACAAG	SLC1A4
SLC1A4_6	GCATGCGGAGCAGCATCTCGC	SLC1A4
SLC1A5_1	GATCCAGGAGACCAGAACCA	SLC1A5
SLC1A5_2	GGAACATGATGCCCACAG	SLC1A5
SLC1A5_3	GATGCCCCACAGGAAGCGGT	SLC1A5
SLC1A5_4	GCCGCTGATGATGAAGTGCG	SLC1A5
SLC1A5_5	GTACCAGGAGCCCATGGA	SLC1A5
SLC1A5_6	GAGGTGCTCGATTCGTTCC	SLC1A5
SLC1A6_1	GATGGATGATGGTGACCATG	SLC1A6
SLC1A6_2	GACGCAGTACAGCACGAGGG	SLC1A6
SLC1A6_3	GTTTGAAGCAGGCCTCCACA	SLC1A6
SLC1A6_4	GCAGAGCTCACCAATGACCA	SLC1A6
SLC1A6_5	GCGGGCAGCTGTGTACTACA	SLC1A6
SLC1A6_6	GCAAGACGCAGTACAGCACGA	SLC1A6
SLC1A7_1	GGTCCTCAAGAAGAAGCCG	SLC1A7
SLC1A7_2	GAAGATGATGATCCTGCCAC	SLC1A7
SLC1A7_3	GACCCGGCGCCTCTCACCAC	SLC1A7
SLC1A7_4	GTCCTCAAGAAGAAGCCGAGG	SLC1A7
SLC1A7_5	GTCAGGAGCTCTCCAGGGAAC	SLC1A7
SLC1A7_6	GTCCACAGGTAGTACGCCA	SLC1A7
SLC20A1_1	GAGGATGGTACCCCACAG	SLC20A1
SLC20A1_2	GGCACGGAATGAATCCAG	SLC20A1
SLC20A1_3	GAGAAAGGTTACCTTATGG	SLC20A1
SLC20A1_4	GTGAGCGAAACCATCCGGA	SLC20A1
SLC20A1_5	GGCCGGAATCCTTATGCA	SLC20A1
SLC20A1_6	GAACTATTGGTTTCTCCCTCG	SLC20A1
SLC20A1P1_1	GATATTCATGAGTATCAAGG	SLC20A1P1
SLC20A1P1_2	GTCCTATATCATGACAATACA	SLC20A1P1
SLC20A1P1_3	GAATGGAGAATCTTACATGCA	SLC20A1P1
SLC20A1P1_4	GACAAAGTGGAAGATGGCAT	SLC20A1P1
SLC20A1P1_5	GCCATTTACTTGACCTTCTGA	SLC20A1P1
SLC20A1P1_6	GAGAGTTCAGGCTTATCT	SLC20A1P1
SLC20A1P2_1	GATAGTCATGAGTATCAAGG	SLC20A1P2
SLC20A1P2_2	GCCATAGTGGAAGATGGCAT	SLC20A1P2
SLC20A1P2_3	GTCCAATGCAGTCCCCAAGAA	SLC20A1P2
SLC20A1P2_4	GTCCTTTATCATGACAATATG	SLC20A1P2
SLC20A1P2_5	GTAGTGGTTCTTGAGAAGAA	SLC20A1P2
SLC20A1P2_6	GAAGTTCCTCAGAAGGGTA	SLC20A1P2
SLC20A1P3_1	GAAATGTATAGAAACATGCAC	SLC20A1P3
SLC20A1P3_2	GAATAAAGACTGTGACAAACC	SLC20A1P3
SLC20A1P3_3	GAATGATTACAGTGTTAGGGA	SLC20A1P3
SLC20A1P3_4	GATAATCATGAGTATCAAGG	SLC20A1P3
SLC20A1P3_5	GTACAACGTGTTGTACTGATG	SLC20A1P3
SLC20A1P3_6	GATTGAGGTCATTACCCTA	SLC20A1P3
SLC20A2_1	GAATACTGGGAGTGCCCGG	SLC20A2
SLC20A2_2	GCTACACCGCAGCCATTTGT	SLC20A2
SLC20A2_3	GGATGCGGAGGAAAATAAC	SLC20A2
SLC20A2_4	GAGTCCGCAGCTCGAAAGG	SLC20A2
SLC20A2_5	GTAGGAGAAACCATTCGCAA	SLC20A2
SLC20A2_6	GAGGGCTATGGCCCACATG	SLC20A2
SLC22A1_1	GTCAGCAAGGGCAACTGGA	SLC22A1
SLC22A1_2	GTGTGCCGGAGTCCCCTCGG	SLC22A1
SLC22A1_3	GCTGAGCTGAGCCAGCGCTG	SLC22A1
SLC22A1_4	GCAAGGGCAACTGGATGGC	SLC22A1
SLC22A1_5	GTGATAACAGCCACCGAG	SLC22A1
SLC22A1_6	GACATGTAGTTGGGCGAGA	SLC22A1
SLC22A10_1	GACTGGCAAACCCTGCACG	SLC22A10
SLC22A10_2	GTTGTAAGATCCACCATGC	SLC22A10
SLC22A10_3	GTGACTGATAATCACATACC	SLC22A10
SLC22A10_4	GTGGCTGGTGGAATCTGCT	SLC22A10
SLC22A10_5	GAAGAAACCCTGAACATAG	SLC22A10
SLC22A10_6	GACTATCCACAGCACAAGTG	SLC22A10
SLC22A11_1	GCAGTAGATGACGAATGTTG	SLC22A11
SLC22A11_2	GCTGCCAGAATCCGCCCGG	SLC22A11
SLC22A11_3	GCCCGCCACGGCCAACTGC	SLC22A11
SLC22A11_4	GAGGGCGGTCACCATGACGG	SLC22A11
SLC22A11_5	GCACTCACCGGTAGGAGAGG	SLC22A11
SLC22A11_6	GACCAGGATATCAGGGAGA	SLC22A11
SLC22A12_1	GCTGGCAGAGTCGGCACGA	SLC22A12
SLC22A12_2	GACAACGTGGAGATACAGGTC	SLC22A12
SLC22A12_3	GACCACAGGCAGGCTGGATTG	SLC22A12
SLC22A12_4	GACAGGTCCGGAAGCGCAGTC	SLC22A12
SLC22A12_5	GTGGCTGCCATCAACGGAA	SLC22A12
SLC22A12_6	GTCTTGCTTTCAGCCATGC	SLC22A12
SLC22A13_1	GCAGAGGGGCCCAAACATGA	SLC22A13
SLC22A13_2	GGGTGTCTGAACAGATCCA	SLC22A13
SLC22A13_3	GCCATGTAGAGCTCAAAGCT	SLC22A13
SLC22A13_4	GCTCTGCCAGAATCTGCACGT	SLC22A13
SLC22A13_5	GATGCTGGAACAGCGGGC	SLC22A13
SLC22A13_6	GTGCTTCCGATCACAAACC	SLC22A13
SLC22A14_1	GCCTCTGCACAGCCACTGAG	SLC22A14
SLC22A14_2	GTAAAATAGGTGTAACTGA	SLC22A14
SLC22A14_3	GCTCACCCACTAACCACTCAG	SLC22A14
SLC22A14_4	GATTCTCCCGGAGTCCCCG	SLC22A14
SLC22A14_5	GAAGATGAGAGAGCCTAT	SLC22A14
SLC22A14_6	GTGGCTGATGATGAAAGGGA	SLC22A14
SLC22A15_1	GTACCTGCAAGTGCCCAGT	SLC22A15
SLC22A15_2	GTCAGGAGCCAGTCCCCAA	SLC22A15
SLC22A15_3	GCCCTGGGAGTATAACCAACG	SLC22A15
SLC22A15_4	GCAGTAACTCGCTTCCTGGT	SLC22A15
SLC22A15_5	GTCATTCCTGAATCACCTCGT	SLC22A15
SLC22A15_6	GCACCAGCTGACTGGTTACCG	SLC22A15
SLC22A16_1	GTCACAGACCAGGTTCCACT	SLC22A16
SLC22A16_2	GTGAACCAGATTAGCCAAA	SLC22A16
SLC22A16_3	GATAAAGGGGACAGTCACTG	SLC22A16
SLC22A16_4	GTTGCAAGTGGCTATCTTG	SLC22A16
SLC22A16_5	GTTTGGGCTATGAATACAC	SLC22A16
SLC22A16_6	GTTACGGTGCAGTTGCAGAA	SLC22A16
SLC22A17_1	GTTCCTGGAGTCCGCACGG	SLC22A17
SLC22A17_2	GATGTTGCGGTAGTTGAGGA	SLC22A17
SLC22A17_3	GGCTGGTAGCAGTGGCGAA	SLC22A17
SLC22A17_4	GTAATACTGACCCATAAAAC	SLC22A17
SLC22A17_5	GCAATGGTTGAAGTCCGGCG	SLC22A17
SLC22A17_6	GGCGAAGCCGCTGCACGAG	SLC22A17
SLC22A18_1	GAAGAGGCAGGTAAGTTCTG	SLC22A18
SLC22A18_2	GTGGTTTGCAGGTAGCCGA	SLC22A18
SLC22A18_3	GAGAACTGCATGAAGAGGC	SLC22A18
SLC22A18_4	GCACCCCGAAGGTGGTTTGC	SLC22A18
SLC22A18_5	GCCTTCAGGTCGAACACAC	SLC22A18
SLC22A18_6	GTGTTACTCACTGGCACGA	SLC22A18
SLC22A2_1	GCAGCTGGGAATTCAACCA	SLC22A2
SLC22A2_2	GTATCGGCTACATAGCAGAC	SLC22A2
SLC22A2_3	GCCGAGCTGAGTCTGCGCTG	SLC22A2
SLC22A2_4	GGCTCGTCCATCGTCACCG	SLC22A2
SLC22A2_5	GACCAAGTCAAGAAATGAA	SLC22A2
SLC22A2_6	GTAACATCCACGTATAGGTTG	SLC22A2
SLC22A20P_1	GCCTCTCTACATAAAGCCGG	SLC22A20P
SLC22A20P_2	GCGGCCCACGTAAATCATGG	SLC22A20P
SLC22A20P_3	GGCATCCACTCCACAACTG	SLC22A20P
SLC22A20P_4	GTGCTGTATTCCCCAAGTG	SLC22A20P
SLC22A20P_5	GCAGGTAGGACCAGACCAG	SLC22A20P
SLC22A20P_6	GGTGGACGGGAAAACACTG	SLC22A20P
SLC22A23_1	GACTCACGAGTTCACACAC	SLC22A23
SLC22A23_2	GCAGTTTGAGTCTGCAAAG	SLC22A23
SLC22A23_3	GTGTGTGATAATGCCTGGA	SLC22A23
SLC22A23_4	GCTGGGTGGCCATTAGCCAC	SLC22A23
SLC22A23_5	GCTTTCCCGGAGGCCCAAGA	SLC22A23
SLC22A23_6	GATCATGAACCGTTTTCCAGG	SLC22A23
SLC22A24_1	GTATGCAGTAAACAAGGA	SLC22A24
SLC22A24_2	GGCTGGGTCACTTCTGGG	SLC22A24
SLC22A24_3	GACCCAGCAGCGATGACTA	SLC22A24
SLC22A24_4	GCTTAGAGTGGACATTGCCC	SLC22A24
SLC22A24_5	GCCATCTCTAACACCTGTG	SLC22A24
SLC22A24_6	GACCCAGCAGCGATGACTAG	SLC22A24
SLC22A25_1	GAGCAGTATACGAGGATGG	SLC22A25
SLC22A25_2	GCGCAGGGAGCAGTATACG	SLC22A25
SLC22A25_3	GACCAGTGCATCCTCCAGT	SLC22A25
SLC22A25_4	GATGCTGGAGGTGCAAAGTA	SLC22A25
SLC22A25_5	GAGCAGTATACGAGGATGGT	SLC22A25
SLC22A25_6	GCATACTTGATCATCGCTGCT	SLC22A25
SLC22A3_1	GGTCCCTGAGTCTCCCCGT	SLC22A3
SLC22A3_2	GATGAAGTAGGCAATTCCA	SLC22A3
SLC22A3_3	GATGAAAAAGTCTATATAG	SLC22A3
SLC22A3_4	GGGAGAATTATGATTCCAA	SLC22A3
SLC22A3_5	GCGGAAGATCACAAACACA	SLC22A3
SLC22A3_6	GAGAAAGCTGGGCAGCGTGA	SLC22A3
SLC22A31_1	GCAGCCAGCAGGGAGACTCG	SLC22A31
SLC22A31_2	GGAGAAACGGGCTTATCTT	SLC22A31
SLC22A31_3	GTAGGGCAGGTAGAAGGT	SLC22A31
SLC22A31_4	GGAACAGCACAGTCCAGCC	SLC22A31
SLC22A31_5	GCAGGGAGACTCGGGGAACA	SLC22A31
SLC22A31_6	GCCCAGTGGGGAGTGGTACCG	SLC22A31
SLC22A4_1	GAGAGGAAACAGTTCAGGT	SLC22A4
SLC22A4_2	GCACGCCTACGAAGAACAGGG	SLC22A4
SLC22A4_3	GCTGATGGAGAAAATCTGC	SLC22A4
SLC22A4_4	GGCAGAGAGGAAACAGTTC	SLC22A4
SLC22A4_5	GCAACCATGGCTGTACAGAC	SLC22A4
SLC22A4_6	GTCAGTCGTGTTCCTGGCG	SLC22A4
SLC22A5_1	GAACAAGGAGATTGTGAGT	SLC22A5
SLC22A5_2	GATGCCGGGGGTGCTATGCG	SLC22A5
SLC22A5_3	GAACAAGGAGATTGTGAGTG	SLC22A5
SLC22A5_4	GAGAGATGAGCCATCGGG	SLC22A5
SLC22A5_5	GTATGTGGCAGCATTTGTCCT	SLC22A5
SLC22A5_6	GCCTGAGAGATGAGCCATCGG	SLC22A5
SLC22A6_1	GTTGTCATAGATCCAGCCAT	SLC22A6
SLC22A6_2	GCTGTAGACATAGCCAATCA	SLC22A6
SLC22A6_3	GACTGCGGGGAGGTGAAGCGG	SLC22A6
SLC22A6_4	GGAGCCAAATTGAGTATGG	SLC22A6
SLC22A6_5	GCAAGGTAGCCGAACACCA	SLC22A6
SLC22A6_6	GCCAACCTCAGCAAGAACGG	SLC22A6
SLC22A7_1	GATGTGGAGCACCGCACCG	SLC22A7
SLC22A7_2	GACAGTGGAGCAAGTACCTGT	SLC22A7
SLC22A7_3	GATGCCTGGGGCACAAGGCA	SLC22A7
SLC22A7_4	GCACCAGGGTACTCACGT	SLC22A7
SLC22A7_5	GACCTGTTCCGCACACCA	SLC22A7
SLC22A7_6	GTAGCCTACGTGAGTACCC	SLC22A7
SLC22A8_1	GACACCAGAGTCCATACGC	SLC22A8
SLC22A8_2	GGAAAGACAGAAGGTCATG	SLC22A8
SLC22A8_3	GCCATCATGTCGACAGCACTC	SLC22A8
SLC22A8_4	GAGGGGGGTTACCAGGCCA	SLC22A8
SLC22A8_5	GCCTGAAGATACTCCGGCGGG	SLC22A8
SLC22A8_6	GAGCTACAGGTTTGGCCGC	SLC22A8
SLC22A9_1	GGTACAGACACCACCAGC	SLC22A9
SLC22A9_2	GCGTAGTGAGCAGTAAATG	SLC22A9
SLC22A9_3	GAGGATATGCCAGTCTCGAA	SLC22A9
SLC22A9_4	GAGCAGTAAATGAGGAAGG	SLC22A9
SLC22A9_5	GATTCTCAAGAGTGCATCT	SLC22A9
SLC22A9_6	GTCTGCGTCACTTGTGTT	SLC22A9
SLC23A1_1	GTATGGTGCGGCTATCATGC	SLC23A1
SLC23A1_2	GACCGAGCTGGCTCCCACTG	SLC23A1
SLC23A1_3	GAGCTGACTAACCATGTGC	SLC23A1
SLC23A1_4	GGTAGGGGATGCGGATCCA	SLC23A1
SLC23A1_5	GACAGGCGTAGTAATCTCCGA	SLC23A1
SLC23A1_6	GCGACCGAGCTGGCTCCCAC	SLC23A1
SLC23A2_1	GTAGCCCCAGAAATATACAC	SLC23A2
SLC23A2_2	GAAACCAGAGAGGCCAATTA	SLC23A2
SLC23A2_3	GTACCTGTGTATATTTCTG	SLC23A2
SLC23A2_4	GTACCCCACACACATGGCAT	SLC23A2
SLC23A2_5	GAATATACACAGGTACCAGGG	SLC23A2
SLC23A2_6	GAAATCATGTCTGATCGCTGG	SLC23A2
SLC23A3_1	GAGGAGCTGAGCCAACCTGG	SLC23A3
SLC23A3_2	GCACCAGGGGCCCACAGTGG	SLC23A3
SLC23A3_3	GCAGGGATAAGGAACTCTA	SLC23A3
SLC23A3_4	GCACCAGGGGCCCACAGTG	SLC23A3
SLC23A3_5	GAGGCCAGGAGCTGAGAAG	SLC23A3
SLC23A3_6	GTAGGGGACCTAGCTGCCA	SLC23A3
SLC23A4P_1	GCTCCAACTAACTGCCTAG	SLC23A4P
SLC23A4P_2	GAATAATGCCGGGATCCAGTG	SLC23A4P
SLC23A4P_3	GGCACTGAGTGTCCACTCA	SLC23A4P
SLC23A4P_4	GGCACTGAGTGTCCACTC	SLC23A4P
SLC23A4P_5	GATGAGGTAGCTCTGTGTCA	SLC23A4P
SLC23A4P_6	GACCCCTAAAAACACTTGC	SLC23A4P
SLC24A1_1	GATCAGAAGGAGAATCCAGG	SLC24A1
SLC24A1_2	GAGGAGAGCTTGAATCAAG	SLC24A1
SLC24A1_3	GAAGGTGAAACTGAAACACA	SLC24A1
SLC24A1_4	GCAGAAGATGGTGAAATGAA	SLC24A1
SLC24A1_5	GCTGGTGTGACCGTGACCGC	SLC24A1
SLC24A1_6	GGTGTGACCGTGACCGCA	SLC24A1
SLC24A2_1	GAGAGATGTGAAAAGTTCTG	SLC24A2
SLC24A2_2	GAGAACGAGAGGCAGAATG	SLC24A2
SLC24A2_3	GATAATGTCATCATGTGGT	SLC24A2
SLC24A2_4	GGATAATGTCATCATGTGG	SLC24A2
SLC24A2_5	GATGTTTACCTTCGGCGAGT	SLC24A2
SLC24A2_6	GTGGCCCTAGGGTAGCACA	SLC24A2
SLC24A3_1	GTCATTGGGGAATTCATGCA	SLC24A3
SLC24A3_2	GTAAATAGAATCCCTCAGC	SLC24A3
SLC24A3_3	GGCACCATCGTGGGCTCAG	SLC24A3
SLC24A3_4	GAGAAGGAAAGCTGGTGT	SLC24A3
SLC24A3_5	GTGGGAGTTGGCACCATCG	SLC24A3
SLC24A3_6	GCTGGTTATCATGATTCGA	SLC24A3
SLC24A4_1	GGGGTGTTCATCACCCATG	SLC24A4
[truncated: 2,255 more rows]

## Sheet: Sublibrary heavy metal genes
sgRNA	Sequence	Gene
NFE2L2_1	GACATTGAGCAAGTTTGGG	NFE2L2
NFE2L2_2	GCATACCGTCTAAATCAACAG
NFE2L2_3	GCATCACCAGAACACTCAG
NFE2L2_4	GTTACCTGTAACTCAGGAA
NFE2L2_5	GAATTCAATGATTCTGACTC
NFE2L2_6	GACTAAACACAAGTCCCAGTG
NOX1_1	GATATAGAAGATAAAAAGG	NOX1
NOX1_2	GCCTGAGTTACCTGTATGT
NOX1_3	GCTGGGAGCGGTAAAACCGG
NOX1_4	GAATTGCAGATGAACAAGCG
NOX1_5	GCAGAAGGTTGTGATTACCA
NOX1_6	GTATATGATCTGCCTACATAC
CYBB_1	GGAAGTGATAATTAATATG	CYBB
CYBB_2	GGATGATTGCACTTCACTC
CYBB_3	GTTGGGGACTGGACAGAG
CYBB_4	GACTTCAAAGTAAGACCTC
CYBB_5	GACAGCAGATTTCGACAGAC
CYBB_6	GAATTGTACATACCATAGGA
NOX4_1	GCCAAGAGTGTTCGGCACAT	NOX4
NOX4_2	GGCACAGTACAGGCACAA
NOX4_3	GCAGCAAGATACCGAGATG
NOX4_4	GAACATTCCATATTACCTG
NOX4_5	GTAATTCACTGAGAAGTTGA
NOX4_6	GAAAGTCTTTCGGCACAGTAC
NOX5_1	GCAACTGGGGCACCTCAAAG	NOX5
NOX5_2	GATGAGCAGAAGCCACACG
NOX5_3	GCTACCACGTAGCCCATAAGC
NOX5_4	GCTGCGGTGGTTGTGCCAGT
NOX5_5	GCTTCGACTGCAGCTTCATCG
NOX5_6	GAGCACTGCTGATGGTGAAG
DUOX1_1	GAGCGAGAGGACCATGTGT	DUOX1
DUOX1_2	GACGCCAGGGGGCACCATGG
DUOX1_3	GACAGGATGATTCCCACGC
DUOX1_4	GCTGGGGTCCAGAAATGGC
DUOX1_5	GAGGCCGCCACGAACTCTG
DUOX1_6	GGTGCAGCGATTTGATGGG
POR_1	GAGATCGACAACGCCCTGG	POR
POR_2	GGCTGGGTACACAGCCACG
POR_3	GCCAGCTCGTACAGCACGT
POR_4	GGGCCGTGCGGTAGGACGT
POR_5	GTGGACCACAAGCTCGTAC
POR_6	GGGATGCGAGGCATGTCAG
GPX4_1	GTGTGCATCGTCACCAACG	GPX4
GPX4_2	GCTTCCCGAACTGGTTACAC
GPX4_3	GCAAACCACACTCAGCGTAT
GPX4_4	GAGCTGAGTGTAGTTTACTT
GPX4_5	GAATTTGACGTTGTAGCCCG
GPX4_6	GAGATCAAAGAGTTCGCCG
CAT_1	GTCAGGATAGGCAAAAAGG	CAT
CAT_2	GGATGTAAAAAGTCCAGGA
CAT_3	GACTGGCCTCAATGCCAGG
CAT_4	GATTTCACTGCAAACCCACGA
CAT_5	GGCGGTGAGTGTCAGGAT
CAT_6	GGATCACATACTTTCAAGC
GSR_1	GTGGCGATCAGGATGTGTG	GSR
GSR_2	GATGATATGACCCTTGTCAT
GSR_3	GCATTCAGGCGGCTCACAT
GSR_4	GATCATGCATGAATTCAGAG
GSR_5	GCTGGCCAGCGCGCGCAGGG
GSR_6	GTATGACTACCTGGTGATCGG
ALOX15_1	GACGGCAGGCACCTCATGG	ALOX15
ALOX15_2	GTGGTCAGAGCAAGCTGGC
ALOX15_3	GATGGCTGAGGTCATTGTTG
ALOX15_4	GATCCGTAGGCAAGAAAAG
ALOX15_5	GAAATCGCTCATCCACAGGG
ALOX15_6	GGCTACAGAGAATGACGT
AIFM2_1	GACGGACAAAGGCACAGAGG	AIFM2
AIFM2_2	GAGCGGGTGAGCAATCTGG
AIFM2_3	GCAGCTGCACGCCCTTCCGG
AIFM2_4	GCTCGGAGAGCAGCCACATTG
AIFM2_5	GCCAGGATAAGATGAGAGAA
AIFM2_6	GCCAGCGCTCACGGTTCATCG
DHFR_1	GAGAAGAATCGACCTTTAAA	DHFR
DHFR_2	GAAAGAAAATGAGCTCCTTG
DHFR_3	GAACCTTAGGGAACCTCCACA
DHFR_4	GGTCGATTCTTCTCAGGAA
DHFR_5	GCTTCTCAGGAATGGAGAACC
DHFR_6	GAAATTAATTCTACCCTTTAA
BAX_1	GGGGAGTCTGTGTCCACGG	BAX
BAX_2	GTAGAAAAGGGCGACAACC
BAX_3	GGAAAAAGACCTCTCGGG
BAX_4	GTCTGACGGCAACTTCAACTG
BAX_5	GGCAACTTCAACTGGGGCC
BAX_6	GCACCTTGAGCACCAGTTTGC
BBC3_1	GGGTCCCCTGCCAGATTTG	BBC3
BBC3_2	GACACTGCCGAGGGCACCAGG
BBC3_3	GCCAGCGGGAACCCCCCAGGG
BBC3_4	GCCACACTCACCACAAATC
BBC3_5	GCGGGCGGTCCCACCCAGG
BBC3_6	GAAGGGGCGCGGGCCGTCGC
CASP9_1	GACACCCAGACCAGTGGACAT	CASP9
CASP9_2	GACCGGAAACACCCAGACCAG
CASP9_3	GTTTCCGGTCTGAGAACCTC
CASP9_4	GACCAGAGATTCGCAAACCAG
CASP9_5	GCCTAGAAAACCTTACCCCAG
CASP9_6	GCAAACCAGAGGTTCTCAGAC
CASP8_1	GGAGAAGAGGGTCATCCT	CASP8
CASP8_2	GGCTCAGGAACTTGAGGG
CASP8_3	GAGTCTCTGGAATAACATCA
CASP8_4	GACTCCAGGAAAAGAGAATGT
CASP8_5	GGCTCAAATTTCTGCCTAC
CASP8_6	GAAAGGGAACTTCAGACACC
TP53_1	GCAGTCACAGCACATGACGG	TP53
TP53_2	GTGGAAGGAAATTTGCGTG
TP53_3	GCACATGACGGAGGTTGTG
TP53_4	GGATAAGATGCTGAGGAG
TP53_5	GTGCCCTATGAGCCGCCTG
TP53_6	GAGCGCTGCTCAGATAGCGA
RIPK3_1	GAAGTGGGGCTACGATGTGG	RIPK3
RIPK3_2	GCTTCGGGATCCTAATGT
RIPK3_3	GGAAGGCGATATCCAGGG
RIPK3_4	GCAGCTCAGCCAATGAAGGC
RIPK3_5	GGACAGACCCTCCTTCCA
RIPK3_6	GCCTGTCCACATTTCAGGG
MLKL_1	GAATACTGCAAGAAACAGTGC	MLKL
MLKL_2	GCTGTGGTTAACTTCTCAGA
MLKL_3	GAAGCTGAGTGATGTCTGGA
MLKL_4	GAAACAGTGCCGGCGCCT
MLKL_5	GGCCAGGTCATCCACAAA
MLKL_6	GGTTTCTAACAGCAAGCC
MTF1_1	GCAGGCTGAAAGCACATCAG	MTF1
MTF1_2	GTCCTGCTCAATAAGAACAG
MTF1_3	GTGCGGGGACAGCCCTCAA
MTF1_4	GATCATGAAGCAATGTCCCA
MTF1_5	GGCATTCAACACACTGTAC
MTF1_6	GAGGCTGTAAGAGGTAAGGA
MT2A_1	GCCTCTTACCGGCGGCGC	MT2A
MT2A_2	GTGACTCCTGCACCTGCGC
MT2A_3	GCACACTTGGCACAGCCCACA
MT2A_4	GTTTGCACTCTTTGCATTTGC
MT2A_5	GCTCTTTGCATTTGCAGGAGC
MT2A_6	GGCGGCGCAGGAGCAGTT
MT1E_1	GTGGCTCCTGCACGTGCGC	MT1E
MT1E_2	GCAGGAGCCGGCGCACGTGC
MT1E_3	GCCCAACTGCTCTTGCGCCAC
MT1E_4	GCACACTTGGCACAGCCCAC
MT1E_5	GCTGTTCCTGCTGCCCCG
MT1E_6	GCACAGCCCACGGGGCAGC
ULK1_1	GTACCTCCAGAGCAACATGA	ULK1
ULK1_2	GATGGCGGCCACACTCTG
ULK1_3	GTCAGGCACTGGTAGACGA
ULK1_4	GAAGGAAATCAAAATCCTGA
ULK1_5	GACCTGGCCGACTACCTGCA
ULK1_6	GCAGATCGCGGGCGCCATG
ATG5_1	GATCAAATAGCAAACCAAT	ATG5
ATG5_2	GATATAGCGTGAAACAAGT
ATG5_3	GAAATTCACTCACCATTTCAG
ATG5_4	GATGTGCTTCGAGATGTG
ATG5_5	GTGAAAAAGCACTTTCAGA
ATG5_6	GAAATGTACTGTGATGTTCCA
SOD1_1	GCATTAAAGGACTGACTGA	SOD1
SOD1_2	GGCCGTGTGCGTGCTGAA
SOD1_3	GAAAGTAATGGACCAGTGA
SOD1_4	GCCTCTATCCAGAAAACACGG
SOD1_5	GGATAGAGGATTAAAGTG
SOD1_6	GATTCTGTGATCTCACTCTC
