# Supplementary material for: Membrane transporters modulating the toxicity of arsenic, cadmium, and mercury in human cells
Source: Life Sci Alliance. 2024 Nov 22;8(2):e202402866. doi: 10.26508/lsa.202402866 (PMC11584324; doi:10.26508/lsa.202402866)
Supplement: Supplementary file 2 [file LSA-2024-02866_TableS3.xlsx]

## Sheet: Sheet1
Target	barcode	cDNA sequence
SLC4A2	TGGAGCGTCA	ATGAGCTCCGCCCCACGGAGACCCGCAAAGGGAGCAGATTCTTTCTGCACACCAGAGCCAGAGAGCCTGGGACCTGGAACCCCAGGATTTCCAGAACAGGAGGAGGACGAGCTGCACCGCACCCTGGGAGTGGAGCGGTTCGAGGAGATCCTGCAGGAGGCAGGAAGCAGAGGAGGAGAGGAGCCAGGCAGGTCTTACGGAGAGGAGGATTTTGAGTATCACAGACAGTCTAGCCACCACATCCACCACCCACTGAGCACACACCTGCCACCTGACGCAAGGCGCCGGAAGACCCCTCAGGGCCCAGGAAGGAAGCCAAGAAGGCGCCCCGGAGCATCTCCTACCGGAGAGACCCCAACAATCGAGGAGGGAGAGGAGGACGAGGATGAGGCAAGCGAG…
SLC4A3	TGGCGTGACA	ATGGCCAACGGCGTGATCCCACCTCCAGGAGGAGCAAGCCCACTGCCTCAGGTGCGGGTGCCCCTGGAGGAGCCCCCTCTGTCCCCTGACGTGGAGGAGGAGGACGATGACCTGGGCAAGACCCTGGCCGTGTCTAGATTTGGCGATCTGATCAGCAAGCCACCAGCATGGGACCCAGAGAAGCCTTCTCGGAGCTATTCCGAGAGAGATTTCGAGTTTCACAGGCACACAAGCCACCACACCCACCACCCACTGTCCGCCAGGCTGCCTCCACCCCACAAGCTGCGGAGACTGCCTCCAACATCCGCCAGGCACACCAGGCGCAAGCGCAAGAAGGAGAAGACATCCGCCCCACCTTCTGAGGGAACCCCACCAATCCAGGAGGAGGGAGGAGCAGGC…
SLC4A4	CTCAGCTCGA	ATGGAGGACGAGGCCGTGCTGGATAGGGGAGCAAGCTTCCTGAAGCACGTGTGCGACGAGGAGGAGGTGGAGGGCCACCACACCATCTACATCGGCGTGCACGTGCCCAAGAGCTATCGGAGAAGGCGCCGGCACAAGAGAAAGACAGGCCACAAGGAGAAGAAGGAGAAGGAGAGGATCTCCGAGAACTACTCCGACAAGTCTGATATCGAGAATGCCGACGAGAGCTCCTCTAGCATCCTGAAGCCCCTGATCTCTCCTGCAGCAGAGAGGATCCGGTTCATCCTGGGAGAGGAGGACGATAGCCCAGCACCACCTCAGCTGTTTACCGAGCTGGACGAGCTGCTGGCCGTGGATGGCCAGGAGATGGAGTGGAAGGAGACAGCCCGCTGGATCAAG…
SLC4A5	GTGGTTCGCA	ATGAAGGTGAAGGAGGAGAAGGCCGGCGTGGGCAAGCTGGACCACACCAACCACCGGAGAAGGTTCCCCGATCAGAAGGAGTGCCCACCTATCCACATCGGACTGCCAGTGCCTACCTACCCTCAGAGAAAGACAGATCAGAAGGGCCACCTGTCTGGCCTGCAGAAGGTGCACTGGGGACTGAGGCCAGACCAGCCACAGCAGGAGCTGACCGGACCTGGAAGCGGAGCAAGCTCCCAGGACTCTAGCATGGATCTGATCTCTAGAACAAGGAGCCCAGCAGCAGAGCAGCTGCAGGACATCCTGGGAGAGGAGGATGAGGCCCCAAATCCCACCCTGTTTACAGAGATGGATACCCTGCAGCACGACGGCGATCAGATGGAGTGGAAGGAGAGCGCC…
SLC4A8	GTTCGACTAA	ATGCCTGCAGCAGGATCTAACGAGCCAGACGGCGTGCTGAGCTACCAGAGGCCAGACGAGGAGGCAGTGGTGGATCAGGGAGGCACCTCTACAATCCTGAATATCCACTACGAGAAGGAGGAGCTGGAGGGCCACCGGACACTGTATGTGGGCGTGCGCATGCCACTGGGCCGGCAGAGCCACAGACACCACAGGACCCACGGACAGAAGCACCGGAGAAGGGGAAGGGGCAAGGGAGCAAGCCAGGGAGAGGAGGGCCTGGAGGCCCTGGCACACGACACACCTTCCCAGCGGGTGCAGTTTATCCTGGGCACCGAGGAGGATGAGGAGCACGTGCCACACGAGCTGTTCACAGAGCTGGACGAGATCTGCATGAAGGAGGGCGAGGATGCAGAGTGG…
SLC4A10	CGGTGTTCAA	ATGGAGATCAAGGATCAGGGCGCCCAGATGGAGCCTCTGCTGCCAACCCGGAACGATGAGGAGGCCGTGGTGGACAGGGGAGGAACCAGATCCATCCTGAAGACACACTTCGAGAAGGAGGACCTGGAGGGCCACCGGACACTGTTTATCGGAGTGCACGTGCCACTGGGAGGAAGAAAGAGCCACCGGAGACACAGGCACAGGGGACACAAGCACCGGAAGAGAGATAGGGAGAGGGACTCTGGACTGGAGGATGGAAGGGAGAGCCCTTCCTTTGACACCCCAAGCCAGAGAGTGCAGTTCATCCTGGGCACAGAGGACGATGACGAGGAGCACATCCCCCACGATCTGTTCACCGAGCTGGACGAGATCTGCTGGAGAGAAGGAGAGGACGCAGAG…
SLC7A3	TCAGCGATAA	ATGCCTTGGCAGGCCTTCCGGAGATTTGGCCAGAAGCTGGTGAGGCGCCGGACACTGGAGAGCGGAATGGCAGAGACCAGACTGGCCAGGTGCCTGTCCACACTGGATCTGGTGGCCCTGGGAGTGGGATCTACCCTGGGAGCAGGCGTGTATGTGCTGGCAGGAGAGGTGGCAAAGGACAAGGCAGGCCCCTCCATCGTGATCTGCTTTCTGGTGGCCGCCCTGAGCTCCGTGCTGGCAGGACTGTGCTACGCAGAGTTCGGAGCAAGGGTGCCTCGGTCCGGATCTGCCTACCTGTATTCTTACGTGACCGTGGGCGAGCTGTGGGCCTTTACCACAGGCTGGAACCTGATCCTGTCTTATGTGATCGGAACAGCAAGCGTGGCAAGGGCATGGTCT…
SLC13A3	TACTGGTCAA	ATGGCCGCCCTGGCAGCAGCAGCCAAGAAGGTCTGGTCCGCCCGGAGACTGCTGGTGCTGCTGTTTACCCCACTGGCCCTGCTGCCAGTGGTGTTCGCACTGCCACCTAAGGAGGGCAGGTGCCTGTTTGTGATCCTGCTGATGGCCGTGTACTGGTGTACCGAGGCCCTGCCACTGTCCGTGACAGCCCTGCTGCCTATCGTGCTGTTTCCATTCATGGGCATCCTGCCCTCTAACAAGGTGTGCCCTCAGTATTTCCTGGACACCAATTTTCTGTTCCTGAGCGGCCTGATCATGGCCTCCGCCATCGAGGAGTGGAACCTGCACAGGCGCATCGCCCTGAAGATCCTGATGCTGGTGGGAGTGCAGCCTGCAAGGCTGATCCTGGGCATGATGGTG…
SLC14A2	GTATCCGAGA	ATGAGCGACCCACACAGCTCCCCACTGCTGCCAGAGCCTCTGTCTAGCAGATACAAGCTGTATGAGGCCGAGTTTACCTCCCCTTCTTGGCCAAGCACCTCCCCAGATACACACCCCGCCCTGCCTCTGCTGGAGATGCCTGAGGAGAAGGACCTGAGGTCCTCTAACGAGGATAGCCACATCGTGAAGATCGAGAAGCTGAATGAGCGGAGCAAGCGGAAGGACGATGGAGTGGCACACAGAGACTCCGCCGGACAGAGGTGCATCTGTCTGTCTAAGGCCGTGGGCTACCTGACCGGCGATATGAAGGAGTATAGAATCTGGCTGAAGGACAAGCACCTGGCCCTGCAGTTCATCGATTGGGTGCTGAGGGGCACAGCCCAGGTCATGTTTATCAAC…
SLC19A1	CATTCAGAGA	ATGGTGCCCAGCTCCCCTGCAGTGGAGAAGCAGGTGCCAGTGGAGCCAGGACCTGACCCAGAGCTGCGGTCTTGGAGACACCTGGTGTGCTACCTGTGCTTCTATGGCTTTATGGCCCAGATCAGACCTGGCGAGAGCTTCATCACCCCATACCTGCTGGGCCCCGACAAGAACTTTACAAGGGAGCAGGTGACCAATGAGATCACACCTGTGCTGTCCTACTCTTATCTGGCCGTGCTGGTGCCAGTGTTCCTGCTGACCGATTACCTGCGCTATACACCCGTGCTGCTGCTGCAGGGCCTGAGCTTCGTGAGCGTGTGGCTGCTGCTGCTGCTGGGACACAGCGTGGCCCACATGCAGCTGATGGAGCTGTTCTACTCCGTGACCATGGCCGCCCGG…
SLCO3A1	GTCCTGTTAA	ATGCAGGGCAAGAAGCCAGGAGGAAGCTCCGGAGGAGGCCGGTCCGGCGAGCTGCAGGGCGATGAGGCCCAGAGAAACAAGAAGAAGAAGAAGAAGGTGAGCTGCTTCTCTAACATCAAGATCTTTCTGGTGTCTGAGTGTGCACTGATGCTGGCACAGGGAACCGTGGGAGCATATCTGGTGTCTGTGCTGACCACACTGGAGCGGAGATTCAATCTGCAGAGCGCCGACGTGGGCGTGATCGCATCTAGCTTTGAGATCGGCAACCTGGCCCTGATCCTGTTCGTGTCTTACTTTGGAGCAAGGGGACACAGGCCAAGACTGATCGGATGCGGAGGAATCGTGATGGCACTGGGCGCCCTGCTGAGCGCCCTGCCCGAGTTCCTGACCCACCAGTAC…
SLC25A1	GAAGTCCTAA	ATGCCAGCCCCCAGGGCACCACGCGCCCTGGCAGCAGCAGCACCTGCCTCTGGCAAGGCCAAGCTGACCCACCCAGGCAAGGCAATCCTGGCAGGAGGACTGGCAGGAGGCATCGAGATCTGCATCACCTTCCCCACAGAGTACGTGAAGACCCAGCTGCAGCTGGACGAGCGGAGCCACCCACCTCGGTATAGAGGCATCGGCGATTGCGTGCGGCAGACAGTGCGCAGCCACGGCGTGCTGGGACTGTACAGAGGACTGAGCTCCCTGCTGTATGGCTCCATCCCCAAGGCCGCCGTGAGGTTCGGCATGTTCGAGTTTCTGTCCAACCACATGCGGGACGCCCAGGGCAGACTGGATTCTACCAGGGGCCTGCTGTGCGGACTGGGAGCAGGAGTG…
SLC25A19	TAAGATCCGA	ATGGTGGGCTACGACCCCAAGCCTGATGGCCGGAACAATACCAAGTTCCAGGTGGCAGTGGCAGGATCTGTGAGCGGCCTGGTGACAAGGGCCCTGATCTCTCCATTCGACGTGATCAAGATCCGCTTTCAGCTGCAGCACGAGCGGCTGTCCAGATCTGATCCCTCTGCCAAGTATCACGGCATCCTGCAGGCCAGCAGGCAGATCCTGCAGGAGGAGGGCCCTACCGCCTTTTGGAAGGGCCACGTGCCAGCCCAGATCCTGTCCATCGGCTACGGCGCCGTGCAGTTCCTGTCTTTTGAGATGCTGACAGAGCTGGTGCACCGGGGCAGCGTGTATGACGCCAGAGAGTTCTCCGTGCACTTCGTGTGCGGAGGACTGGCAGCATGTATGGCCACC…
SLC25A26	CCAGGTTCGA	ATGGACCGGCCTGGCTTCGTGGCCGCCCTGGTGGCAGGAGGAGTGGCAGGCGTGAGCGTGGACCTGATCCTGTTTCCTCTGGATACCATCAAGACAAGACTGCAGTCCCCACAGGGCTTCAACAAGGCAGGAGGATTTCACGGAATCTACGCAGGAGTGCCAAGCGCCGCAATCGGATCCTTCCCAAATGCAGCCGCCTTCTTTATCACCTACGAGTATGTGAAGTGGTTTCTGCACGCCGATAGCTCCTCTTATCTGACACCCATGAAGCACATGCTGGCAGCATCCGCCGGAGAGGTGGTGGCCTGCCTGATCCGGGTGCCTTCTGAGGTGGTGAAGCAGAGGGCACAGGTGTCTGCCAGCACCAGAACATTCCAGATCTTTTCTAACATCCTGTAC…
SLC26A8	TCGGATCTCA	ATGGCACAGCTGGAGCGGTCTGCCATCAGCGGCTTTAGCTCCAAGTCCCGGAGAAACTCTTTCGCCTACGATGTGAAGAGGGAGGTGTATAATGAGGAGACCTTCCAGCAGGAGCACAAGCGCAAGGCCTCTAGCTCCGGCAACATGAATATCAACATCACCACATTTCGCCACCACGTGCAGTGCCGGTGTAGCTGGCACAGATTCCTGAGATGCGTGCTGACAATCTTCCCATTTCTGGAGTGGATGTGCATGTACAGGCTGAAGGATTGGCTGCTGGGCGACCTGCTGGCAGGAATCAGCGTGGGACTGGTGCAGGTGCCACAGGGACTGACCCTGTCCCTGCTGGCAAGGCAGCTGATCCCACCTCTGAACATCGCCTACGCCGCCTTTTGCTCT…
SLC27A4	TTACGTGGCA	ATGCTGCTGGGAGCATCTCTGGTGGGCGTGCTGCTGTTTAGCAAGCTGGTGCTGAAGCTGCCCTGGACACAAGTGGGCTTCTCCCTGCTGTTTCTGTACCTGGGCTCTGGCGGCTGGCGGTTCATCAGAGTGTTTATCAAGACCATCCGGAGAGATATCTTTGGCGGCCTGGTGCTGCTGAAGGTGAAGGCCAAGGTGAGGCAGTGCCTGCAGGAGAGGAGGACCGTGCCAATCCTGTTCGCCTCTACAGTGCGGAGACACCCCGACAAGACCGCCCTGATCTTCGAGGGCACCGATACACACTGGACATTTCGCCAGCTGGACGAGTACAGCTCCTCTGTGGCAAACTTCCTGCAGGCAAGGGGACTGGCAAGCGGCGATGTGGCCGCCATCTTCATG…
SLC30A9	CAGATTGACA	ATGCTGCCAGGACTGGCAGCAGCAGCAGCACACCGCTGCTCCTGGAGCTCCCTGTGCAGACTGAGGCTGAGGTGCAGGGCAGCAGCCTGTAACCCCTCTGACCGGCAGGAGTGGCAGAATCTGGTGACATTCGGCAGCTTTTCCAACATGGTGCCTTGCTCCCACCCATACATCGGCACCCTGTCCCAGGTGAAGCTGTATTCTACAAATGTGCAGAAGGAGGGACAGGGATCCCAGACCCTGAGGGTGGAGAAGGTGCCATCTTTCGAGACCGCCGAGGGCATCGGCACAGAGCTGAAGGCCCCCCTGAAGCAGGAGCCTCTGCAGGTGAGAGTGAAGGCCGTGCTGAAGAAGAGGGAGTACGGCAGCAAGTATACCCAGAACAATTTCATCACAGGC…
SLC31A1	TAGAACCTGA	ATGGACCACAGCCACCACATGGGCATGTCCTACATGGATTCTAACAGCACCATGCAGCCCAGCCACCACCACCCTACCACATCCGCCTCTCACAGCCACGGAGGAGGCGACAGCTCCATGATGATGATGCCAATGACCTTCTATTTTGGCTTCAAGAACGTGGAGCTGCTGTTTTCCGGCCTGGTCATCAACACAGCAGGAGAGATGGCAGGAGCCTTTGTGGCCGTGTTCCTGCTGGCCATGTTCTACGAGGGCCTGAAGATCGCCCGGGAGTCTCTGCTGAGAAAGTCCCAGGTGTCTATCCGGTATAACAGCATGCCCGTGCCTGGCCCAAATGGCACCATCCTGATGGAGACCCACAAGACAGTGGGCCAGCAGATGCTGTCCTTTCCCCACCTG…
SLC33A1	CAATGCTAGA	ATGAGCCCTACCATCTCCCACAAGGACAGCTCCAGGCAGCGGAGACCAGGCAATTTCTCCCACTCTCTGGATATGAAGTCCGGACCACTGCCACCTGGAGGATGGGACGATTCTCACCTGGACAGCGCCGGAAGGGAGGGCGATAGAGAGGCCCTGCTGGGCGACACAGGAACCGGCGATTTCCTGAAGGCCCCTCAGTCCTTTCGCGCCGAGCTGTCTAGCATCCTGCTGCTGCTGTTTCTGTATGTGCTGCAGGGAATCCCACTGGGACTGGCAGGATCTATCCCACTGATCCTGCAGTCCAAGAACGTGTCTTACACAGACCAGGCCTTCTTTTCCTTCGTGTTTTGGCCTTTCTCTCTGAAGCTGCTGTGGGCCCCACTGGTGGATGCCGTGTAC…
SLC35B2	TCTACGCTGA	ATGGACGCAAGGTGGTGGGCAGTGGTGGTGCTGGCCGCCTTCCCTAGCCTGGGAGCAGGAGGAGAGACCCCAGAGGCACCACCTGAGTCCTGGACACAGCTGTGGTTCTTTAGGTTCGTGGTGAACGCAGCAGGATACGCAAGCTTTATGGTGCCCGGCTACCTGCTGGTGCAGTATTTTCGGAGAAAGAACTATCTGGAGACCGGAAGGGGACTGTGCTTCCCACTGGTGAAGGCCTGCGTGTTCGGCAATGAGCCTAAGGCATCCGACGAGGTGCCTCTGGCACCAAGAACAGAGGCCGCCGAGACCACACCTATGTGGCAGGCCCTGAAGCTGCTGTTCTGCGCCACCGGCCTGCAGGTGTCCTACCTGACATGGGGCGTGCTGCAGGAGAGAGTG…
SLC39A10	CTCTGCGTCA	ATGAAGGTGCACATGCACACCAAGTTCTGCCTGATCTGTCTGCTGACATTCATCTTTCACCACTGCAACCACTGTCACGAGGAGCACGATCACGGACCAGAGGCCCTGCACAGGCAGCACAGAGGCATGACCGAGCTGGAGCCCTCTAAGTTCAGCAAGCAGGCCGCCGAGAACGAGAAGAAGTACTATATCGAGAAGCTGTTTGAGCGGTACGGCGAGAATGGCAGACTGAGCTTCTTTGGCCTGGAGAAGCTGCTGACCAACCTGGGCCTGGGCGAGAGGAAGGTGGTGGAGATCAATCACGAGGATCTGGGCCACGACCACGTGTCCCACCTGGACATCCTGGCCGTGCAGGAGGGCAAGCACTTTCACTCCCACAACCACCAGCACTCTCACAAC…
SLC45A1	CGCTTGGACA	ATGCTGCAGCAGCCAGGACCTAGGCCAGGCCGCCAGCAGCCCTCCGGCGACAGGGATGCATGCAGGCTGCACCCTCAGGGCAGGCCCCCTGCCCTGCCAACCATGATCCCTGCAGCAAGCTCCACACCACCAGGCGACGCACTGTTCCCAAGCGTGGCACCCCAGGATTTTTGGCGCTCCCAGGTGACCGGATACAGCGGATCCGTGACAAGGCACCTGTCCCACCGCGCCAACAACTTCAAGCGGCACCCTAAGCGGAGAAAGTGCATCAGACCAAGCCCTCCACCCCCTCCAAACACCCCCTGTCCTCTGGAGCTGGTGGACTTCGGCGATCTGCACCCCCAGCGGTCCTTCAGAGAGCTGCTGTTTAATGGCTGCATCCTGTTCGGCATCGAGTTT…
SLC45A2	ACCTGGATGA	ATGGGCTCTAACAGCGGCCAGGCCGGCAGACACATCTACAAGAGCCTGGCCGACGATGGCCCATTCGACTCCGTGGAGCCCCCTAAGAGACCCACCTCCAGGCTGATCATGCACTCTATGGCCATGTTTGGCAGGGAGTTCTGCTACGCCGTGGAGGCCGCCTATGTGACACCTGTGCTGCTGAGCGTGGGCCTGCCAAGCTCCCTGTATAGCATCGTGTGGTTTCTGTCCCCCATCCTGGGCTTCCTGCTGCAGCCTGTGGTGGGATCCGCCTCTGATCACTGTCGCTCCAGATGGGGCCGGAGAAGGCCCTACATCCTGACCCTGGGCGTGATGATGCTGGTGGGCATGGCCCTGTATCTGAACGGAGCAACAGTGGTGGCCGCCCTGATCGCAAAT…
MFSD2B	CCGTTGAAGA	ATGGCAGCACCACCTGCACCTGCAGCAAAGGGCTCTCCCCAGCCTGAGCCACACGCCCCCGAGCCTGGCCCAGGCAGCGCCAAGAGGGGAAGGGAGGACTCTAGGGCAGGCCGGCTGAGCTTCTGCACCAAGGTGTGCTACGGCATCGGCGGCGTGCCAAACCAGATCGCCAGCTCCGCCACAGCCTTCTATCTGCAGCTGTTTCTGCTGGACATCGCACAGATCCCAGCAGCACAGGTGTCCCTGGTGCTGTTCGGAGGCAAGGTGTCTGGAGCAGCAGCAGATCCTGTGGCAGGCTTCTTTATCAATAGATCCCAGAGGACCGGCTCTGGCAGACTGATGCCATGGGTGCTGGGCTGCACACCCTTTATCGCCCTGGCCTACTTCTTTCTGTGGTTC…
SPNS2	CCATTGCGAA	ATGATGTGCCTGGAGTGTGCATCCGCCGCAGCAGGAGGAGCAGAGGAGGAGGAGGCCGACGCCGAGCGGAGAAGGCGCCGGAGAGGCGCCCAGAGGGGCGCCGGCGGCAGCGGCTGCTGTGGAGCAAGGGGAGCAGGAGGAGCAGGCGTGTCCGCCGCCGGCGATGAGGTGCAGACCCTGAGCGGCTCCGTGAGGCGCGCCCCAACAGGCCCCCCTGGCACCCCAGGCACACCCGGCTGTGCAGCAACCGCAAAGGGACCAGGAGCACAGCAGCCCAAGCCTGCCTCTCTGGGAAGGGGAAGGGGAGCAGCAGCAGCAATCCTGAGCCTGGGCAACGTGCTGAATTACCTGGACCGGTATACAGTGGCCGGCGTGCTGCTGGACATCCAGCAGCACTTC…
OCA2	CGTCCTATGA	ATGCACCTGGAGGGAAGGGACGGCCGGAGATACCCTGGAGCACCAGCAGTGGAGCTGCTGCAGACCAGCGTGCCTTCCGGACTGGCAGAGCTGGTGGCAGGCAAGAGGCGCCTGCCAAGGGGAGCAGGAGGAGCAGATCCTAGCCACTCCTGCCCACGCGGCGCCGCCGGCCAGAGCTCCTGGGCCCCAGCCGGCCAGGAGTTCGCCTCCTTTCTGACAAAGGGCCGGTCTCACTCTAGCCTGCCACAGATGTCCTCTAGCAGATCTAAGGACAGCTGCTTCACCGAGAACACACCCCTGCTGCGGAATAGCCTGCAGGAGAAGGGCTCCAGATGTATCCCAGTGTACCACCCCGAGTTTATCACCGCCGAGGAGAGCTGGGAGGACTCCTCTGCCGAT…
CLN3	ACTTGCGGTT	ATGGGAGGATGCGCAGGATCCCGGAGAAGGTTCTCCGACTCTGAGGGAGAGGAGACCGTGCCAGAGCCTAGGCTGCCACTGCTGGATCACCAGGGAGCACACTGGAAGAACGCAGTGGGATTCTGGCTGCTGGGACTGTGCAACAATTTTTCCTACGTGGTCATGCTGTCTGCCGCCCACGACATCCTGAGCCACAAGCGCACCTCTGGCAATCAGAGCCACGTGGATCCAGGCCCCACACCTATCCCACACAACAGCTCCTCTCGGTTCGACTGCAATAGCGTGTCCACCGCAGCCGTGCTGCTGGCAGATATCCTGCCCACCCTGGTCATCAAGCTGCTGGCACCTCTGGGACTGCACCTGCTGCCCTATAGCCCTAGAGTGCTGGTGTCCGGAATC…
DIRC2	AACTGAGCTT	ATGGGATCCAGGTGGAGCTCCGAGGAGGAGCGCCAGCCCCTGCTGGGCCCTGGCCTGGGCCCAGGCCTGGGCGCCTCCTGGAGGTCTAGGGAGGCAGCAGCAGCCGCCCTGCCTGCAGCCGTGCCCGGCCCTGGCAGGGTGTACGGCCGGAGATGGCTGGTGCTGCTGCTGTTCTCCCTGCTGGCCTTTGTGCAGGGACTGGTGTGGAACACCTGGGGACCAATCCAGAACAGTGCTCGACAAGCTTATGGATTTTCTAGCTGGGACATCGCCCTGCTGGTGCTGTGGGGACCAATCGGCTTCCTGCCTTGCTTCGCCTTTATGTGGCTGCTGGATAAGCGGGGCCTGAGAATCACCGTGCTGCTGACAAGCTTTCTGATGGTGCTGGGAACCGGACTG…
FLVCR1	CAAGGACATT	ATGGCCAGGCCCGACGATGAGGAGGGAGCAGCAGTGGCACCTGGACACCCACTGGCCAAGGGCTATCTGCCACTGCCTAGGGGAGCACCTGTGGGCAAGGAGAGCGTGGAGCTGCAGAATGGCCCAAAGGCAGGCACCTTCCCTGTGAACGGAGCACCAAGGGACTCCCTGGCAGCAGCATCTGGCGTGCTGGGAGGACCCCAGACACCTCTGGCCCCAGAGGAGGAGACCCAGGCAAGGCTGCTGCCAGCAGGAGCAGGAGCCGAGACACCTGGAGCAGAGAGCTCCCCACTGCCACTGACCGCCCTGAGCCCTCGGAGATTCGTGGTGCTGCTGATCTTTTCTCTGTACAGCCTGGTGAATGCCTTTCAGTGGATCCAGTATTCCATCATCTCTAAC…
FLVCR2	TGACGACTGT	ATGGTGAACGAGGGCCCTAATCAGGAGGAGTCTGACGATACCCCTGTGCCAGAGAGCGCCCTGCAGGCAGACCCATCTGTGAGCGTGCACCCTTCCGTGTCTGTGCACCCAAGCGTGTCCATCAACCCCTCTGTGAGCGTCCATCCTAGCTCCTCTGCCCACCCATCCGCCCTGGCACAGCCATCTGGACTGGCACACCCTAGCTCCTCTGGACCAGAGGATCTGTCTGTGATCAAGGTGAGCCGGAGAAGGTGGGCCGTGGTGCTGGTGTTCAGCTGCTACTCCATGTGCAATTCCTTTCAGTGGATCCAGTATGGCTCTATCAACAATATCTTCATGCACTTTTACGGCGTGAGCGCCTTCGCCATCGACTGGCTGTCCATGTGCTACATGCTGACA…
MFSD1	GCAGCTTCGT	ATGGAGGAGGAGGACGAGGAGGCACGGGCCCTGCTGGCAGGAGGACCCGACGAGGCCGATAGAGGCGCCCCCGCCGCCCCTGGCGCCCTGCCTGCCCTGTGCGATCCATCTCGGCTGGCCCACAGACTGCTGGTGCTGCTGCTGATGTGCTTCCTGGGCTTTGGCAGCTACTTCTGTTATGACAACCCTGCCGCCCTGCAGACCCAGGTGAAGCGGGATATGCAAGTGAATACCACAAAGTTTATGCTGCTGTACGCCTGGTATTCCTGGCCAAACGTGGTGCTGTGCTTCTTCGGCGGCTTCCTGATCGACAGGGTGTTTGGCATCCGCTGGGGCACAATCATCTTCTCTTGCTTCGTGTGCATCGGACAGGTGGTGTTCGCACTGGGAGGCATCTTC…
MFSD10	TTGGCGCATT	ATGGGATGGGGAGGAGGAGGAGGATGTACCCCAAGGCCACCTATCCACCAGCAGCCACCAGAGCGGAGAGTGGTGACCGTGGTGTTTCTGGGCCTGCTGCTGGACCTGCTGGCCTTCACACTGCTGCTGCCACTGCTGCCTGGACTGCTGGAGTCTCACGGAAGGGCACACGACCCTCTGTACGGAAGCTGGCAGGGAGGCGTGGATTGGTTTGCCACAGCCATCGGCATGCCAGTGGAGAAGCGGTACAACAGCGTGCTGTTCGGAGGACTGATCGGATCCGCCTTTTCTGTGCTGCAGTTCCTGTGCGCACCACTGACCGGAGCCACAAGCGATTGTCTGGGCAGGCGCCCTGTGATGCTGCTGTGCCTGATGGGAGTGGCCACCTCCTACGCCGTG…
MFSD11	CCAGAATAGT	ATGAGCCCAGAGTCCAAGAAGCTGTTCAACATCATCATCCTGGGCGTGGCCTTCATGTTTATGTTCACCGCCTTTCAGACATGCGGCAACGTGGCCCAGACCGTGATCCGGTCCCTGAATAGAACAGACTTCCACGGCTCCGGCTACACCTCTATGGCCATCATCTATGGCGTGTTTTCTGCCAGCAATCTGATCACCCCTAGCGTGGTGGCAATCGTGGGACCACAGCTGAGCATGTTCGCCTCCGGCCTGTTTTACTCCATGTATATCGCCGTGTTTATCCAGCCCTTCCCTTGGAGCTTTTACACCGCATCCGTGTTCATCGGAATCGCAGCAGCCGTGCTGTGGACCGCACAGGGCAACTGTCTGACAATCAATTCTGATGAGCACAGCATCGGC…
MFSD12	TAAGTGCTCT	ATGGGACCTGGACCACCTGCAGCAGGAGCAGCCCCAAGCCCCCGCCCTCTGTCCCTGGTGGCAAGGCTGAGCTACGCAGTGGGCCACTTTCTGAACGACCTGTGCGCCTCCATGTGGTTCACCTACCTGCTGCTGTATCTGCACTCTGTGAGAGCATATAGCTCCAGGGGAGCAGGACTGCTGCTGCTGCTGGGACAGGTGGCAGACGGACTGTGCACACCACTGGTGGGATACGAGGCAGATAGGGCAGCAAGCTGCTGTGCAAGATATGGACCAAGGAAGGCATGGCACCTGGTGGGAACCGTGTGCGTGCTGCTGTCTTTCCCCTTTATCTTCAGCCCTTGCCTGGGCTGTGGAGCAGCAACACCAGAGTGGGCCGCCCTGCTGTACTATGGCCCT…
MFSD13A	GAATCAAGCT	ATGGGACTGGGACAGCCTCAGGCATGGCTGCTGGGACTGCCAACCGCAGTGGTGTACGGAAGCCTGGCCCTGTTTACCACAATCCTGCACAACGTGTTCCTGCTGTACTATGTGGATACCTTCGTGAGCGTGTACAAGATCAATAAGATGGCCTTTTGGGTGGGCGAGACAGTGTTCCTGCTGTGGAACAGCCTGAATGACCCACTGTTCGGCTGGCTGTCCGATAGACAGTTTCTGAGCTCCCAGCCCAGGAGCGGAGCAGGACTGTCTAGCAGGGCAGTGGTGCTGGCCCGGGTGCAGGCCCTGGGCTGGCACGGACCACTGCTGGCCCTGTCCTTCCTGGCCTTTTGGGTGCCATGGGCACCTGCAGGACTGCAGTTCCTGCTGTGCCTGTGCCTG…
MFSD14A	CAGCACGGTT	ATGACCCAGGGCAAGAAGAAGAAGCGGGCCGCCAACAGATCCATCATGCTGGCCAAGAAGATCATCATCAAGGACGGAGGAACACCACAGGGAATCGGATCCCCTAGCGTGTACCACGCCGTGATCGTGATCTTTCTGGAGTTCTTTGCATGGGGACTGCTGACCGCACCTACACTGGTGGTGCTGCACGAGACCTTTCCAAAGCACACATTCCTGATGAATGGCCTGATCCAGGGCGTGAAGGGCCTGCTGTCCTTTCTGTCTGCCCCACTGATCGGCGCCCTGTCCGACGTGTGGGGAAGGAAGTCTTTCCTGCTGCTGACCGTGTTCTTTACATGCGCCCCAATCCCCCTGATGAAGATCTCTCCCTGGTGGTATTTCGCCGTGATCAGCGTGTCC…
MFSD14B	CCGTCAGCTT	ATGTCCGTGGAGCCACCTCCAGAGCTGGAGGAGAAGGCAGCATCTGAGCCAGAGGCAGGAGCCATGCCTGAGAAGAGGGCAGGAGCACAGGCAGCAGGATCTACATGGCTGCAGGGCTTTGGCAGACCCAGCGTGTACCACGCCGCCATCGTGATCTTCCTGGAGTTCTTTGCCTGGGGCCTGCTGACCACACCTATGCTGACCGTGCTGCACGAGACATTTTCCCAGCACACCTTCCTGATGAACGGCCTGATCCAGGGCGTGAAGGGCCTGCTGTCTTTTCTGAGCGCCCCACTGATCGGCGCCCTGAGCGACGTGTGGGGCCGGAAGCCTTTTCTGCTGGGCACCGTGTTCTTTACATGCTTCCCAATCCCCCTGATGAGAATCTCCCCTTGGTGG…
MFSD2A	GTACGACATT	ATGGCCAAGGGAGAGGGAGCAGAGAGCGGATCCGCCGCCGGCCTGCTGCCAACCAGCATCCTGCAGTCCACAGAGCGCCCTGCCCAGGTGAAGAAGGAGCCCAAGAAGAAGAAGCAGCAGCTGTCCGTGTGCAACAAGCTGTGCTACGCACTGGGAGGAGCACCTTATCAGGTGACCGGATGCGCCCTGGGCTTCTTTCTGCAGATCTACCTGCTGGACGTGGCCCAGAAGGATGAGGAGGTGGTGTTCTGTTTTAGCTCCTTTCAAGTGGGCCCATTCTCTGCCAGCATCATCCTGTTTGTGGGAAGGGCATGGGACGCAATCACCGATCCACTGGTGGGACTGTGCATCTCCAAGTCTCCTTGGACATGTCTGGGCCGGCTGATGCCCTGGATCATC…
MFSD3	TAAGCACTGT	ATGAGGGGCAAGCTGCTGCCTCTGGCAGGACTGTACCTGGTGCAGGGACTGCCATATGGACTGCAGTCCGGACTGCTGCCTGTGCTGCTGAGGGCAGGCGGCCTGTCTCTGACCAGAGTGGGCCTGGCCAAGGTGCTGTACGCACCATGGCTGCTGAAGCTGGCATGGGCACCACTGGTGGACGCACAGGGCAGCGCCAGGGCATGGGTGACCAGATCCACAGCAGGACTGGGACTGGTGTGCGGCCTGCTGGCCGGCCTGCCCCCTCCAGGAGCAGGACAGGCAGGACTGCCAGCAGCAGTGGCAGGACTGCTGCTGCTGCTGAACCTGGGAGCAGCAATGCAGGACGTGGCCCTGGATGCACTGGCAGTGCAGCTGCTGGAGCCTGCAGAGCTGGGC…
MFSD4A	GGATCGTCGT	ATGGGATGCGACGGACGGGTGAGCGGACTGCTGCGGAGAAACCTGCAGCCAACCCTGACATACTGGAGCGTGTTCTTTTCCTTCGGCCTGTGCATCGCCTTTCTGGGCCCTACCCTGCTGGATCTGAGATGTCAGACACACAGCTCCCTGCCACAGATCTCTTGGGTGTTCTTTAGCCAGCAGCTGTGCCTGCTGCTGGGATCCGCCCTGGGAGGCGTGTTCAAGCGGACCCTGGCACAGAGCCTGTGGGCACTGTTTACATCTAGCCTGGCCATCTCCCTGGTGTTCGCCGTGATCCCCTTTTGCAGAGACGTGAAGGTGCTGGCATCTGTGATGGCACTGGCAGGACTGGCAATGGGATGTATCGACACCGTGGCCAACATGCAGCTGGTGAGGATG…
MFSD4B	ATCATCGAGT	ATGCTGTGCGCAAGCTTCCTGGGACTGGGACTGTCCGTGGCAATCGTGGGCCCCACCTTTCAGGATCTGGCCACAAACGTGAATAGGAACATCAGCTCCCTGAGCTTCATCTTTGTGGGACGCGCCCTGGGATACCTGAGCGGATCCGTGATCGGAGGCTTCCTGGTGGACGTGATGAATTATTTTCTGCTGCTGGGCATCTCTATGAGCGCCACCACAGTGGGCCTGTACCTGGTGCCATTCTGTAAGACCGCCATCCTGCTGACAGTGATGATGAGCATCTTTGGCGTGTCCATCGGCATCCTGGATACCGGCGGCAACGTGCTGATCCTGGCAATCTGGGGCGACAAGGGAGCACCACACATGCAGGCCCTGCACTTCTCCTTTGCCCTGGGAGCC…
MFSD5	GCAGGACTCT	ATGCTGGTGACCGCATACCTGGCCTTCGTGGGACTGCTGGCATCTTGCCTGGGACTGGAGCTGAGCAGGTGTAGAGCAAAGCCACCTGGAAGGGCCTGCTCCAACCCATCTTTTCTGAGATTCCAGCTGGACTTTTACCAGGTGTATTTCCTGGCCCTGGCAGCAGATTGGCTGCAGGCACCCTACCTGTATAAGCTGTACCAGCACTACTATTTTCTGGAGGGCCAGATCGCCATCCTGTACGTGTGCGGACTGGCAAGCACAGTGCTGTTCGGACTGGTGGCAAGCTCCCTGGTGGACTGGCTGGGACGGAAGAATAGCTGCGTGCTGTTCAGCCTGACCTACAGCCTGTGCTGTCTGACAAAGCTGTCCCAGGATTATTTCGTGCTGCTGGTGGGA…
MFSD6	GACTGTTCCT	ATGGCCGACGATAAGGTGGCCATCCTGACCGACGATGAGGAGGAGCAGAAGCGGAAGTACGTGCTGGCCGACCCTTTCAACGGCATCTCCAGAGAGCCAGAGCCCCCTTCTAATGAGACACCCAGCTCCACCGAGACATCCGCCATCCCCGAGGAGGAGATCGACTGGATCGAGAAGCACTGCGTGAAGATCAACAATGATCTGCTGATCTCTAAGGTGTTTTACTTCTTTTTCTACTCCGCCTATGGCTCTCTGTATCCTCTGCTGCCAGTGTACTATAAGCAGCTGGGCATGAGCCCATCCCAGTCTGGACTGCTGGTGGGCATCCGGTACTTCATCGAGTTTTGTTCTGCCCCTTTCTGGGGAGTGGTGGCAGATCGGTTCAAGAAGGGCAAGATC…
MFSD6L	TAAGCTCGTT	ATGAGCGCCAACCCTCGGTGGGATATCTCCAGAGCCCTGGGCGTGGCCAAGCTGTTCCACCTGGTGTGCGGCGTGCGGGAGGCATGCGTGACCCCTTTTCTGACACTGTACCTGAGACAGCTGGGACTGGCAGCACCATGGGTGGGCACCCTGATGGGCACAAAGCACCTGATCGCAGCATTCTGGGCACCCGTGTGCGCCTTTCTGGCCAAGAGCTATAGGAAGCGGAGAGCCCTGCTGATCGGATCTCTGCTGGGAAGCGTGGGAGCATCCCTGCTGATGGTGCTGGTGCCCCCTGTGGATAAGAACCGCGTGCACTTCCCATGTAATGGAAGCTCCGGACTGACCTCCACAGACGCACTGCCTGGAGTGACCCTGCCAGTGAACATCACATCTGCC…
MFSD8	AGGCGTACTT	ATGGCCGGCCTGAGGAACGAGTCCGAGCAGGAGCCTCTGCTGGGCGACACACCAGGCTCTCGCGAGTGGGATATCCTGGAGACCGAGGAGCACTACAAGTCTCGGTGGAGAAGCATCCGGATCCTGTATCTGACCATGTTCCTGAGCTCCGTGGGCTTTAGCGTGGTCATGATGTCCATCTGGCCATACCTGCAGAAGATCGACCCCACCGCCGATACAAGCTTCCTGGGCTGGGTCATCGCCTCCTACTCTCTGGGCCAGATGGTGGCCAGCCCAATCTTTGGCCTGTGGTCCAATTATAGGCCACGCAAGGAGCCCCTGATCGTGTCCATCCTGATCTCTGTGGCCGCCAACTGCCTGTACGCCTATCTGCACATCCCCGCCTCTCACAATAAGTAC…
MFSD9	CCGAGTAATT	ATGGAGCTGGGAGGACACTGGGACATGAACTCCGCCCCTAGGCTGGTGTCTGAGACCGCAGAGAGAAAGCAGGAGCAGAAGACCGGCACAGAGGCCGAGGCAGCAGACAGCGGAGCAGTGGGAGCACGGAGATTTCTGCTGTGCCTGTACCTGGTGGGCTTTCTGGATCTGTTCGGCGTGTCCATGGTGGTGCCACTGCTGTCTCTGCACGTGAAGAGCCTGGGAGCATCCCCAACAGTGGCAGGAATCGTGGGAAGCTCCTACGGAATCCTGCAGCTGTTCTCTAGCACCCTGGTGGGCTGCTGGTCTGATGTGGTGGGCAGGCGCTCCTCTCTGCTGGCATGTATCCTGCTGAGCGCCCTGGGATATCTGCTGCTGGGAGCAGCCACAAACGTGTTC…
MPC1	ACATCGTGGT	ATGGCAGGCGCCCTGGTGCGGAAGGCAGCAGACTACGTGCGGTCTAAGGACTTCAGAGATTATCTGATGAGCACCCACTTTTGGGGACCAGTGGCAAACTGGGGACTGCCTATCGCCGCCATCAATGATATGAAGAAGAGCCCAGAGATCATCTCCGGCCGGATGACCTTCGCCCTGTGCTGTTACTCCCTGACATTCATGAGGTTTGCCTATAAGGTGCAGCCCCGCAACTGGCTGCTGTTTGCCTGCCACGCCACAAATGAGGTGGCACAGCTGATCCAGGGAGGCAGGCTGATCAAGCACGAGATGACCAAGACAGCCTCTGCC
MPC1L	ACTAGATCGT	ATGGCCCGCATGGCCGTGCTGTGGCGGAAGATGAGAGACAACTTCCAGTCTAAGGAGTTTCGGGAGTATGTGAGCTCCACCCACTTCTGGGGACCTGCCTTTAGCTGGGGACTGCCACTGGCAGCCTTCAAGGATATGAAGGCCAGCCCCGAGATCATCTCCGGCCGGATGACCACAGCCCTGATCCTGTATTCCGCCATCTTCATGAGGTTTGCCTACCGCGTGCAGCCTCGGAACCTGCTGCTGATGGCCTGCCACTGTACAAATGTGATGGCCCAGTCCGTGCAGGCCTCTAGATATTTGCTCTATTACTACGGCGGGGGAGGAGCAGAGGCAAAGGCAAGGGACCCCCCTGCCACCGCCGCCGCCGCCACATCTCCCGGCAGCCAGCCACCCAAG…
MPC2	AAGCGTCAGT	ATGAGCGCCGCAGGAGCAAGGGGACTGAGAGCCACCTACCACCGGCTGCTGGACAAGGTGGAGCTGATGCTGCCAGAGAAGCTGAGGCCACTGTATAACCACCCAGCAGGACCTAGAACAGTGTTCTTTTGGGCCCCTATCATGAAGTGGGGACTGGTGTGCGCAGGACTGGCAGATATGGCAAGGCCAGCCGAGAAGCTGTCTACCGCACAGAGCGCCGTGCTGATGGCAACAGGCTTCATCTGGAGCCGCTACTCCCTGGTCATCATCCCCAAGAACTGGTCCCTGTTCGCCGTGAATTTCTTTGTGGGAGCAGCAGGAGCATCTCAGCTGTTTAGGATCTGGCGCTATAATCAGGAGCTGAAGGCCAAGGCCCACAAG
MTCH1	CAGGTGATCT	ATGGGCGCCTCCGACCCAGAGGTGGCACCATGGGCAAGGGGAGGAGCAGCAGGCATGGCCGGAGCTGGAGCTGGCGCCGGCGCCAGAGGCGGCGCCGCCGCCGGCGTGGAGGCCCGGGCCAGAGATCCACCTCCAGCACACAGGGCACACCCTAGGCACCCAAGGCCTGCAGCACAGCCATCCGCCAGGAGAATGGACGGAGGAAGCGGAGGACTGGGATCCGGCGATAACGCCCCTACCACAGAGGCCCTGTTCGTGGCCCTGGGAGCAGGAGTGACCGCCCTGTCTCACCCACTGCTGTACGTGAAGCTGCTGATCCAAGTGGGACACGAGCCAATGCCACCTACCCTGGGCACAAATGTGCTGGGCAGGAAGGTGCTGTATCTGCCTAGCTTCTTT…
MTCH2	GCGAACTCCT	ATGGCAGACGCAGCATCTCAGGTGCTGCTGGGAAGCGGACTGACCATCCTGTCCCAGCCTCTGATGTACGTGAAGGTGCTGATCCAAGTGGGCTATGAGCCACTGCCCCCTACAATCGGCAGGAACATCTTCGGCCGCCAGGTGTGCCAGCTGCCAGGACTGTTTTCCTACGCCCAGCACATCGCCTCTATCGATGGCCGGAGAGGCCTGTTCACCGGACTGACACCTAGGCTGTGCAGCGGCGTGCTGGGAACCGTGGTGCACGGCAAGGTGCTGCAGCACTATCAGGAGTCCGACAAGGGAGAGGAGCTGGGACCTGGCAATGTGCAGAAGGAGGTGAGCTCCTCTTTTGATCACGTGATCAAGGAGACCACACGGGAGATGATCGCCAGATCCGCC…
RHAG	GACATCCGTT	ATGCGGTTCACCTTTCCTCTGATGGCCATCGTGCTGGAGATCGCCATGATCGTGCTGTTCGGCCTGTTTGTGGAGTACGAGACCGACCAGACAGTGCTGGAGCAGCTGAACATCACCAAGCCTACAGACATGGGCATCTTCTTTGAGCTGTACCCACTGTTTCAGGATGTGCACGTGATGATCTTCGTGGGCTTCGGCTTTCTGATGACCTTTCTGAAGAAGTATGGCTTCAGCTCCGTGGGCATCAACCTGCTGGTGGCCGCCCTGGGACTGCAGTGGGGCACAATCGTGCAGGGCATCCTGCAGAGCCAGGGCCAGAAGTTTAATATCGGCATCAAGAACATGATCAATGCCGACTTTTCCGCCGCCACCGTGCTGATCTCTTTCGGCGCCGTGCTG…
RHBG	CGTGATACTT	ATGGCAGGAAGCCCTTCCAGGGCAGCAGGCCGGAGACTGCAGCTGCCACTGCTGTGCCTGTTCCTGCAGGGAGCAACCGCCGTGCTGTTCGCCGTGTTTGTGAGGTACAATCACAAGACAGACGCCGCCCTGTGGCACCGCTCTAACCACAGCAATGCCGACAACGAGTTCTACTTTCGGTATCCCAGCTTTCAGGATGTGCACGCCATGGTGTTCGTGGGCTTCGGCTTTCTGATGGTGTTTCTGCAGAGATATGGCTTCAGCTCCGTGGGCTTCACCTTTCTGCTGGCAGCCTTCGCCCTGCAGTGGTCCACACTGGTGCAGGGCTTCCTGCACTCTTTTCACGGAGGACACATCCACGTGGGAGTGGAGTCCATGATCAATGCCGATTTTTGTGCA…
RHCG	GATCCGAATT	ATGGCCTGGAACACCAATCTGAGGTGGCGCCTGCCACTGACATGCCTGCTGCTGCAGGTCATCATGGTCATCCTGTTCGGCGTGTTTGTGCGGTACGACTTCGAGGCCGATGCCCACTGGTGGTCTGAGAGAACCCACAAGAACCTGAGCGACATGGAGAATGAGTTCTACTATCGGTACCCCAGCTTTCAGGATGTCCACGTAATGGTGTTTGTTGGTTTCGGCTTTCTGATGACATTCCTGCAGAGATATGGCTTTTCCGCCGTGGGCTTCAACTTTCTGCTGGCCGCCTTTGGCATCCAGTGGGCCCTGCTGATGCAGGGCTGGTTCCACTTTCTGCAGGACCGGTACATCGTGGTGGGCGTGGAGAACCTGATCAATGCCGATTTCTGCGTGGCA…
SLC10A1	ACGCAGTGGT	ATGGAGGCCCACAACGCCAGCGCCCCTTTTAATTTCACACTGCCCCCTAACTTTGGCAAGAGGCCAACCGACCTGGCCCTGTCCGTGATCCTGGTGTTCATGCTGTTCTTTATCATGCTGAGCCTGGGCTGCACAATGGAGTTTTCCAAGATCAAGGCACACCTGTGGAAGCCAAAGGGACTGGCAATCGCCCTGGTGGCCCAGTACGGCATCATGCCTCTGACCGCCTTTGTGCTGGGCAAGGTGTTCCGGCTGAAGAATATCGAGGCCCTGGCAATCCTGGTGTGCGGATGTTCTCCCGGCGGCAACCTGTCTAACGTGTTCAGCCTGGCCATGAAGGGCGACATGAACCTGTCCATCGTGATGACCACATGCTCTACCTTTTGTGCCCTGGGCATG…
SLC10A2	GACCTTGCGT	ATGAACGATCCCAATTCTTGCGTGGACAACGCAACCGTGTGCAGCGGAGCATCCTGCGTGGTGCCTGAGAGCAATTTCAACAATATCCTGTCCGTGGTGCTGTCTACCGTGCTGACAATCCTGCTGGCCCTGGTCATGTTCTCCATGGGCTGTAACGTGGAGATCAAGAAGTTTCTGGGCCACATCAAGAGGCCTTGGGGCATCTGCGTGGGCTTCCTGTGCCAGTTTGGCATCATGCCACTGACCGGCTTCATCCTGTCTGTGGCCTTTGATATCCTGCCACTGCAGGCCGTGGTGGTGCTGATCATCGGATGCTGTCCAGGAGGAACAGCAAGCAATATCCTGGCCTACTGGGTGGACGGCGATATGGACCTGTCTGTGAGCATGACCACATGCTCC…
SLC10A3	TGACCGCAGT	ATGGTGCTGATGCAGGACAAGGGCAGCTCCCAGCAGTGGCCTGGACTGGGAGGAGAGGGAGGAGGAACCGGACCACTGTCCATGCTGAGGGCCGCCCTGCTGCTGATCTCTCTGCCATGGGGAGCACAGGGAACCGCATCCACATCTCTGAGCACAGCAGGAGGACACACCGTGCCACCTACAGGAGGCCGCTACCTGAGCATCGGCGACGGATCCGTGATGGAGTTCGAGTTTCCAGAGGATTCCGAGGGCATCATCGTGATCTCTAGCCAGTATCCAGGACAGGCAAACAGGACCGCACCTGGACCAATGCTGAGGGTGACCTCTCTGGATACAGAGGTGCTGACCATCAAGAATGTGAGCGCCATCACATGGGGCGGAGGAGGAGGCTTCGTGGTG…
SLC10A4	GCGACGATCT	ATGGACGGCAACGATAATGTGACACTGCTGTTCGCCCCCCTGCTGAGGGACAACTACACCCTGGCACCAAATGCAAGCTCCCTGGGACCTGGAACAGATCTGGCCCTGGCACCTGCATCTAGCGCCGGACCTGGCCCAGGACTGTCCCTGGGACCAGGACCTTCTTTCGGCTTTAGCCCAGGACCAACCCCTACACCAGAGCCAACCACATCTGGACTGGCAGGAGGAGCAGCATCCCACGGACCTTCTCCATTCCCAAGACCTTGGGCACCACACGCACTGCCCTTTTGGGACACCCCCCTGAACCACGGCCTGAACGTGTTCGTGGGAGCCGCCCTGTGCATCACAATGCTGGGCCTGGGCTGTACCGTGGATGTGAACCACTTCGGAGCACACGTG…
SLC10A5	AAGCTGACCT	ATGATCAGGAAGCTGTTCATCGTGCTGCTGCTGCTGCTGGTGACAATCGAGGAGGCCCGCATGAGCTCCCTGAGCTTTCTGAACATCGAGAAGACAGAGATCCTGTTCTTTACCAAGACAGAGGAGACCATCCTGGTGTCTAGCTCCTACGAGAACAAGCGGCCCAATTCTAGCCACCTGTTCGTGAAGATCGAGGACCCTAAGATCCTGCAGATGGTGAATGTGGCCAAGAAGATCTCCTCTGACGCCACAAACTTTACCATCAATCTGGTGACCGATGAGGAGGGCGAGACAAACGTGACCATCCAGCTGTGGGATAGCGAGGGCAGGCAGGAGCGCCTGATCGAGGAGATCAAGAATGTGAAGGTGAAGGTGCTGAAGCAGAAGGACTCCCTGCTG…
SLC10A6	ACACCTGGCT	ATGCGGGCCAACTGCAGCTCCTCTAGCGCCTGTCCTGCCAATTCCTCTGAGGAGGAGCTGCCAGTGGGACTGGAGGTGCACGGCAACCTGGAGCTGGTGTTCACCGTGGTGTCTACAGTGATGATGGGCCTGCTGATGTTTTCCCTGGGCTGCTCTGTGGAGATCAGAAAGCTGTGGTCCCACATCCGGAGACCTTGGGGAATCGCAGTGGGACTGCTGTGCCAGTTCGGACTGATGCCCTTCACCGCCTACCTGCTGGCCATCTCTTTCAGCCTGAAGCCAGTGCAGGCCATCGCCGTGCTGATCATGGGCTGCTGTCCCGGCGGCACCATCAGCAATATCTTCACATTTTGGGTGGACGGCGATATGGACCTGTCCATCTCCATGACAACTTGTTCA…
SLC10A7	CAGAGACGTT	ATGCGGCTGCTGGAGAGGATGCGCAAGGACTGGTTTATGGTGGGAATCGTGCTGGCAATCGCAGGAGCAAAGCTGGAGCCTAGCATCGGAGTGAACGGAGGACCACTGAAGCCAGAGATCACCGTGTCCTACATCGCCGTGGCCACAATCTTCTTTAATAGCGGCCTGTCCCTGAAGACCGAGGAGCTGACATCTGCCCTGGTGCACCTGAAGCTGCACCTGTTCATCCAGATCTTTACCCTGGCCTTCTTTCCAGCCACAATCTGGCTGTTCCTGCAGCTGCTGAGCATCACCCCCATCAACGAGTGGCTGCTGAAGGGACTGCAGACAGTGGGATGCATGCCACCTCCAGTGAGCTCCGCCGTGATCCTGACCAAGGCAGTGGGAGGAAACGAGGCA…
SLC11A1	AAGTCCGGCT	ATGACCGGCGACAAGGGACCACAGAGGCTGTCTGGCAGCTCCTATGGCAGCATCTCTAGCCCAACATCTCCCACCAGCCCAGGACCACAGCAGGCACCACCTAGGGAGACATACCTGTCCGAGAAGATCCCTATCCCAGATACAAAGCCTGGCACCTTCTCTCTGCGCAAGCTGTGGGCCTTTACCGGCCCTGGCTTCCTGATGAGCATCGCCTTTCTGGACCCAGGCAACATCGAGTCCGATCTGCAGGCAGGAGCAGTGGCAGGCTTCAAGCTGCTGTGGGTGCTGCTGTGGGCAACAGTGCTGGGACTGCTGTGCCAGCGGCTGGCAGCCAGACTGGGAGTGGTGACCGGCAAGGACCTGGGAGAGGTGTGCCACCTGTACTATCCTAAGGTGCCA…
SLC11A2	CACCGGACTT	ATGGTGCTGGGCCCCGAGCAGAAGATGAGCGACGATTCCGTGTCTGGCGACCACGGAGAGAGCGCCTCCCTGGGAAACATCAATCCAGCCTACTCTAACCCCTCTCTGAGCCAGTCCCCCGGCGATAGCGAGGAGTACTTTGCCACATATTTCAATGAGAAGATCAGCATCCCTGAGGAGGAGTACAGCTGCTTCTCCTTTCGGAAGCTGTGGGCCTTTACCGGCCCTGGCTTCCTGATGTCCATCGCCTATCTGGACCCAGGCAACATCGAGTCCGATCTGCAGTCTGGAGCAGTGGCAGGCTTCAAGCTGCTGTGGATCCTGCTGCTGGCCACACTGGTGGGCCTGCTGCTGCAGAGGCTGGCAGCAAGGCTGGGAGTGGTGACCGGACTGCACCTG…
SLC12A1	CGCGGCAATT	ATGAGCCTGAACAATAGCTCCAACGTGTTCCTGGATTCCGTGCCCTCTAACACCAATAGATTTCAGGTGTCCGTGATCAACGAGAATCACGAGTCTAGCGCCGCCGCCGACGATAATACAGATCCCCCTCACTACGAGGAGACCTCCTTCGGCGACGAGGCACAGAAGCGGCTGAGAATCTCTTTCAGGCCCGGCAACCAGGAGTGCTATGATAATTTTCTGCAGAGCGGCGAGACCGCCAAGACAGATGCCTCTTTCCACGCCTACGACAGCCACACCAACACATACTATCTGCAGACATTTGGCCACAATACCATGGACGCCGTGCCTAAGATCGAGTACTATCGCAACACCGGCTCCATCTCTGGCCCAAAAGTGAATCGGCCCTCCCTGCTGGAG…
SLC12A2	AGCTCCTGGT	ATGGAGCCACGGCCCACAGCCCCAAGCTCCGGAGCACCAGGACTGGCAGGAGTGGGAGAGACCCCATCCGCCGCCGCCCTGGCCGCCGCCAGAGTGGAGCTGCCCGGCACAGCCGTGCCCAGCGTGCCTGAGGACGCCGCCCCTGCCTCCAGGGACGGCGGCGGCGTGCGCGATGAGGGCCCTGCCGCCGCCGGCGACGGCCTGGGCAGGCCACTGGGACCTACCCCAAGCCAGTCCCGCTTCCAGGTGGATCTGGTGTCCGAGAACGCCGGCAGAGCCGCCGCAGCCGCCGCAGCAGCAGCAGCAGCCGCCGCCGCCGCTGGAGCCGGCGCCGGCGCCAAGCAGACCCCCGCCGACGGCGAGGCATCTGGAGAGAGCGAGCCTGCAAAGGGAAGCGAG…
SLC12A3	CATGAAGCGT	ATGGCAGAGCTGCCAACCACAGAGACCCCTGGCGACGCCACACTGTGCTCTGGCCGGTTTACCATCAGCACACTGCTGAGCTCCGACGAGCCATCTCCACCTGCAGCCTACGATTCTAGCCACCCTAGCCACCTGACCCACTCCTCTACATTCTGTATGAGAACCTTTGGCTATAACACAATCGACGTGGTGCCAACCTACGAGCACTATGCCAATTCCACACAGCCAGGAGAGCCAAGGAAGGTGAGACCCACCCTGGCCGATCTGCACTCTTTTCTGAAGCAGGAGGGCAGGCACCTGCACGCACTGGCCTTCGACTCTAGGCCTAGCCACGAGATGACAGATGGACTGGTGGAGGGAGAGGCAGGCACCAGCTCCGAGAAGAACCCTGAGGAGCCA…
SLC12A4	TGATACCAGT	ATGCCACACTTCACCGTGGTGCCAGTGGACGGACCTAGGAGAGGCGACTACGATAACCTGGAGGGCCTGTCTTGGGTGGACTATGGCGAGAGAGCCGAGCTGGACGATAGCGATGGCCACGGCAATCACAGGGAGAGCTCCCCATTCCTGTCCCCACTGGAGGCATCTAGGGGAATCGACTACTATGATCGGAACCTGGCCCTGTTTGAGGAGGAGCTGGATATCCGCCCTAAGGTGTCTAGCCTGCTGGGCAAGCTGGTGTCCTACACCAATCTGACACAGGGAGCAAAGGAGCACGAGGAGGCAGAGTCCGGAGAGGGAACCAGGCGCCGGGCAGCAGAGGCCCCTTCTATGGGCACACTGATGGGCGTGTATCTGCCATGCCTGCAGAACATCTTC…
SLC12A5	AACGGAATCT	ATGTCTCGGAGATTCACCGTGACAAGCCTGCCACCTGCAGGACCAGCACGCTCTCCAGACCCAGAGTCCAGGCGCCACTCTGTGGCAGATCCAAGGCACCTGCCAGGAGAGGACGTGAAGGGCGATGGCAACCCAAAGGAGAGCTCCCCCTTCATCAATAGCACCGACACAGAGAAGGGCAAGGAGTATGATGGCAAGAACATGGCCCTGTTTGAGGAGGAGATGGACACATCCCCAATGGTGTCTAGCCTGCTGTCTGGCCTGGCCAACTACACCAATCTGCCACAGGGAAGCAGAGAGCACGAGGAGGCCGAGAACAATGAGGGCGGCAAGAAGAAGCCTGTGCAGGCCCCAAGGATGGGCACATTCATGGGCGTGTACCTGCCTTGCCTGCAGAAC…
SLC12A6	CGCGTAACCT	ATGCACCCCCCTGAGACCACAACCAAGATGGCCAGCGTGAGATTCATGGTGACACCCACCAAGATCGACGATATCCCTGGCCTGTCCGACACATCTCCAGATCTGAGCTCCAGGTCTAGCTCCAGGGTGCGCTTTTCTAGCAGAGAGAGCGTGCCCGAGACCTCCAGGTCTGAGCCTATGAGCGAGATGTCCGGAGCAACAACCTCCCTGGCAACAGTGGCCCTGGACCCACCCTCTGATCGCACCAGCCACCCCCAGGACGTGATCGAGGATCTGTCTCAGAACAGCATCACAGGCGAGCACAGCCAGCTGCTGGACGATGGCCACAAGAAGGCCCGGAACGCCTACCTGAACAATTCCAATTATGAGGAGGGCGACGAGTACTTCGATAAGAACCTG…
SLC12A7	ACGGCTAGTT	ATGCCTACCAACTTCACAGTGGTGCCAGTGGAGGCACACGCAGACGGAGGAGGCGATGAGACCGCAGAGAGGACAGAGGCACCAGGAACCCCAGAGGGACCAGAGCCCGAGCGCCCTAGCCCAGGCGACGGCAACCCACGGGAGAATTCCCCCTTCCTGAACAATGTGGAGGTGGAGCAGGAGTCCTTCTTTGAGGGCAAGAATATGGCCCTGTTTGAGGAGGAGATGGATTCTAACCCTATGGTGAGCTCCCTGCTGAATAAGCTGGCCAACTATACCAATCTGAGCCAGGGAGTGGTGGAGCACGAGGAGGACGAGGAGTCCCGGAGAAGGGAGGCAAAGGCACCAAGAATGGGCACATTCATCGGCGTGTACCTGCCCTGCCTGCAGAACATCCTG…
SLC12A8	CGTCGCACTT	ATGACCCAGATGTCCCAGGTGCAGGAGCTGTTCCACGAGGCAGCACAGCAGGACGCACTGGCACAGCCACAGCCCTGGTGGAAGACACAGCTGTTCATGTGGGAGCCCGTGCTGTTTGGCACCTGGGATGGCGTGTTCACAAGCTGCATGATCAACATCTTCGGCGTGGTGCTGTTTCTGAGAACCGGCTGGCTGGTGGGCAATACAGGCGTGCTGCTGGGCATGTTCCTGGTGTCCTTTGTGATCCTGGTGGCCCTGGTGACCGTGCTGTCTGGCATCGGCGTGGGAGAGAGGAGCTCCATCGGAAGCGGAGGCGTGTACTCCATGATCTCTAGCGTGCTGGGAGGACAGACCGGAGGCACAATCGGCCTGCTGTACGTGTTTGGCCAGTGCGTGGCC…
SLC12A9	AGGCTCTTGT	ATGGCCAGCGAGAGCTCCCCTCTGCTGGCATACAGGCTGCTGGGAGAGGAGGGCGTGGCCCTGCCTGCCAATGGAGCAGGCGGACCAGGAGGAGCATCTGCCAGAAAGCTGAGCACCTTTCTGGGCGTGGTGGTGCCAACAGTGCTGTCTATGTTCAGCATCGTGGTGTTTCTGCGGATCGGCTTCGTGGTGGGACACGCAGGACTGCTGCAGGCCCTGGCAATGCTGCTGGTGGCCTATTTCATCCTGGCCCTGACCGTGCTGTCCGTGTGCGCCATCGCAACAAATGGAGCAGTGCAGGGAGGAGGCGCCTACTTTATGATCAGCAGAACCCTGGGACCTGAAGTGGGAGGATCCATCGGCCTGATGTTCTATCTGGCCAACGTGTGCGGATGTGCC…
SLC13A1	GCAACATGGT	ATGAAGTTCTTTAGCTACATCCTGGTGTATCGGAGATTCCTGTTTGTGGTGTTTACAGTGCTGGTGCTGCTGCCACTGCCCATCGTGCTGCACACAAAGGAGGCCGAGTGCGCCTACACCCTGTTTGTGGTGGCCACATTCTGGCTGACCGAGGCCCTGCCACTGTCTGTGACCGCCCTGCTGCCAAGCCTGATGCTGCCTATGTTCGGCATCATGCCTTCCAAGAAGGTGGCCTCTGCCTACTTTAAGGACTTCCACCTGCTGCTGATCGGCGTGATCTGTCTGGCCACCTCCATCGAGAAGTGGAACCTGCACAAGAGAATCGCCCTGAAGATGGTCATGATGGTGGGCGTGAATCCTGCCTGGCTGACACTGGGCTTTATGAGCTCCACCGCCTTC…
SLC13A2	GATCTACCGT	ATGGCAACCTGCTGGCAGGCCCTGTGGGCATACCGGTCTTATCTGATCGTGTTCTTTGTGCCTATCCTGCTGCTGCCACTGCCCATCCTGGTGCCAAGCAAGGAGGCCTACTGCGCCTATGCCATCATCCTGATGGCCCTGTTCTGGTGTACAGAGGCCCTGCCACTGGCAGTGACCGCCCTGTTTCCTCTGATCCTGTTCCCAATGATGGGAATCGTGGACGCATCCGAGGTGGCAGTGGAGTACCTGAAGGATTCTAACCTGCTGTTCTTTGGAGGACTGCTGGTGGCAATCGCAGTGGAGCACTGGAATCTGCACAAGCGGATCGCCCTGAGAGTGCTGCTGATCGTGGGCGTGCGGCCTGCACCACTGATCCTGGGCTTTATGCTGGTGACCGCC…
SLC13A4	CCGGTACAGT	ATGGGACTGCTGCAGGGACTGCTGCGGGTGAGAAAGCTGCTGCTGGTGGTGTGCGTGCCACTGCTGCTGCTGCCTCTGCCAGTGCTGCACCCTAGCTCCGAGGCCTCTTGTGCCTACGTGCTGATCGTGACCGCCGTGTATTGGGTGAGCGAGGCAGTGCCTCTGGGAGCAGCCGCCCTGGTGCCCGCCTTTCTGTACCCTTTCTTTGGCGTGCTGAGGAGCAATGAGGTGGCCGCCGAGTATTTCAAGAACACCACACTGCTGCTGGTGGGCGTGATCTGCGTGGCAGCAGCCGTGGAGAAGTGGAATCTGCACAAGCGGATCGCCCTGAGAATGGTGCTGATGGCAGGAGCAAAGCCAGGAATGCTGCTGCTGTGCTTTATGTGCTGTACCACACTG…
SLC13A5	GACAAGTGCT	ATGGCCTCTGCCCTGAGCTACGTGTCCAAGTTTAAGTCCTTCGTGATCCTGTTTGTGACCCCACTGCTGCTGCTGCCCCTGGTCATCCTGATGCCAGCCAAGTTCGTGAGGTGCGCCTACGTGATCATCCTGATGGCCATCTATTGGTGTACCGAAGTGATCCCCCTGGCCGTGACAAGCCTGATGCCTGTGCTGCTGTTTCCACTGTTCCAGATCCTGGACTCCCGCCAGGTGTGCGTGCAGTATATGAAGGATACCAACATGCTGTTTCTGGGAGGACTGATCGTGGCAGTGGCAGTGGAGAGGTGGAATCTGCACAAGAGGATCGCCCTGCGCACACTGCTGTGGGTGGGAGCAAAGCCTGCAAGGCTGATGCTGGGCTTCATGGGCGTGACCGCC…
SLC14A1	GGATCTTACT	ATGGAGGACTCCCCTACCATGGTGAGGGTGGATTCTCCAACAATGGTGCGCGGAGAGAACCAGGTGTCCCCATGCCAGGGCCGGAGATGTTTTCCTAAGGCCCTGGGCTATGTGACCGGCGACATGAAGGAGCTGGCCAATCAGCTGAAGGACAAGCCTGTGGTGCTGCAGTTTATCGATTGGATCCTGAGGGGCATCTCTCAGGTGGTGTTCGTGAACAATCCCGTGAGCGGCATCCTGATCCTGGTGGGCCTGCTGGTGCAGAACCCTTGGTGGGCACTGACAGGATGGCTGGGAACCGTGGTGAGCACACTGATGGCCCTGCTGCTGAGCCAGGACAGATCCCTGATCGCCTCTGGCCTGTATGGCTACAACGCGACGCTCGTAGGCGTGCTGATG…
SLC15A1	GTACCGAGTT	ATGGGCATGTCTAAGAGCCACTCCTTCTTTGGCTACCCTCTGTCTATCTTCTTTATCGTGGTGAACGAGTTCTGCGAGCGGTTCAGCTACTATGGCATGAGGGCCATCCTGATCCTGTATTTCACCAACTTTATCAGCTGGGACGATAATCTGTCCACCGCCATCTACCACACCTTCGTGGCCCTGTGCTATCTGACCCCAATCCTGGGCGCCCTGATCGCAGACAGCTGGCTGGGCAAGTTTAAGACAATCGTGTCTCTGAGCATCGTGTACACCATCGGCCAGGCCGTGACATCCGTGAGCTCCATCAACGACCTGACCGATCACAATCACGACGGCACACCAGATTCCCTGCCCGTGCACGTGGTGCTGTCTCTGATCGGACTGGCCCTGATCGCC…
SLC15A2	TGAGACACTT	ATGAACCCTTTCCAGAAGAATGAGAGCAAGGAGACCCTGTTTTCTCCAGTGAGCATCGAGGAGGTGCCACCTAGGCCACCATCTCCTCCAAAGAAGCCCAGCCCTACAATCTGCGGCTCTAACTACCCACTGAGCATCGCCTTCATCGTGGTGAATGAGTTCTGTGAGCGGTTCAGCTACTATGGCATGAAGGCCGTGCTGATCCTGTATTTCCTGTACTTTCTGCACTGGAACGAGGATACCTCTACAAGCATCTATCACGCCTTCAGCTCCCTGTGCTACTTTACCCCAATCCTGGGAGCAGCAATCGCAGACTCTTGGCTGGGCAAGTTCAAGACAATCATCTATCTGTCTCTGGTGTACGTGCTGGGCCACGTGATCAAGAGCCTGGGCGCCCTG…
SLC15A3	AGACCATTGT	ATGCCAGCCCCCAGGGCCCGCGAGCAGCCAAGGGTGCCCGGCGAGCGCCAGCCTCTGCTGCCAAGGGGCGCCCGCGGCCCACGGAGATGGAGGAGGGCAGCAGGAGCAGCCGTGCTGCTGGTGGAGATGCTGGAGAGGGCAGCCTTCTTTGGCGTGACAGCCAACCTGGTGCTGTACCTGAATTCTACAAATTTCAATTGGACAGGCGAACAGGCAACCAGAGCCGCCCTGGTGTTTCTGGGAGCAAGCTATCTGCTGGCACCTGTGGGAGGATGGCTGGCAGACGTGTACCTGGGCCGGTATAGAGCCGTGGCCCTGTCTCTGCTGCTGTACCTGGCAGCAAGCGGACTGCTGCCAGCAACCGCCTTCCCTGACGGCAGGAGCTCCTTTTGCGGCGAG…
SLC15A4	CAGACTCGGT	ATGGAGGGCAGCGGCGGCGGCGCCGGCGAGAGGGCCCCCCTGCTGGGCGCCCGGAGAGCCGCCGCAGCAGCAGCAGCAGCAGGAGCCTTTGCCGGCAGGCGCGCCGCCTGCGGAGCCGTGCTGCTGACAGAGCTGCTGGAGAGGGCAGCCTTTTATGGCATTACATCCAACCTGGTACTGTTCCTGAATGGCGCCCCATTTTGTTGGGAGGGAGCACAGGCAAGCGAGGCCCTGCTGCTGTTCATGGGCCTGACATACCTGGGCTCCCCCTTTGGCGGCTGGCTGGCAGACGCAAGGCTGGGAAGGGCAAGGGCCATCCTGCTGAGCCTGGCCCTGTATCTGCTGGGAATGCTGGCATTTCCACTGCTGGCAGCACCTGCAACAAGGGCCGCCCTGTGC…
SLC15A5	AATGGACCGT	ATGAGCGTGACCGGCTTCACCATCACAGACGAGAAGGTGCACCTGTACCACTCCATCGAGAAGGAGAAGACAGTGAGGCACATCGGCGATCTGTGCAGCTCCCACAGCGTGAAGAAGATCCAAGTGGGCATCTGCCTGCTGCTGGTGGAGCTGTGCGAGCGGTTCACCTTCTTCGAGGTGGTGTGCAACATGATCCCTTTCTGTACAATCAAGCTGGGCTACCACAACTGCCAGGCCGCCATCCTGAACCTGTGCTTTATCGGCACCTCCATCCTGACACCAGTGTTCGTGAGGTGGCTGACCGACGTGTACCTGGGCCGCAATAAGCTGGTGTATATCTGTCTGTTCCTGCACTTTCTGGGAACAGCCCTGCTGAGCGTGGTGGCATTTCCCCTGGAG…
SLC16A1	TATCGCAAGT	ATGCCACCTGCAGTGGGAGGACCAGTGGGATATACCCCACCAGACGGAGGATGGGGATGGGCAGTGGTCATCGGCGCCTTCATCTCCATCGGCTTCTCTTACGCCTTTCCCAAGAGCATCACAGTGTTCTTTAAGGAGATCGAGGGCATCTTTCACGCCACCACAAGCGAGGTGTCCTGGATCAGCTCCATCATGCTGGCCGTGATGTATGGCGGCGGCCCCATCTCTAGCATCCTGGTGAATAAGTACGGCTCCCGGATCGTGATGATCGTGGGAGGATGCCTGTCCGGATGTGGACTGATCGCCGCCTCTTTCTGCAACACCGTGCAGCAGCTGTACGTGTGCATCGGCGTGATCGGAGGACTGGGACTGGCCTTCAACCTGAATCCTGCCCTGACA…
SLC16A10	GGACTCTGCT	ATGGTGCTGTCCCAGGAGGAGCCAGATAGCGCCAGGGGCACCTCCGAGGCCCAGCCTCTGGGCCCTGCCCCAACAGGAGCAGCACCACCTCCAGGACCAGGACCTTCCGACTCTCCTGAGGCAGCCGTGGAGAAGGTGGAGGTGGAGCTGGCAGGACCAGCAACCGCAGAGCCCCACGAGCCCCCTGAGCCACCCGAGGGCGGCTGGGGCTGGCTGGTCATGCTGGCCGCCATGTGGTGCAACGGCTCCGTGTTCGGCATCCAGAATGCCTGTGGCGTGCTGTTTGTGAGCATGCTGGAGACCTTCGGCTCCAAGGACGATGACAAGATGGTGTTTAAGACAGCCTGGGTGGGCAGCCTGTCCATGGGCATGATCTTCTTTTGCTGTCCCATCGTGAGC…
SLC16A11	TAGGCAGTCT	ATGCCTGCCCCACAGAGAAAGCACCGGAGAGGCGGCTTCTCCCACAGGTGCTTTCCCACCCCTCAGACAGCCATGACCCCACAGCCAGCAGGACCACCTGACGGAGGATGGGGCTGGGTGGTGGCCGCCGCCGCCTTCGCCATCAACGGCCTGTCCTACGGACTGCTGCGCTCTCTGGGACTGGCATTCCCAGATCTGGCAGAGCACTTTGACCGGTCTGCCCAGGATACAGCCTGGATCAGCGCCCTGGCCCTGGCCGTGCAGCAGGCCGCCAGCCCCGTGGGCAGCGCCCTGTCCACCAGATGGGGAGCAAGGCCTGTGGTCATGGTGGGAGGCGTGCTGGCATCCCTGGGCTTCGTGTTTTCCGCCTTCGCCTCTGACCTGCTGCACCTGTACCTG…
SLC16A12	GCTGATTACT	ATGGCCAAGGTGAACAGGGCAAGATCTACCAGCCCACCTGACGGAGGATGGGGATGGATGATCGTGGCAGGCTGTTTCCTGGTGACCATCTGCACACGGGCCGTGACCAGATGTATCAGCATCTTCTTTGTGGAGTTCCAGACCTACTTTACACAGGACTATGCCCAGACCGCCTGGATCCACTCTATCGTGGATTGCGTGACAATGCTGTGCGCACCACTGGGAAGCGTGGTGTCCAATCACCTGAGCTGTCAAGTGGGAATCATGCTGGGAGGACTGCTGGCAAGCACCGGACTGATCCTGAGCTCCTTCGCCACATCCCTGAAGCACCTGTACCTGACCCTGGGCGTGCTGACAGGACTGGGATTCGCCCTGTGCTATTCTCCAGCCATCGCCATG…
SLC16A13	CAGATCAGTT	ATGGCCCGGAGAACCGAGCCACCTGATGGAGGATGGGGATGGGTGGTGGTGCTGTCCGCCTTCTTTCAGTCTGCCCTGGTGTTCGGCGTGCTGCGGTCCTTTGGCGTGTTCTTTGTGGAGTTCGTGGCAGCCTTTGAGGAGCAGGCAGCAAGAGTGTCCTGGATCGCCTCTATCGGAATCGCAGTGCAGCAGTTCGGAAGCCCAGTGGGAAGCGCCCTGTCCACCAAGTTTGGACCAAGGCCTGTGGTCATGACAGGAGGAATCCTGGCCGCCCTGGGAATGCTGCTGGCCAGCTTCGCCACATCCCTGACCCACCTGTACCTGTCCATCGGACTGCTGTCTGGAAGCGGATGGGCACTGACATTCGCCCCCACCCTGGCCTGCCTGTCTTGTTACTTC…
SLC16A14	ACTGGCACGT	ATGTACACCAGCCACGAGGACATCGGCTATGACTTCGAGGATGGCCCTAAGGATAAGAAGACACTGAAGCCACACCCAAACATCGACGGAGGATGGGCATGGATGATGGTGCTGAGCTCCTTCTTTGTGCACATCCTGATCATGGGCTCCCAGATGGCCCTGGGCGTGCTGAATGTGGAGTGGCTGGAGGAGTTTCACCAGTCTAGGGGCCTGACCGCCTGGGTGTCTAGCCTGAGCATGGGCATCACACTGATCGTGGGCCCCTTCATCGGCCTGTTTATCAACACATGCGGATGTAGGCAGACCGCAATCATCGGAGGACTGGTGAACTCTCTGGGATGGGTGCTGAGCGCCTACGCAGCAAATGTGCACTATCTGTTCATCACCTTTGGCGTGGCA…
SLC16A2	CCGAAGGATT	ATGGCACTGCAGTCTCAGGCAAGCGAGGAGGCAAAGGGACCATGGCAGGAGGCAGACCAGGAGCAGCAGGAGCCTGTGGGAAGCCCAGAGCCTGAGTCCGAGCCAGAGCCAGAGCCTGAGCCAGAGCCAGTGCCTGTGCCACCTCCAGAGCCACAGCCAGAGCCTCAGCCACTGCCAGATCCTGCACCACTGCCAGAGCTGGAGTTCGAGTCTGAGAGGGTGCACGAGCCTGAGCCAACCCCAACAGTGGAGACCAGGGGAACAGCAAGGGGATTTCAGCCACCTGAGGGAGGATTCGGATGGGTGGTGGTGTTTGCCGCCACCTGGTGCAACGGCTCCATCTTCGGCATCCACAATTCTGTGGGCATCCTGTACAGCATGCTGCTGGAGGAGGAGAAG…
SLC16A3	ACTCAGGTGT	ATGGGAGGAGCAGTGGTGGACGAGGGACCTACCGGAGTGAAGGCACCAGATGGAGGATGGGGATGGGCCGTGCTGTTCGGATGCTTTGTGATCACAGGCTTCAGCTACGCCTTTCCCAAGGCCGTGTCCGTGTTCTTTAAGGAGCTGATCCAGGAGTTCGGCATCGGCTACTCCGACACCGCCTGGATCAGCTCCATCCTGCTGGCCATGCTGTATGGCACAGGCCCTCTGTGCAGCGTGTGCGTGAACAGGTTTGGATGCAGGCCAGTGATGCTGGTGGGAGGACTGTTCGCAAGCCTGGGAATGGTGGCAGCATCTTTTTGTAGGAGCATCATCCAGGTGTACCTGACCACAGGCGTGATCACCGGACTGGGACTGGCCCTGAACTTCCAGCCATCC…
SLC16A4	ATCACGCGGT	ATGCTGAAGCGGGAGGGCAAGGTGCAGCCATACACCAAGACACTGGACGGCGGCTGGGGCTGGATGATCGTGATCCACTTCTTTCTGGTGAACGTGTTTGTGATGGGCATGACCAAGACATTCGCCATCTTCTTTGTGGTGTTTCAGGAGGAGTTCGAGGGCACCAGCGAGCAGATCGGCTGGATCGGCTCCATCATGAGCTCCCTGAGATTCTGCGCAGGACCACTGGTGGCAATCATCTGTGATATCCTGGGCGAGAAGACCACAAGCATCCTGGGCGCCTTTGTGGTGACAGGCGGCTACCTGATCTCTAGCTGGGCCACCAGCATCCCCTTCCTGTGCGTGACAATGGGACTGCTGCCTGGACTGGGATCCGCCTTTCTGTACCAGGTGGCCGCC…
SLC16A5	CAGTGTACGT	ATGCCACAGGCCCTGGAGAGGGCAGACGGATCCTGGGCATGGGTGGTGCTGCTGGCAACCATGGTGACACAGGGCCTGACCCTGGGCTTCCCCACATGCATCGGCATCTTCTTTACCGAGCTGCAGTGGGAGTTCCAGGCCTCCAACTCTGAGACCAGCTGGTTTCCTTCCATCCTGACAGCCGTGCTGCACATGGCAGGACCACTGTGCTCCATCCTGGTGGGCAGATTCGGCTGTAGGGTGACAGTGATGCTGGGAGGCGTGCTGGCATCTCTGGGCATGGTGGCCAGCTCCTTTTCTCACAATCTGAGCCAGCTGTACTTCACCGCCGGCTTTATCACAGGCCTGGGCATGTGCTTCAGCTTTCAGTCTAGCATCACCGTGCTGGGCTTCTATTTT…
SLC16A6	ACACGGTTCT	ATGACCCAGAACAAGCTGAAGCTGTGCTCCAAGGCCAACGTGTACACAGAGGTGCCAGACGGAGGATGGGGATGGGCAGTGGCCGTGTCTTTCTTTTTCGTGGAGGTGTTCACCTATGGCATCATCAAGACATTTGGCGTGTTTTTCAACGACCTGATGGATTCCTTCAACGAGTCTAATAGCAGGATCTCTTGGATCATCAGCATCTGCGTGTTCGTGCTGACCTTCAGCGCCCCTCTGGCCACAGTGCTGTCTAATAGGTTCGGACACAGGCTGGTGGTCATGCTGGGAGGCCTGCTGGTGTCTACCGGCATGGTGGCCGCCTCCTTTTCTCAGGAGGTGAGCCACATGTACGTGGCCATCGGCATCATCTCCGGCCTGGGCTATTGCTTTTCTTTC…
SLC16A7	TAGAACTGCT	ATGCCACCTATGCCAAGCGCCCCACCAGTGCACCCTCCACCAGACGGCGGCTGGGGCTGGATCGTGGTGGGCGCCGCCTTCATCAGCATCGGCTTCTCCTATGCCTTTCCCAAGGCCGTGACCGTGTTCTTTAAGGAGATCCAGCAGATCTTTCACACCACATACTCCGAGATCGCCTGGATCAGCTCCATCATGCTGGCCGTGATGTATGCAGGAGGACCCGTGTCTAGCGTGCTGGTGAACAAGTACGGATCTAGGCCTGTGGTCATCGCAGGAGGACTGCTGTGCTGTCTGGGCATGGTGCTGGCCAGCTTCTCCTCTAGCGTGGTGCAGCTGTATCTGACCATGGGCTTCATCACAGGCCTGGGCCTGGCCTTTAACCTGCAGCCTGCCCTGACC…
SLC16A8	CGCGTCTACT	ATGGGAGCAGGAGGACCAAGGAGAGGAGAGGGCCCCCCTGATGGCGGCTGGGGCTGGGTGGTGCTGGGAGCATGCTTCGTGGTGACCGGATTCGCCTACGGCTTTCCCAAGGCCGTGAGCGTGTTCTTCAGGGCCCTGATGCGCGACTTTGATGCCGGCTACAGCGACACAGCCTGGGTGAGCTCCATCATGCTGGCCATGCTGTATGGCACCGGCCCCGTGTCTAGCATCCTGGTGACACGGTTCGGCTGTAGACCTGTGATGCTGGCAGGAGGACTGCTGGCATCTGCCGGCATGATCCTGGCCAGCTTTGCCACCAGGCTGCTGGAGCTGTACCTGACCGCAGGCGTGCTGACAGGACTGGGACTGGCCCTGAACTTCCAGCCAAGCCTGATCATG…
SLC16A9	AACAGGTCTT	ATGGAGCTGAAGAAGAGCCCAGACGGAGGATGGGGATGGGTCATCGTGTTCGTGAGCTTCCTGACACAGTTCCTGTGCTACGGATCCCCTCTGGCAGTGGGCGTGCTGTATATCGAGTGGCTGGATGCCTTTGGCGAGGGCAAGGGCAAGACCGCATGGGTGGGAAGCCTGGCATCCGGAGTGGGCCTGCTGGCCTCTCCCGTGTGCAGCCTGTGCGTGAGCTCCTTCGGCGCAAGGCCAGTGACCATCTTCTCTGGCTTTATGGTGGCCGGCGGCCTGATGCTGTCTAGCTTCGCCCCTAACATCTACTTTCTGTTCTTTAGCTATGGAATCGTGGTGGGACTGGGATGCGGACTGCTGTACACCGCCACAGTGACCATCACATGTCAGTATTTCGAC…
SLC17A1	TTCCGCGATT	ATGCAGATGGACAACCGGCTGCCCCCTAAGAAGGTGCCTGGCTTCTGCTCCTTTAGATACGGCCTGTCTTTCCTGGTGCACTGCTGTAATGTGATCATCACAGCCCAGCGGGCCTGTCTGAACCTGACCATGGTGGTCATGGTGAATTCTACAGATCCCCACGGCCTGCCTAACACCAGCACAAAGAAGCTGCTGGACAACATCAAGAATCCTATGTACAATTGGAGCCCAGATATCCAGGGCATCATCCTGAGCTCCACATCCTATGGCGTGATCATCATCCAGGTGCCCGTGGGCTACTTCTCTGGCATCTATAGCACCAAGAAGATGATCGGCTTTGCCCTGTGCCTGTCTAGCGTGCTGAGCCTGCTGATCCCACCCGCCGCCGGCATCGGCGTG…
SLC17A2	GGAACCGTGT	ATGGACGGCAAGCCAGCAACCAGGAAGGGACCTGATTTTTGCTCCCTGCGCTACGGCCTGGCCCTGATCATGCACTTCTCTAACTTTACCATGATCACACAGCGGGTGAGCCTGTCCATCGCCATCATCGCCATGGTGAACACCACACAGCAGCAGGGCCTGTCCAATGCATCTACCGAGGGACCAGTGGCAGACGCCTTCAACAATAGCTCCATCAGCATCAAGGAGTTTGATACCAAGGCCAGCGTGTACCAGTGGAGCCCAGAGACACAGGGCATCATCTTTTCTAGCATCAATTACGGCATCATCCTGACACTGATCCCCTCCGGCTATCTGGCCGGCATCTTCGGAGCCAAGAAGATGCTGGGAGCAGGACTGCTGATCTCCTCTCTGCTGACC…
SLC17A3	TCATTACGGT	ATGGCCACCAAGACAGAGCTGTCCCCTACCGCCCGGGAGTCTAAGAACGCCCAGGACATGCAGGTGGATGAGACACTGATCCCTAGGAAGGTGCCATCTCTGTGCAGCGCCAGATACGGAATCGCCCTGGTGCTGCACTTCTGTAACTTCACCACAATCGCCCAGAACGTGATCATGAATATCACCATGGTGGCCATGGTGAACTCCACATCTCCACAGAGCCAGCTGAATGACAGCTCCGAGGTGCTGCCCGTGGATAGCTTCGGCGGCCTGTCCAAGGCCCCCAAGTCTCTGCCTGCCAAGTCTAGCATCCTGGGCGGCCAGTTTGCCATCTGGGAGAAGTGGGGACCACCTCAGGAGCGGTCCAGACTGTGCTCTATCGCCCTGAGCGGCATGCTG…
SLC17A4	GCTTATACGT	ATGAGCACCGGACCTGACGTGAAGGCAACAGTGGGCGACATCAGCTCCGATGGCAACCTGAATGTGGCCCAGGAGGAGTGCTCCAGGAAGGGCTTTTGTTCTGTGCGCCACGGACTGGCCCTGATCCTGCAGCTGTGCAACTTCTCCATCTACACCCAGCAGATGAATCTGTCTATCGCCATCCCAGCCATGGTGAACAATACAGCACCACCTAGCCAGCCAAACGCATCCACCGAGAGGCCATCCACAGACTCTCAGGGCTATTGGAATGAGACCCTGAAGGAGTTTAAGGCAATGGCACCAGCATACGATTGGTCCCCTGAGATCCAGGGCATCATCCTGTCTAGCCTGAACTATGGCTCTTTTCTGGCCCCTATCCCAAGCGGCTATGTGGCCGGC…
SLC17A5	CGAGGCTTCT	ATGAGGAGCCCCGTGCGCGACCTGGCAAGGAACGATGGCGAGGAGTCCACCGACAGAACACCACTGCTGCCAGGAGCACCTAGGGCAGAGGCAGCACCCGTGTGCTGTAGCGCCAGATACAACCTGGCCATCCTGGCCTTCTTTGGCTTCTTTATCGTGTATGCCCTGAGGGTGAATCTGAGCGTGGCCCTGGTGGACATGGTGGATTCCAACACCACACTGGAGGACAATCGCACCTCTAAGGCCTGCCCTGAGCACAGCGCCCCAATCAAGGTGCACCACAATCAGACAGGCAAGAAGTACCAGTGGGATGCCGAGACCCAGGGCTGGATCCTGGGCTCTTTCTTTTACGGCTATATCATCACACAGATCCCAGGCGGCTATGTGGCCTCCAAGATC…
SLC17A6	ATACGATGCT	ATGGAGAGCGTGAAGCAGAGGATCCTGGCACCTGGCAAGGAGGGCCTGAAGAACTTCGCCGGCAAGTCCCTGGGCCAGATCTACAGAGTGCTGGAGAAGAAGCAGGACACAGGCGAGACCATCGAGCTGACAGAGGATGGCAAGCCACTGGAGGTGCCCGAGAGAAAGGCCCCCCTGTGCGACTGTACCTGCTTTGGCCTGCCTCGGAGATATATCATCGCCATCATGAGCGGCCTGGGCTTCTGTATCTCCTTTGGCATCCGGTGCAACCTGGGCGTGGCCATCGTGGACATGGTGAACAATAGCACCATCCACAGAGGCGGCAAAGTGATCAAGGAGAAGGCCAAGTTCAATTGGGATCCAGAGACAGTGGGCATGATCCACGGCTCCTTCTTTTGG…
SLC17A7	CCGTGTGACT	ATGGAGTTCCGGCAGGAGGAGTTTAGAAAGCTGGCAGGAAGGGCCCTGGGCAAGCTGCACAGGCTGCTGGAGAAGAGGCAGGAGGGAGCCGAGACCCTGGAGCTGAGCGCCGACGGCCGCCCTGTGACCACACAGACCAGGGACCCACCTGTGGTGGATTGCACATGTTTCGGCCTGCCACGGAGATACATCATCGCCATCATGTCCGGCCTGGGCTTCTGCATCTCTTTTGGCATCAGATGTAACCTGGGCGTGGCCATCGTGTCCATGGTGAACAATTCTACCACACACAGGGGAGGACACGTGGTGGTGCAGAAGGCACAGTTCTCCTGGGATCCCGAGACCGTGGGCCTGATCCACGGCTCTTTCTTTTGGGGCTATATCGTGACACAGATCCCT…
SLC17A8	ATGACTGACT	ATGCCATTCAAGGCCTTTGACACATTCAAGGAGAAGATCCTGAAGCCCGGCAAGGAGGGCGTGAAGAACGCCGTGGGCGATAGCCTGGGCATCCTGCAGAGGAAGATCGACGGCACCACAGAGGAGGAGGATAACATCGAGCTGAATGAGGAGGGCAGGCCCGTGCAGACCTCCAGGCCTTCTCCCCCTCTGTGCGACTGTCACTGCTGTGGCCTGCCTAAGAGGTACATCATCGCCATCATGTCTGGCCTGGGCTTTTGCATCAGCTTCGGCATCCGCTGTAACCTGGGCGTGGCCATCGTGGAGATGGTGAACAATTCCACAGTGTACGTGGACGGCAAGCCCGAGATCCAGACAGCCCAGTTTAATTGGGATCCTGAGACCGTGGGCCTGATCCAC…
SLC17A9	TTACCGTGAT	ATGCAGCCACCTCCAGACGAGGCAAGGAGAGACATGGCAGGCGATACCCAGTGGAGCAGGCCTGAGTGTCAGGCATGGACCGGCACACTGCTGCTGGGAACCTGCCTGCTGTATTGTGCCAGAAGCTCCATGCCAATCTGCACAGTGAGCATGTCCCAGGACTTCGGCTGGAACAAGAAGGAGGCCGGCATCGTGCTGTCTAGCTTCTTTTGGGGCTACTGTCTGACCCAGGTGGTGGGAGGACACCTGGGCGATAGGATCGGAGGCGAGAAAGTGATCCTGCTGTCTGCCAGCGCCTGGGGAAGCATCACCGCAGTGACACCACTGCTGGCACACCTGTCCTCTGCCCACCTGGCCTTCATGACATTTTCCAGGATCCTGATGGGACTGCTGCAGGGC…
SLC18A1	CGTGGCTCAT	ATGCTGAGGACCATCCTGGACGCACCACAGAGACTGCTGAAGGAGGGAAGGGCAAGCAGGCAGCTGGTGCTGGTGGTGGTGTTCGTGGCCCTGCTGCTGGACAATATGCTGTTTACCGTGGTGGTGCCAATCGTGCCCACATTCCTGTACGATATGGAGTTTAAGGAGGTGAACAGCTCCCTGCACCTGGGACACGCAGGATCTAGCCCACACGCACTGGCATCTCCTGCCTTCAGCACCATCTTTTCCTTCTTTAACAATAACACAGTGGCAGTGGAGGAGAGCGTGCCATCCGGAATCGCCTGGATGAATGATACCGCATCCACAATCCCACCTCCAGCAACCGAGGCAATCTCTGCCCACAAGAATAACTGCCTGCAGGGAACCGGCTTCCTGGAG…
SLC18A2	GGCTATCAAT	ATGGCACTGAGCGAACTGGCACTGGTCCGGTGGCTGCAGGAGAGTCGGCGGTCTAGGAAGCTGATTCTGTTTATCGTCTTTCTGGCACTGCTGCTGGACAACATGCTGCTGACCGTGGTGGTGCCCATCATCCCTTCCTACCTGTATTCTATCAAGCACGAGAAGAATGCCACCGAGATCCAGACAGCCAGGCCCGTGCACACAGCCAGCATCTCCGACTCTTTCCAGTCTATCTTTAGCTACTATGATAACTCCACCATGGTGACAGGCAATGCCACCCGCGACCTGACACTGCACCAGACCGCCACACAGCACATGGTGACCAACGCCAGCGCCGTGCCTTCCGATTGCCCATCTGAGGACAAGGATCTGCTGAACGAGAATGTGCAAGTGGGCCTG…
SLC18A3	ATGCACTCTG	ATGGAAAGCGCCGAGCCCGCCGGACAGGCCAGAGCCGCCGCCACTAAACTGAGCGAAGCCGTCGGAGCCGCACTGCAGGAACCCAGGAGACAGAGGCGGCTGGTGCTGGTAATCGTGTGCGTGGCCCTGCTGCTGGACAACATGCTGTATATGGTAATCGTGCCGATCGTCCCCGACTATATAGCGCACATGAGAGGCGGCGGCGAGGGCCCAACCAGAACACCAGAGGTGTGGGAGCCAACACTGCCACTGCCCACACCAGCCAACGCCAGCGCCTACACCGCCAATACATCTGCCTCCCCAACAGCCGCCTGGCCCGCCGGCAGCGCCCTGAGACCAAGGTACCCTACAGAGAGCGAGGATGTGAAGATCGGCGTGCTGTTTGCCTCCAAGGCCATC…
SLC18B1	TAGGACCATG	ATGGAGGCCCTGGGCGACCTGGAGGGACCAAGGGCCCCTGGCGGCGACGATCCTGCCGGCTCCGCCGGCGAGACCCCAGGCTGGCTGTCTCGGGAGCAGGTGTTCGTGCTGATCAGCGCCGCCTCCGTGAACCTGGGCTCCATGATGTGCTACTCTATCCTGGGCCCATTCTTTCCCAAGGAGGCCGAGAAGAAGGGCGCCTCTAACACAATCATCGGCATGATCTTCGGCTGTTTTGCCCTGTTCGAGCTGCTGGCCAGCCTGGTGTTTGGCAATTATCTGGTGCACATCGGCGCCAAGTTCATGTTTGTGGCAGGAATGTTCGTGAGCGGAGGAGTGACCATCCTGTTCGGCGTGCTGGACAGGGTGCCTGATGGACCAGTGTTTATCGCCATGTGC…
SLC19A2	CATAATTCGG	ATGGACGTGCCAGGCCCCGTGTCCAGGAGAGCAGCAGCAGCAGCAGCAACCGTGCTGCTGCGGACAGCCAGAGTGAGGAGGGAGTGCTGGTTCCTGCCTACCGCCCTGCTGTGCGCATACGGCTTCTTTGCCTCTCTGCGGCCCAGCGAGCCTTTTCTGACCCCATATCTGCTGGGCCCCGACAAGAACCTGACAGAGAGAGAGGTGTTCAATGAGATCTACCCCGTGTGGACCTACTCTTATCTGGTGCTGCTGTTCCCCGTGTTCCTGGCCACAGATTACCTGCGGTATAAGCCAGTGGTGCTGCTGCAGGGCCTGAGCCTGATCGTGACCTGGTTTATGCTGCTGTACGCCCAGGGCCTGCTGGCCATCCAGTTCCTGGAGTTCTTTTATGGCATC…
SLC19A3	GAGTTCCAGG	ATGGACTGCTACAGGACCAGCCTGAGCTCCTCTTGGATCTATCCTACCGTGATCCTGTGCCTGTTTGGCTTCTTTAGCATGATGCGCCCTTCCGAGCCATTCCTGATCCCCTACCTGTCCGGCCCTGACAAGAACCTGACCTCTGCCGAGATCACAAATGAGATCTTTCCCGTGTGGACATACTCTTATCTGGTGCTGCTGCTGCCCGTGTTCGTGCTGACCGATTACGTGCGGTATAAGCCAGTGATCATCCTGCAGGGCATCTCCTTTATCATCACCTGGCTGCTGCTGCTGTTCGGACAGGGAGTGAAGACAATGCAGGTGGTGGAGTTCTTTTACGGAATGGTGACCGCAGCAGAGGTGGCATACTATGCCTACATCTATTCCGTGGTGTCTCCA…
SLC1A1	ACGACGGCTT	ATGGGCAAGCCTGCCAGGAAGGGCTGCGAGTGGAAGCGGTTCCTGAAGAACAATTGGGTGCTGCTGTCTACCGTGGCAGCAGTGGTGCTGGGAATCACCACAGGCGTGCTGGTGAGGGAGCACTCCAACCTGTCTACACTGGAGAAGTTCTACTTTGCCTTCCCTGGCGAGATCCTGATGCGCATGCTGAAGCTGATCATCCTGCCACTGATCATCAGCTCCATGATCACCGGAGTGGCCGCCCTGGATAGCAACGTGAGCGGCAAGATCGGCCTGAGGGCCGTGGTGTACTATTTCTGCACCACACTGATCGCCGTGATCCTGGGCATCGTGCTGGTGGTGAGCATCAAGCCCGGCGTGACCCAGAAAGTGGGAGAGATCGCAAGGACCGGATCCACA…
SLC1A2	ACGGTGCTGT	ATGGCCAGCACCGAGGGCGCCAACAATATGCCAAAGCAGGTGGAGGTGAGGATGCACGACAGCCACCTGGGATCCGAGGAGCCAAAGCACAGGCACCTGGGACTGAGGCTGTGCGATAAGCTGGGCAAGAATCTGCTGCTGACCCTGACAGTGTTCGGCGTGATCCTGGGAGCCGTGTGCGGAGGCCTGCTGAGGCTGGCCTCTCCCATCCACCCTGACGTGGTCATGCTGATCGCCTTTCCCGGCGATATCCTGATGCGCATGCTGAAGATGCTGATCCTGCCTCTGATCATCAGCTCCCTGATCACAGGCCTGAGCGGACTGGACGCAAAGGCATCCGGCCGGCTGGGCACCAGAGCTATGGTGTACTATATGAGCACCACAATCATCGCAGCCGTG…
SLC1A3	CCACGAGATT	ATGACCAAGTCTAACGGCGAGGAGCCAAAGATGGGCGGCCGGATGGAGAGATTCCAGCAGGGCGTGCGGAAGAGAACCCTGCTGGCCAAGAAGAAGGTGCAGAACATCACAAAGGAGGACGTGAAGTCCTACCTGTTCCGGAATGCCTTTGTGCTGCTGACCGTGACAGCCGTGATCGTGGGCACCATCCTGGGCTTTACACTGAGGCCATACCGCATGTCCTATCGGGAGGTGAAGTATTTCTCTTTTCCCGGCGAGCTGCTGATGAGAATGCTGCAGATGCTGGTGCTGCCTCTGATCATCAGCTCCCTGGTGACCGGAATGGCCGCCCTGGATAGCAAGGCCTCCGGCAAGATGGGCATGAGAGCCGTGGTGTACTATATGACCACAACCATCATC…
SLC1A4	GGCAATGACT	ATGGAGAAGAGCAACGAGACAAATGGCTACCTGGACTCCGCCCAGGCAGGACCTGCAGCAGGACCAGGAGCACCTGGCACCGCCGCCGGCAGGGCCCGGAGATGCGCCGGCTTCCTGAGGCGCCAGGCCCTGGTGCTGCTGACCGTGAGCGGCGTGCTGGCAGGAGCAGGACTGGGAGCCGCCCTGAGGGGCCTGTCCCTGTCTCGCACACAGGTGACCTACCTGGCCTTTCCCGGGGAGATGTTGCTCAGAATGCTGAGAATGATCATCCTGCCACTGGTGGTGTGCTCTCTGGTGAGCGGAGCAGCCAGCCTGGACGCCTCCTGTCTGGGCCGCCTGGGAGGAATCGCAGTGGCATATTTCGGCCTGACCACACTGAGCGCCTCCGCCCTGGCAGTG…
SLC1A5	GCACAATGAT	ATGGTGGCCGACCCCCCTAGAGATTCCAAGGGACTGGCAGCAGCAGAGCCTACAGCCAACGGCGGCCTGGCCCTGGCCAGCATCGAGGACCAGGGAGCAGCAGCAGGAGGATACTGCGGCTCCAGGGATCAGGTGCGGAGATGTCTGCGCGCCAATCTGCTGGTGCTGCTGACCGTGGTGGCCGTGGTGGCCGGCGTGGCCCTGGGCCTGGGCGTGTCTGGAGCAGGAGGCGCCCTGGCCCTGGGACCTGAGCGGCTGAGCGCCTTCGTGTTTCCAGGAGAGCTGCTGCTGAGGCTGCTGAGGATGATCATCCTGCCTCTGGTGGTGTGCAGCCTGATCGGAGGAGCAGCATCCCTGGACCCAGGCGCCCTGGGCAGACTGGGCGCCTGGGCCCTGCTG…
SLC1A6	TTCGGTGCAT	ATGAGCTCCCACGGCAACTCCCTGTTCCTGAGGGAGTCTGGACAGCGCCTGGGAAGGGTGGGATGGCTGCAGCGGCTGCAGGAGAGCCTGCAGCAGAGAGCCCTGCGGACCAGACTGAGGCTGCAGACCATGACACTGGAGCACGTGCTGAGATTCCTGCGGAGAAATGCCTTTATCCTGCTGACCGTGTCTGCCGTGGTCATCGGCGTGAGCCTGGCCTTTGCCCTGAGGCCATACCAGCTGACATATCGCCAGATCAAGTACTTCTCCTTTCCCGGCGAGCTGCTGATGAGGATGCTGCAGATGCTGGTGCTGCCTCTGATCGTGTCTAGCCTGGTGACCGGCATGGCCTCTCTGGACAACAAGGCCACAGGCAGAATGGGCATGAGGGCCGCCGTG…
SLC1A7	GGCGTCCAAT	ATGGTGCCACACGCAATCCTGGCAAGGGGAAGAGACGTGTGCAGGAGAAACGGCCTGCTGATCCTGTCCGTGCTGTCTGTGATCGTGGGCTGTCTGCTGGGCTTCTTTCTGCGGACCAGGCGCCTGTCTCCACAGGAGATCAGCTACTTCCAGTTTCCCGGCGAGCTGCTGATGAGAATGCTGAAGATGATGATCCTGCCCCTGGTGGTGAGCTCCCTGATGAGCGGACTGGCATCCCTGGATGCCAAGACCTCTAGCAGACTGGGCGTGCTGACAGTGGCTTACTATCTGTGGACCACATTCATGGCCGTGATCGTGGGCATCTTTATGGTGTCTATCATCCACCCAGGAAGCGCCGCACAGAAGGAGACCACAGAGCAGAGCGGCAAGCCCATCATG…
SLC20A1	GGACAATCTG	ATGGCCACCCTGATCACATCTACCACAGCAGCAACCGCAGCAAGCGGACCACTGGTGGACTACCTGTGGATGCTGATCCTGGGCTTCATCATCGCCTTTGTGCTGGCCTTCAGCGTGGGCGCCAACGATGTGGCCAATAGCTTCGGCACCGCAGTGGGATCCGGAGTGGTGACACTGAAGCAGGCCTGCATCCTGGCCTCTATCTTTGAGACCGTGGGAAGCGTGCTGCTGGGAGCAAAGGTGTCCGAGACAATCCGGAAGGGCCTGATCGACGTGGAGATGTATAACTCTACACAGGGACTGCTGATGGCAGGAAGCGTGTCCGCCATGTTCGGATCCGCCGTGTGGCAGCTGGTGGCATCCTTTCTGAAGCTGCCTATCTCTGGCACCCACTGTATC…
SLC20A2	GTCTTACATG	ATGGCCATGGACGAGTATCTGTGGATGGTCATCCTGGGCTTCATCATCGCCTTTATCCTGGCCTTCAGCGTGGGCGCCAACGATGTGGCCAATTCCTTTGGCACCGCAGTGGGATCTGGAGTGGTGACACTGAGGCAGGCCTGCATCCTGGCCAGCATCTTCGAGACCACAGGATCCGTGCTGCTGGGAGCAAAAGTGGGAGAGACCATCCGCAAGGGCATCATCGACGTGAACCTGTACAATGAGACCGTGGAGACACTGATGGCAGGAGAGGTGAGCGCCATGGTGGGATCCGCCGTGTGGCAGCTGATCGCATCTTTTCTGCGGCTGCCCATCAGCGGCACCCACTGTATCGTGGGCTCTACAATCGGCTTCAGCCTGGTGGCCATCGGCACAAAG…
SLC22A1	CATCTATCGG	ATGCCCACCGTGGACGATATCCTGGAGCAAGTGGGCGAGAGCGGCTGGTTCCAGAAGCAGGCCTTTCTGATCCTGTGCCTGCTGTCCGCCGCCTTCGCCCCTATCTGCGTGGGCATCGTGTTCCTGGGCTTTACCCCAGACCACCACTGCCAGAGCCCAGGAGTGGCAGAGCTGTCTCAGAGATGTGGCTGGAGCCCAGCCGAGGAGCTGAACTACACAGTGCCAGGACTGGGACCTGCAGGAGAGGCCTTTCTGGGCCAGTGCCGGAGATATGAGGTGGACTGGAACCAGTCTGCCCTGAGCTGCGTGGATCCTCTGGCCTCCCTGGCCACCAATAGGTCTCACCTGCCACTGGGACCATGCCAGGACGGATGGGTGTACGATACCCCAGGCAGCTCC…
SLC22A10	GCTCTACAGG	ATGGCCTTCGAGGAGCTGCTGTCTCAAGTGGGAGGACTGGGCAGGTTCCAGATGCTGCACCTGGTGTTTATCCTGCCTAGCCTGATGCTGCTGATCCCACACATCCTGCTGGAGAATTTTGCAGCAGCAATCCCAGGACACAGGTGCTGGGTGCACATGCTGGACAACAATACCGGCTCTGGCAACGAGACAGGAATCCTGAGCGAGGACGCACTGCTGAGGATCTCTATCCCCCTGGATAGCAATCTGAGACCTGAGAAGTGTCGGAGATTCGTGCACCCTCAGTGGCAGCTGCTGCACCTGAACGGCACCATCCACAGCACATCCGAGGCCGATACAGAGCCCTGCGTGGACGGCTGGGTGTACGATCAGAGCTATTTCCCTTCCACCATCGTGACA…
SLC22A11	CATTAGGACT	ATGGCCTTTAGCAAGCTGCTGGAGCAGGCAGGAGGAGTGGGACTGTTCCAGACACTGCAGGTGCTGACCTTTATCCTGCCTTGCCTGATGATCCCATCCCAGATGCTGCTGGAGAACTTCTCTGCCGCCATCCCAGGCCACCGGTGTTGGACACACATGCTGGATAACGGCTCTGCCGTGAGCACAAATATGACCCCCAAGGCCCTGCTGACCATCTCCATCCCACCTGGACCAAACCAGGGACCACACCAGTGCCGGCGGTTCCGGCAGCCACAGTGGCAGCTGCTGGACCCTAATGCCACAGCCACCTCTTGGAGCGAGGCCGATACCGAGCCTTGCGTGGACGGCTGGGTGTACGATCGGAGCGTGTTCACCAGCACCATCGTGGCCAAGTGGGAC…
SLC22A12	GCACTTGGAT	ATGGCCTTTTCCGAGCTGCTGGACCTGGTGGGAGGACTGGGCCGGTTCCAGGTGCTGCAGACCATGGCCCTGATGGTGAGCATCATGTGGCTGTGCACACAGTCCATGCTGGAGAACTTTAGCGCCGCAGTGCCATCCCACAGATGTTGGGCCCCTCTGCTGGATAATTCTACCGCCCAGGCCAGCATCCTGGGATCTCTGAGCCCTGAGGCCCTGCTGGCAATCAGCATCCCACCTGGACCTAACCAGAGGCCACACCAGTGCCGGCGGTTCCGGCAGCCACAGTGGCAGCTGCTGGACCCCAATGCCACCGCCACATCCTGGTCTGAGGCAGATACCGAGCCATGCGTGGACGGATGGGTGTACGATAGGAGCATCTTCACCTCCACAATCGTGGCC…
SLC22A13	AACGCTGCAT	ATGGCCCAGTTCGTGCAGGTGCTGGCAGAGATCGGCGACTTCGGCCGGTTTCAGATCCAGCTGCTGATCCTGCTGTGCGTGCTGAACTTCCTGTCTCCTTTTTACTTCTTTGCCCACGTGTTCATGGTGCTGGACGAGCCACACCACTGTGCCGTGGCCTGGGTGAAGAACCACACCTTTAATCTGTCCGCCGCAGAGCAGCTGGTGCTGTCTGTGCCACTGGATACAGCAGGACACCCAGAGCCTTGCCTGATGTTCAGGCCACCTCCAGCAAACGCATCCCTGCAGGACATCCTGTCTCACCGGTTCAACGAGACCCAGCCTTGCGATATGGGCTGGGAGTACCCAGAGAATAGGCTGCCCTCTCTGAAGAACGAGTTCAACCTGGTGTGCGACCGC…
SLC22A14	GGTTCACAAT	ATGGCCGGCGAGGAGAACTTCAAGGAGGAGCTGCGGAGCCAGGACGCATCCAGAAACCTGAATCAGCACGAGGTGGCCGGCCACCCTCACTCTTGGAGCCTGGAGATGCTGCTGCGGAGACTGAGGGCAGTGCACACCAAGCAGGACGATAAGTTTGCCAACCTGCTGGACGCAGTGGGAGAGTTCGGCACCTTTCAGCAGCGGCTGGTGGCCCTGACATTCATCCCATCTATCATGAGCGCCTTCTTTATGTTTGCCGATCACTTCGTGTTTACCGCCCAGAAGCCTTACTGCAATACATCCTGGATCCTGGCCGTGGGCCCACACCTGTCTAAGGCCGAGCAGCTGAACCTGACCATCCCACAGGCCCCCAATGGCTCTTTCCTGACATGTTTTATG…
SLC22A15	AGATCGGCTG	ATGGAGGTGGAGGAGGCATTCCAGGCAGTGGGAGAGATGGGCATCTACCAGATGTATCTGTGCTTTCTGCTGGCCGTGCTGCTGCAGCTGTACGTGGCCACCGAGGCAATCCTGATCGCCCTGGTGGGAGCAACACCATCCTATCACTGGGACCTGGCAGAGCTGCTGCCAAACCAGTCCCACGGCAATCAGTCTGCCGGAGAGGACCAGGCCTTCGGCGATTGGCTGCTGACCGCCAACGGCTCTGAGATCCACAAGCACGTGCACTTTAGCTCCTCTTTCACATCTATCGCCAGCGAGTGGTTTCTGATCGCCAATAGGAGCTACAAGGTGTCCGCCGCCAGCTCCTTCTTTTTCAGCGGCGTGTTTGTGGGCGTGATCAGCTTCGGCCAGCTGTCC…
SLC22A16	ATTCGACATG	ATGGGCAGCCGCCACTTCGAGGGCATCTACGACCACGTGGGCCACTTCGGCCGGTTTCAGAGAGTGCTGTATTTCATCTGCGCCTTTCAGAACATCTCTTGTGGCATCCACTACCTGGCCAGCGTGTTCATGGGAGTGACCCCTCACCACGTGTGCAGGCCACCTGGAAACGTGAGCCAGGTGGTGTTTCACAACCACTCCAATTGGTCTCTGGAGGACACAGGCGCCCTGCTGAGCTCCGGACAGAAGGATTACGTGACAGTTCAACTGCAGAATGGTGAGATCTGGGAGCTGAGCAGGTGTTCCCGCAACAAGCGGGAGAATACATCTAGCCTGGGCTACGAGTATACCGGCTCTAAGAAGGAGTTCCCTTGCGTGGACGGCTACATCTATGATCAG…
SLC22A17	CAGATTGCGG	ATGGCCTCCGACCCTATCTTCACCCTGGCACCACCTCTGCACTGCCACTACGGAGCCTTTCCACCCAACGCCTCTGGCTGGGAGCAGCCTCCAAATGCCTCCGGCGTGTCTGTGGCAAGCGCCGCCCTGGCAGCATCCGCCGCCTCTAGGGTGGCCACCTCTACAGACCCAAGCTGCTCCGGATTCGCACCACCTGACTTCAACCACTGTCTGAAGGACTGGGATTATAACGGCCTGCCTGTGCTGACCACAAATGCCATCGGCCAGTGGGACCTGGTGTGCGATCTGGGCTGGCAGGTCATCCTGGAGCAGATCCTGTTCATCCTGGGCTTTGCCAGCGGCTACCTGTTCCTGGGCTATCCTGCCGATCGCTTTGGCCGGAGAGGCATCGTGCTGCTG…
SLC22A18	CCATATAAGG	ATGCAGGGAGCAAGGGCACCTAGAGACCAGGGCCGGAGCCCAGGAAGAATGTCCGCCCTGGGCAGGAGCTCCGTGATCCTGCTGACCTACGTGCTGGCCGCCACCGAGCTGACATGCCTGTTCATGCAGTTTTCTATCGTGCCCTACCTGAGCAGGAAGCTGGGCCTGGACAGCATCGCATTCGGTTACCTTCAAACGACTTTTGGCGTGCTGCAGCTGCTGGGAGGACCCGTGTTCGGCCGCTTTGCAGATCAGAGGGGAGCAAGGGCCGCCCTGACACTGTCCTTCCTGGCCGCCCTGGCCCTGTACCTGCTGCTGGCAGCAGCATCTAGCCCTGCCCTGCCAGGCGTGTATCTGCTGTTTGCATCCAGGCTGCCAGGCGCCCTGATGCACACCCTG…
SLC22A2	AGCTGCGACT	ATGCCTACCACAGTGGACGATGTGCTGGAGCACGGCGGCGAGTTTCACTTCTTTCAGAAGCAGATGTTCTTTCTGCTGGCCCTGCTGAGCGCCACATTCGCCCCAATCTACGTGGGCATCGTGTTTCTGGGCTTCACCCCTGACCACAGGTGCAGATCCCCAGGAGTGGCAGAGCTGAGCCTGAGATGTGGATGGTCCCCAGCAGAGGAGCTGAACTACACCGTGCCAGGACCTGGACCAGCAGGAGAGGCATCTCCTAGACAGTGCCGGAGATATGAGGTGGATTGGAACCAGAGCACATTTGACTGCGTGGATCCACTGGCCTCTCTGGACACCAATAGGAGCAGGCTGCCACTGGGACCTTGCAGGGATGGCTGGGTGTATGAGACCCCCGGCAGC…
SLC22A20P	CTGCAAGGAT	ATGGCCTTCACCGACCTGCTGGATGCACTGGGAAGCATGGGCCGGTTTCAGCTGAACCACACAGCCCTGCTGCTGCTGCCATGCGGACTGCTGGCATGTCACAACTTCCTGCAGAACTTCACCGCAGCAGTGCCACCTCACCACTGCAGGGGACCAGCAAACCACACCGAGGCCAGCACAAATGACTCCGGAGCATGGCTGAGGGCAACCATCCCTCTGGATCAGCTGGGAGCACCTGAGCCATGTCGGAGATTCACAAAGCCACAGTGGGCCCTGCTGTCCCCAAACAGCTCCATCCCTGGAGCAGCAACCGAGGGATGCAAGGACGGATGGGTGTACAATCGGAGCGTGTTCCCAAGCACCATCGTGATGGAGTGGGACCTGGTGTGCGAGGCACGG…
SLC22A23	GTTACGGCAT	ATGGCCATCGATCGGAGAAGGGAGGCAGCAGGAGGAGGACCAGGCCGCCAGCCTGCACCAGCAGAGGAGAACGGATCTCTGCCACCTGGCGACGCCGCCGCCAGCGCCCCACTGGGAGGAAGGGCAGGCCCAGGAGGAGGAGCCGAGATCCAGCCACTGCCACCACTGCACCCTGGAGGAGGCCCCCACCCTTCTTGCTGTAGCGCCGCAGCAGCACCTTCCCTGCTGCTGCTGGACTACGATGGCTCTGTGCTGCCATTCCTGGGAGGACTGGGAGGAGGATATCAGAAGACACTGGTGCTGCTGACCTGGATCCCCGCCCTGTTCATCGGCTTTAGCCAGTTCTCTGACAGCTTCCTGCTGGATCAGCCTAACTTTTGGTGCAGGGGAGCAGGCAAG…
SLC22A24	CACCATGTTG	ATGGGCTTCGACGTGCTGCTGGATCAAGTGGGCGGCATGGGCAGGTTTCAGATCTGCCTGATCGCCTTCTTTTGTATCACAAACATCCTGCTGTTCCCCAACATCGTGCTGGAGAATTTCACCGCCTTTACACCTTCTCACAGGTGCTGGGTGCCACTGCTGGACAACGATTCCGTGTCTGACAATGATACCGGCACACTGAGCAAGGACGATCTGCTGCGCATCAGCATCCCCCTGGACTCCAACCTGCGGCCTCAGAAGTGTCAGAGATTCATCCACCCACAGTGGCAGCTGCTGCACCTGAATGGCACCTTTCCCAACACAAATGAGCCAGACACCGAGCCTTGCGTGGACGGATGGGTGTACGATCGGAGCTCCTTCCTGAGCACCATCGTGACA…
SLC22A25	AGCGTGACTG	ATGGCCTTTCAGGACCTGCTGGATCAAGTGGGAGGACTGGGCCGGTTCCAGATCCTGCAGATGGTGTTTCTGATCATGTTCAACGTGATCGTGTACCACCAGACCCAGCTGGAGAATTTCGCCGCCTTTATCCTGGACCACAGATGCTGGGTGCACATCCTGGACAACGATACCATCCCAGACAATGATCCAGGCACACTGAGCCAGGACGCACTGCTGAGGATCTCTATCCCATTTGATAGCAACCTGCGCCCCGAGAAGTGTCGGAGATTCGTGCACCCTCAGTGGAAGCTGATCCACCTGAACGGCACCTTTCCAAATACATCCGAGCCTGACACAGAGCCATGCGTGGACGGCTGGGTGTACGATCAGAGCTCCTTCCCCTCTACCATCGTGACA…
SLC22A3	ACGTAACATG	ATGCCTAGCTTTGACGAGGCCCTGCAGAGGGTGGGAGAGTTTGGCAGATTCCAGCGGAGAGTGTTCCTGCTGCTGTGCCTGACCGGCGTGACATTCGCCTTTCTGTTCGTGGGAGTGGTGTTCCTGGGAACCCAGCCAGATCACTACTGGTGCAGGGGACCATCCGCCGCCGCCCTGGCAGAGAGATGTGGCTGGTCTCCCGAGGAGGAGTGGAACAGGACAGCACCAGCATCCAGGGGACCAGAGCCACCTGAGAGGAGGGGCAGGTGCCAGCGGTACCTGCTGGAGGCAGCAAACGACTCTGCCAGCGCCACCAGCGCCCTGTCCTGCGCAGATCCTCTGGCAGCCTTTCCAAATAGGTCTGCCCCACTGGTGCCATGTAGGGGAGGATGGAGATAT…
SLC22A31	TACTCTGCGG	ATGGAGCAGGAGGCACGCGTGCTGAGGGCAGCAGGAGGCTTCGGAAGAGCACGGAGACTGCTGGCATCCGCCTCTTGGGTGCCATGCATCGTGCTGGGCCTGGTGCTGAGCTCCGAGGAGCTGCTGACCGCACAGCCAGCACCTCACTGTAGGCCAGACCCCACACTGCTGCCACCTGCCCTGAGAGCCCTGAGGGGACCCGCCCTGCTGGATGCAGCAATCCCAAGACTGGGACCTACCAGGGCACCAGCAGAGGCCCTGGGCGTGCTGAGCCCATCCTACCTGGCACCTCTGACAAGGGCACCTAGGCCATCTAGCTGGGCATCTTGCAGCGGAGCAGCAGCAGGACCTACCTGGAACCTGGTGTGCGGCGACGGATGGAAGGTGCCACTGGAGCAG…
SLC22A4	GATGTCCTGT	ATGCGGGACTACGATGAAGTGATCGCCTTTCTGGGCGAGTGGGGCCCTTTCCAGAGACTGATCTTCTTTCTGCTGTCTGCCAGCATCATCCCAAACGGCTTTAATGGCATGTCTGTAGTATTTCTTGCAGGAACCCCTGAGCACAGGTGCAGAGTGCCAGACGCAGCAAACCTGAGCTCCGCCTGGAGGAACAATAGCGTGCCACTGAGGCTGCGCGATGGCAGAGAGGTGCCCCACTCCTGTTCTCGGTATAGACTGGCCACAATCGCCAATTTTTCCGCCCTGGGACTGGAGCCAGGAAGGGACGTGGATCTGGGACAGCTGGAGCAGGAGTCTTGCCTGGACGGCTGGGAGTTCTCTCAGGACGTGTACCTGAGCACCGTGGTGACAGAGTGGAAC…
SLC22A5	ATTCTCAAGG	ATGCGCGACTACGATGAGGTGACCGCCTTCCTGGGAGAGTGGGGACCATTTCAGCGGCTGATCTTCTTTCTGCTGTCTGCCAGCATCATCCCTAACGGCTTCACCGGCCTGAGCTCCGTGTTTCTGATCGCCACACCAGAGCACAGGTGCAGAGTGCCAGACGCAGCAAACCTGTCTAGCGCCTGGAGAAATCACACCGTGCCTCTGAGGCTGAGGGATGGAAGGGAGGTGCCACACTCCTGTCGGAGATACCGGCTGGCCACAATCGCCAATTTCTCTGCCCTGGGACTGGAGCCTGGAAGGGACGTGGATCTGGGCCAGCTGGAGCAGGAGAGCTGCCTGGACGGCTGGGAGTTTTCTCAGGACGTGTACCTGAGCACCATCGTGACAGAGTGGAAT…
SLC22A6	CCTAGAGACT	ATGGCCTTCAACGACCTGCTGCAGCAAGTGGGAGGAGTGGGCCGGTTTCAGCAGATCCAGGTGACCCTGGTGGTGCTGCCTCTGCTGCTGATGGCCAGCCACAACACCCTGCAGAATTTCACAGCCGCCATCCCAACCCACCACTGCAGGCCACCTGCAGACGCAAACCTGTCCAAGAATGGAGGACTGGAAGTGTGGCTGCCTAGGGATAGACAGGGCCAGCCAGAGAGCTGTCTGAGATTCACATCCCCACAGTGGGGCCTGCCCTTTCTGAACGGAACCGAGGCAAATGGAACCGGAGCAACAGAGCCATGCACAGACGGCTGGATCTACGATAATTCTACCTTCCCTAGCACCATCGTGACAGAGTGGGACCTGGTGTGCAGCCACAGGGCCCTG…
SLC22A7	TGACCTCGAT	ATGGGCTTCGAGGAGCTGCTGGAGCAAGTGGGAGGATTTGGACCATTCCAGCTGAGGAACGTGGCCCTGCTGGCCCTGCCTCGGGTGCTGCTGCCACTGCACTTTCTGCTGCCCATCTTCCTGGCCGCCGTGCCTGCACACAGGTGCGCACTGCCAGGAGCCCCTGCCAACTTTAGCCACCAGGACGTGTGGCTGGAGGCACACCTGCCAAGAGAGCCAGATGGCACACTGAGCTCCTGTCTGAGGTTCGCCTACCCCCAGGCCCTGCCTAATACCACACTGGGCGAGGAGAGACAGTCCAGGGGAGAGCTGGAGGACGAGCCAGCAACCGTGCCATGCTCCCAGGGCTGGGAGTATGATCACTCTGAGTTCTCTAGCACAATCGCCACCGAGTCCCAG…
SLC22A8	GACTAGGCAT	ATGACCTTCTCTGAGATCCTGGACCGGGTGGGCAGCATGGGCCACTTCCAGTTTCTGCACGTGGCCATCCTGGGCCTGCCTATCCTGAACATGGCCAACCACAATCTGCTGCAGATCTTCACCGCAGCAACACCAGTGCACCACTGCAGGCCACCTCACAACGCATCTACCGGACCATGGGTGCTGCCAATGGGACCTAATGGCAAGCCTGAGCGGTGTCTGAGATTTGTGCACCCACCCAACGCCAGCCTGCCTAATGACACACAGCGCGCCATGGAGCCATGCCTGGATGGCTGGGTGTACAATAGCACCAAGGACTCCATCGTGACAGAGTGGGACCTGGTGTGCAACTCCAATAAGCTGAAGGAGATGGCCCAGTCTATCTTCATGGCAGGAATC…
SLC22A9	GAACATCTTG	ATGGCATTTCAGGACCTGCTGGGACACGCAGGCGATCTGTGGAGATTCCAGATCCTGCAGACCGTGTTTCTGAGCATCTTCGCCGTGGCCACATACCTGCACTTTATGCTGGAGAACTTCACCGCCTTTATCCCTGGCCACAGGTGCTGGGTGCACATCCTGGACAACGATACCGTGTCTGACAATGATACAGGCGCCCTGAGCCAGGACGCACTGCTGAGGATCTCCATCCCCCTGGATTCTAATATGAGACCTGAGAAGTGTCGGAGATTTGTGCACCCACAGTGGCAGCTGCTGCACCTGAACGGCACCTTCCCTAATACATCTGACGCCGATATGGAGCCATGCGTGGACGGCTGGGTGTATGATCGCATCAGCTTCAGCTCCACCATCGTGACA…
SLC23A1	TCCGAGACTG	ATGAGGGCACAGGAGGACCTGGAGGGAAGGACCCAGCACGAGACCACACGCGATCCAAGCACACCACTGCCCACCGAGCCCAAGTTCGACATGCTGTACAAGATCGAGGATGTGCCCCCTTGGTATCTGTGCATCCTGCTGGGCTTCCAGCACTACCTGACATGTTTTTCTGGCACCATCGCAGTGCCCTTTCTGCTGGCAGAGGCCCTGTGCGTGGGACACGACCAGCACATGGTGAGCCAGCTGATCGGCACAATCTTCACCTGCGTGGGCATCACCACACTGATCCAGACCACAGTGGGCATCCGGCTGCCCCTGTTTCAGGCCTCCGCCTTCGCCTTTCTGGTGCCTGCCAAGGCCATCCTGGCCCTGGAGAGATGGAAGTGCCCACCCGAGGAG…
SLC23A2	CCTAAGAATG	ATGATGGGCATCGGCAAGAACACCACAAGCAAGTCCATGGAGGCAGGAAGCTCCACCGAGGGCAAGTACGAGGACGAGGCCAAGCACCCAGCCTTCTTTACACTGCCAGTGGTCATCAACGGAGGAGCCACCTCTAGCGGAGAGCAGGACAATGAGGATACAGAGCTGATGGCCATCTATACCACAGAGAATGGCATCGCCGAGAAGTCCTCTCTGGCCGAGACACTGGACTCTACCGGAAGCCTGGACCCACAGAGGTCCGATATGATCTACACCATCGAGGATGTGCCCCCTTGGTATCTGTGCATCTTCCTGGGCCTGCAGCACTACCTGACATGTTTCTCTGGCACCATCGCCGTGCCTTTTCTGCTGGCCGACGCCATGTGCGTGGGCTATGAT…
SLC23A3	AACTGTCCGG	ATGTCCCGGTCTCCCCTGAACCCTTCCCAGCTGAGATCTGTGGGCAGCCAGGACGCACTGGCACCACTGCCACCTCCAGCACCACAGAATCCCTCCACCCACTCTTGGGATCCACTGTGCGGAAGCCTGCCATGGGGACTGTCCTGTCTGCTGGCCCTGCAGCACGTGCTGGTCATGGCCAGCCTGCTGTGCGTGTCCCACCTGCTGCTGCTGTGCAGCCTGTCCCCAGGAGGACTGTCTTACAGCCCTTCCCAGCTGCTGGCCAGCTCCTTCTTTAGCTGCGGCATGTCCACCATCCTGCAGACATGGATGGGATCCAGGCTGCCACTGGTGCAGGCACCTTCTCTGGAGTTCCTGATCCCTGCCCTGGTGCTGACCTCCCAGAAGCTGCCTCGGGCC…
SLC24A1	AGCACGTTCG	ATGGGCAAGCTGATCCGGATGGGCCCCCAGGAGAGATGGCTGCTGAGGACAAAGCGCCTGCACTGGTCCAGACTGCTGTTCCTGCTGGGCATGCTGATCATCGGCTCTACCTATCAGCACCTGCGGAGACCCAGAGGACTGAGCTCCCTGTGGGCAGCCGTGTCTAGCCACCAGCCTATCAAGCTGGCCTCTAGGGACCTGTCCTCTGAGGAGATGATGATGATGAGCTCCTCTCCTAGCAAGCCAAGCTCCGAGATGGGCGGCAAGATGCTGGTGCCTCAGGCAAGCGTGGGATCCGATGAGGCCACCCTGTCCATGACAGTGGAGAACATCCCCTCTATGCCTAAGAGGACCGCCAAGATGATCCCTACCACAACCAAGAACAATTACTCCCCAACC…
SLC24A2	ACGGCTCACT	ATGGACCTGCAGCAGAGCACCACAATCACCTCCCTGGAGAAGTGGTGCCTGGATGAGTCTCTGAGCGGCTGTCGGAGACACTACAGCGTGAAGAAGAAGCTGAAGCTGATCAGGGTGCTGGGCCTGTTCATGGGCCTGGTGGCCATCTCCACCGTGTCCTTTTCTATCAGCGCCTTCTCCGAGACCGACACACAGTCTACAGGAGAGGCAAGCGTGGTGTCCGGACCTAGGGTGGCACAGGGATACCACCAGCGCACCCTGCTGGACCTGAATGATAAGATCCTGGACTATACACCACAGCCCCCTCTGTCTAAGGAGGGCGAGTCTGAGAACAGCACCGATCACGCCCAGGGCGACTACCCCAAGGATATCTTTTCCCTGGAGGAGAGGCGCAAGGGC…
SLC24A3	GAGGTCCGAT	ATGAGGCCAAGCGGCGATGAGGACAGAGCACGGAGAAGGCGCCGGAGAAGGCGCCGGAGAGATCTGCTGCTGTCCCAGCTGTGCTTCCTGGCCTCTGTGGCCCTGCTGCTGTGGAGCCTGAGCTCCCTGAGGGAGCAGAAGGAGCTGGATCTGATGGACCTGGTGGGCGAGGACCGGAAGTGGATGATGGCCAGAAAGCTGATGCAAGTGAATGATACCCTGACAAGCGAGGACGCAGGACTGAGGAACTCCAAGAATTGCACAGAGCCAGCCCTGCACGAGTTCCCCAACGATATCTTTACCAATGAGGACAGGCGCCAGGGAGCAGTGGTGCTGCACGTGCTGTGCGCCATCTACATGTTCTATGCCCTGGCCATCGTGTGCGACGATTTCTTTGTG…
SLC24A4	GAGAATCCAT	ATGGCCCTGAGAGGCACCCTGAGGCCACTGAAGGTGCGGAGAAGGCGCGAGATGCTGCCACAGCAAGTGGGATTCGTGTGCGCCGTGCTGGCCCTGGTGTGCTGTGCCTCTGGCCTGTTTGGAAGCCTGGGACACAAGACCGCATCCGCCTCTAAGCGGGTGCTGCCTGACACATGGCGGAACAGAAAGCTGATGGCCCCAGTGAACGGCACCCAGACAGCCAAGAATTGTACCGACCCTGCCATCCACGAGTTCCCAACAGATCTGTTTAGCAATAAGGAGAGACAGCACGGAGCCGTGCTGCTGCACATCCTGGGCGCCCTGTACATGTTCTATGCCCTGGCCATCGTGTGCGACGATTTCTTTGTGCCCTCTCTGGAGAAGATCTGTGAGAGGCTG…
SLC24A5	AACGCGCTTG	ATGCAGACCAAGGGAGGACAGACATGGGCAAGGAGAGCCCTGCTGCTGGGAATCCTGTGGGCAACCGCACACCTGCCACTGTCTGGCACAAGCCTGCCACAGAGGCTGCCAAGGGCAACCGGAAACTCTACACAGTGCGTGATCAGCCCTAGCTCCGAGTTCCCAGAGGGCTTCTTTACCAGGCAGGAGAGGAGGGACGGAGGAATCATCATCTACTTCCTGATCATCGTGTATATGTTTATGGCCATCTCCATCGTGTGCGACGAGTACTTCCTGCCATCTCTGGAGATCATCTCCGAGTCTCTGGGACTGAGCCAGGATGTGGCAGGAACCACCTTCATGGCAGCAGGATCTAGCGCCCCAGAGCTGGTGACCGCCTTCCTGGGCGTGTTTATCACA…
SLC25A10	TTCGCAACTG	ATGGCAGCAGAGGCAAGGGTGTCTAGGTGGTACTTCGGAGGACTGGCAAGCTGCGGAGCAGCATGCTGTACACACCCACTGGACCTGCTGAAGGTGCACCTGCAGACCCAGCAGGAGGTGAAGCTGAGGATGACAGGCATGGCCCTGCGGGTGGTGAGAACCGATGGCATCCTGGCCCTGTATTCCGGACTGTCTGCCAGCCTGTGCAGGCAGATGACCTACTCTCTGACAAGATTTGCCATCTATGAGACAGTGCGGGACAGAGTGGCAAAGGGATCCCAGGGACCACTGCCTTTCCACGAGAAGGTGCTGCTGGGATCCGTGTCTGGACTGGCAGGAGGATTTGTGGGAACCCCTGCAGACCTGGTGAACGTGCGGATGCAGAATGATGTGAAGCTG…
SLC25A11	CGAATCAATG	ATGGCAGCAACAGCATCCGCCGGAGCAGGAGGCATCGACGGCAAGCCAAGGACCAGCCCCAAGTCCGTGAAGTTCCTGTTTGGAGGACTGGCAGGAATGGGAGCAACCGTGTTCGTGCAGCCTCTGGATCTGGTGAAGAACCGGATGCAGCTGTCTGGCGAGGGCGCCAAGACAAGAGAGTACAAGACCAGCTTTCACGCCCTGACATCCATCCTGAAGGCAGAGGGACTGAGGGGAATCTATACCGGACTGAGCGCCGGACTGCTGAGGCAGGCCACATACACCACAACCAGACTGGGCATCTATACCGTGCTGTTCGAGAGACTGACAGGAGCAGACGGAACCCCACCTGGCTTTCTGCTGAAGGCCGTGATCGGCATGACAGCAGGAGCAACCGGA…
SLC25A12	TTCAAGGTCT	ATGGCCGTGAAGGTGCAGACCACAAAGAGGGGCGACCCACACGAGCTGCGCAACATCTTCCTGCAGTACGCCAGCACCGAGGTGGACGGCGAGAGGTATATGACACCCGAGGATTTTGTGCAGCGGTACCTGGGCCTGTATAATGATCCCAACTCCAATCCTAAGATCGTGCAGCTGCTGGCAGGAGTGGCAGACCAGACCAAGGATGGCCTGATCTCTTACCAGGAGTTCCTGGCCTTTGAGTCCGTGCTGTGCGCCCCTGACTCTATGTTCATCGTGGCCTTCCAGCTGTTTGATAAGTCCGGCAACGGCGAGGTGACCTTTGAGAATGTGAAGGAGATCTTCGGCCAGACAATCATCCACCACCACATCCCCTTCAACTGGGACTGTGAGTTTATC…
SLC25A13	TACAATCCGG	ATGGCAGCAGCAAAGGTGGCCCTGACCAAGAGGGCCGATCCTGCCGAGCTGCGCACAATCTTCCTGAAGTACGCCAGCATCGAGAAGAACGGCGAGTTCTTTATGTCCCCAAATGACTTTGTGACCCGGTATCTGAACATCTTCGGCGAGTCTCAGCCCAATCCTAAGACCGTGGAGCTGCTGAGCGGAGTGGTGGACCAGACAAAGGATGGCCTGATCTCCTTCCAGGAGTTTGTGGCCTTCGAGTCTGTGCTGTGCGCCCCAGACGCCCTGTTTATGGTGGCCTTTCAGCTGTTCGATAAGGCCGGCAAGGGCGAGGTGACCTTCGAGGACGTGAAGCAGGTGTTTGGCCAGACCACAATCCACCAGCACATCCCCTTCAACTGGGATAGCGAGTTC…
SLC25A14	ATTCAGTTCG	ATGGGCATCTTCCCAGGCATCATCCTGATCTTCCTGAGGGTGAAGTTTGCAACCGCAGCCGTGATCGTGAGCGGACACCAGAAGTCCACCACAGTGTCTCACGAGATGAGCGGCCTGAACTGGAAGCCTTTCGTGTACGGAGGACTGGCAAGCATCGTGGCCGAGTTCGGCACATTTCCAGTGGACCTGACCAAGACACGCCTGCAGGTGCAGGGCCAGTCCATCGATGCCAGGTTTAAGGAGATCAAGTACCGCGGCATGTTCCACGCCCTGTTTAGGATCTGCAAGGAGGAGGGCGTGCTGGCCCTGTATAGCGGAATCGCACCCGCCCTGCTGAGGCAGGCCTCCTACGGCACCATCAAGATCGGCATCTATCAGTCTCTGAAGCGGCTGTTTGTG…
SLC25A15	GATCGGCACT	ATGAAGAGCAACCCTGCCATCCAGGCCGCCATCGACCTGACCGCAGGAGCAGCAGGAGGAACCGCATGCGTGCTGACAGGCCAGCCTTTCGATACCATGAAGGTGAAGATGCAGACATTTCCAGACCTGTACCGGGGCCTGACCGATTGCTGTCTGAAGACATACTCTCAAGTGGGCTTCAGAGGCTTTTATAAGGGCACATCTCCGGCTTTGATAGCTAACATCGCTGAGAATAGCGTGCTGTTCATGTGCTATGGCTTTTGTCAGCAGGTGGTGAGGAAGGTGGCCGGCCTGGACAAGCAGGCCAAGCTGTCCGATCTGCAGAACGCAGCAGCAGGAAGCTTCGCCTCCGCCTTTGCCGCCCTGGTGCTGTGCCCAACCGAGCTGGTGAAGTGTCGG…
SLC25A16	AGCATACGAT	ATGGCAGCAGCAACCGCAGCAGCCGCCCTGGCCGCCGCCGACCCCCCTCCAGCCATGCCTCAGGCTGCTGGCGCCGGCGGCCCAACCACACGGAGAGATTTCTACTGGCTGAGATCTTTTCTGGCAGGAGGAATCGCAGGATGCTGTGCAAAGACCACAGTGGCCCCCCTGGACAGGGTGAAGGTGCTGCTGCAGGCCCACAACCACCACTACAAGCACCTGGGCGTGTTCAGCGCCCTGAGGGCAGTGCCACAGAAGGAGGGCTTTCTGGGCCTGTATAAGGGCAATGGCGCCATGATGATCCGGATCTTCCCCTACGGCGCCATCCAGTTCATGGCCTTTGAGCACTATAAGACACTGATCACCACAAAGCTGGGCATCAGCGGACACGTGCACAGG…
SLC25A17	TCGCGGACAT	ATGGCCTCCGTGCTGTCTTACGAGAGCCTGGTGCACGCAGTGGCAGGAGCAGTGGGCTCCGTGACCGCCATGACAGTGTTCTTTCCACTGGACACCGCAAGGCTGAGGCTGCAGGTGGATGAGAAGCGGAAGTCTAAGACCACACACATGGTGCTGCTGGAGATCATCAAGGAGGAGGGCCTGCTGGCCCCCTATAGAGGCTGGTTTCCTGTGATCAGCTCCCTGTGCTGTAGCAACTTCGTGTACTTTTATACATTCAATTCCCTGAAGGCCCTGTGGGTGAAGGGCCAGCACTCCACCACAGGCAAGGACCTGGTGGTGGGATTCGTGGCAGGAGTGGTGAACGTGCTGCTGACCACACCCCTGTGGGTGGTGAATACCAGGCTGAAGCTGCAGGGC…
SLC25A18	GCATAACTTG	ATGACCCACCAGGACCTGTCCATCACAGCCAAGCTGATCAATGGAGGAGTGGCAGGACTGGTGGGAGTGACCTGCGTGTTCCCAATCGACCTGGCCAAGACAAGGCTGCAGAACCAGCACGGCAAGGCCATGTACAAGGGCATGATCGATTGTCTGATGAAGACCGCCAGGGCCGAGGGCTTCTTTGGCATGTATAGGGGAGCAGCAGTGAACCTGACCCTGGTGACACCCGAGAAGGCCATCAAGCTGGCCGCCAATGACTTCTTTCGGAGACTGCTGATGGAGGATGGCATGCAGCGCAACCTGAAGATGGAGATGCTGGCAGGATGCGGAGCAGGAATGTGCCAGGTGGTGGTGACCTGCCCTATGGAGATGCTGAAGATCCAGCTGCAGGATGCA…
SLC25A2	TGACCTTATG	ATGAAGTCCGGACCAGGAATCCAGGCAGCAATCGACCTGACCGCAGGAGCAGCAGGAGGAACCGCATGCGTGCTGACAGGACAGCCCTTCGATACCATCAAGGTGAAGATGCAGACATTTCCTGACCTGTACAAGGGCCTGACCGATTGTTTCCTGAAGACATACGCCCAAGTGGGCCTGAGGGGCTTTTATAAGGGCACCGGACCCGCCCTGATGGCATACGTGGCAGAGAACAGCGTGCTGTTCATGTGCTATGGCTTCTGTCAGCAGTTTGTGCGCAAGGTGGCCGGCATGGACAAGCAGGCCAAGCTGTCCGATCTGCAGACAGCAGCAGCAGGATCCTTCGCCTCTGCCTTTGCCGCCCTGGCCCTGTGCCCTACCGAGCTGGTGAAGTGTCGG…
SLC25A20	TTACCGTTGG	ATGGCCGACCAGCCAAAGCCCATCAGCCCTCTGAAGAACCTGCTGGCAGGAGGATTCGGAGGCGTGTGCCTGGTGTTTGTGGGCCACCCTCTGGACACCGTGAAGGTGAGACTGCAGACACAGCCACCTTCCCTGCCAGGACAGCCACCAATGTACTCTGGCACCTTCGATTGCTTTCGCAAGACACTGTTCCGGGAGGGCATCACCGGACTGTATAGGGGAATGGCAGCACCTATCATCGGCGTGACACCAATGTTCGCCGTGTGCTTCTTCGGCTTTGGCCTGGGCAAGAAGCTGCAGCAGAAGCACCCCGAGGATGTGCTGAGCTACCCTCAGCTGTTCGCAGCAGGAATGCTGTCCGGCGTGTTTACCACAGGCATCATGACCCCAGGCGAGAGA…
SLC25A21	ATGTTACCGG	ATGAGCGCCAAGCCAGAGGTGTCCCTGGTGCGGGAGGCCTCTAGACAGATCGTGGCAGGAGGATCTGCCGGACTGGTGGAGATCTGCCTTATGCACCCGTTGGATGTCGTAAAGACCAGGTTCCAGATCCAGCGGTGCGCCACAGACCCTAACTCTTATAAGAGCCTGGTGGATAGCTTCCGGATGATCTTTCAGATGGAGGGCCTGTTCGGCTTTTACAAGGGCATCCTGCCCCCTATCCTGGCCGAGACCCCTAAGAGAGCCGTGAAGTTCTTTACATTCGAGCAGTATAAGAAGCTGCTGGGCTACGTGAGCCTGTCCCCAGCCCTGACCTTTGCCATCGCAGGACTGGGAAGCGGACTGACAGAGGCCATCGTGGTGAATCCATTCGAGGTGGTG…
SLC25A22	CAGTCCTTCG	ATGGCCGACAAGCAGATCAGCCTGCCTGCCAAGCTGATCAACGGAGGAATCGCAGGACTGATCGGAGTGACCTGCGTGTTCCCAATCGACCTGGCCAAGACAAGGCTGCAGAACCAGCAGAATGGCCAGCGCGTGTACACCAGCATGTCCGATTGTCTGATCAAGACAGTGCGGTCTGAGGGCTACTTTGGCATGTATAGAGGCGCCGCCGTGAACCTGACCCTGGTGACACCCGAGAAGGCCATCAAGCTGGCCGCCAATGACTTCTTTCGGCACCAGCTGTCCAAGGATGGCCAGAAGCTGACCCTGCTGAAGGAGATGCTGGCAGGATGCGGAGCAGGCACATGTCAGGTCATCGTGACCACACCTATGGAGATGCTGAAGATCCAGCTGCAGGAT…
SLC25A23	GAGGTACACT	ATGAGGGGATCTCCAGGCGATGCAGAGCGGAGACAGCGGTGGGGCAGACTGTTCGAGGAGCTGGATAGCAACAAGGACGGAAGGGTGGATGTGCACGAGCTGAGGCAGGGACTGGCAAGGCTGGGAGGAGGCAATCCAGATCCTGGAGCACAGCAGGGAATCAGCTCCGAGGGCGACGCAGATCCTGACGGAGGACTGGACCTGGAGGAGTTCAGCAGGTACCTGCAGGAGAGGGAGCAGCGCCTGCTGCTGATGTTTCACTCCCTGGACAGAAACCAGGATGGCCACATCGACGTGTCCGAGATCCAGCAGTCTTTTAGGGCCCTGGGCATCTCCATCTCTCTGGAGCAGGCCGAGAAGATCCTGCACAGCATGGATAGAGACGGCACCATGACAATC…
SLC25A24	ACGCTTAGAT	ATGCTGCGGTGGCTGAGAGACTTCGTGCTGCCTACCGCAGCATGCCAGGATGCCGAGCAGCCAACCAGATACGAGACACTGTTTCAGGCCCTGGACAGGAACGGCGATGGAGTGGTGGACATCGGCGAGCTGCAGGAGGGCCTGAGGAATCTGGGAATCCCTCTGGGACAGGACGCAGAGGAGAAGATCTTCACCACAGGCGATGTGAACAAGGACGGCAAGCTGGATTTCGAGGAGTTTATGAAGTATCTGAAGGATCACGAGAAGAAGATGAAGCTGGCCTTTAAGAGCCTGGACAAGAACAATGATGGCAAGATCGAGGCCTCTGAGATCGTGCAGAGCCTGCAGACCCTGGGCCTGACAATCAGCGAGCAGCAGGCCGAGCTGATCCTGCAGTCC…
SLC25A25	CGAGTCACAT	ATGCTGTGCCTGTGCCTGTACGTGCCAGTGATCGGCGAGGCCCAGACAGAGTTCCAGTATTTTGAGTCCAAGGGCCTGCCCGCCGAGCTGAAGAGCATCTTCAAGCTGTCCGTGTTTATCCCTTCCCAGGAGTTTTCTACCTACCGGCAGTGGAAGCAGAAGATCGTGCAGGCCGGCGACAAGGATCTGGACGGCCAGCTGGACTTCGAGGAGTTTGTGCACTATCTGCAGGATCACGAGAAGAAGCTGAGACTGGTGTTCAAGTCCCTGGATAAGAAGAACGACGGCCGGATCGATGCCCAGGAGATCATGCAGTCTCTGAGAGACCTGGGCGTGAAGATCAGCGAGCAGCAGGCCGAGAAGATCCTGAAGTCTATGGATAAGAACGGCACCATGACA…
SLC25A27	CCAGATATTG	ATGTCTGTGCCCGAGGAGGAGGAGAGACTGCTGCCACTGACCCAGAGGTGGCCTAGGGCCAGCAAGTTCCTGCTGTCCGGATGCGCAGCAACCGTGGCAGAGCTGGCCACATTTCCTCTGGACCTGACCAAGACAAGGCTGCAGATGCAGGGAGAGGCCGCCCTGGCAAGGCTGGGCGATGGAGCAAGAGAGAGCGCCCCATACAGGGGAATGGTGAGAACAGCCCTGGGCATCATCGAGGAGGAGGGCTTCCTGAAGCTGTGGCAGGGAGTGACCCCAGCAATCTACAGGCACGTGGTGTATTCCGGCGGCCGCATGGTGACATACGAGCACCTGCGGGAGGTGGTGTTCGGCAAGTCCGAGGACGAGCACTATCCACTGTGGAAGTCTGTGATCGGA…
SLC25A28	ATTCCGTATG	ATGGAGCTGGAGGGAAGGGGAGCAGGAGGAGTGGCAGGAGGCCCTGCCGCCGGCCCAGGCCGCTCTCCCGGCGAGAGCGCCCTGCTGGACGGCTGGCTGCAGCGGGGCGTGGGCAGAGGCGCCGGCGGCGGCGAGGCCGGCGCCTGCAGGCCACCTGTGCGCCAGGACCCTGATAGCGGCCCAGATTACGAGGCCCTGCCAGCAGGAGCAACCGTGACCACACACATGGTGGCAGGAGCAGTGGCAGGAATCCTGGAGCACTGCGTGATGTACCCTATCGACTGCGTGAAGACCAGGATGCAGTCCCTGCAGCCAGATCCAGCAGCAAGGTATCGCAACGTGCTGGAGGCCCTGTGGCGGATCATCAGAACAGAGGGACTGTGGAGGCCAATGAGGGGC…
SLC25A29	CCGGTATTGG	ATGGCCCTGGACTTCCTGGCAGGATGCGCAGGAGGAGTGGCAGGCGTGCTGGTGGGCCACCCTTTTGATACCGTGAAGGTGCGGCTGCAGGTGCAGTCTGTGGAGAAGCCACAGTACAGAGGCACCCTGCACTGTTTCAAGTCCATCATCAAGCAGGAGTCTGTGCTGGGCCTGTATAAGGGACTGGGAAGCCCTCTGATGGGACTGACCTTTATAAATGCTCTCGTGTTCGGCGTGCAGGGCAATACACTGCGGGCCCTGGGACACGACTCCCCACTGAACCAGTTTCTGGCAGGAGCAGCAGCAGGAGCAATCCAGTGCGTGATCTGCTGTCCAATGGAGCTGGCCAAGACCAGGCTGCAGCTGCAGGACGCAGGACCAGCACGCACATACAAGGGC…
SLC25A3	ACTTCACCGG	ATGTTCAGCTCCGTGGCACACCTGGCAAGGGCAAACCCTTTTAATACCCCACACCTGCAGCTGGTGCACGACGGACTGGGCGATCTGCGGTCTAGCTCCCCTGGACCAACAGGACAGCCACGGAGACCCAGAAACCTGGCAGCAGCAGCAGTGGAGGAGCAGTACTCCTGTGACTATGGCTCTGGCCGGTTCTTTATCCTGTGCGGCCTGGGCGGCATCATCTCCTGTGGAACCACACACACCGCCCTGGTGCCACTGGACCTGGTGAAGTGCAGAATGCAGGTGGATCCTCAGAAGTACAAGGGCATCTTCAATGGCTTTTCCGTGACCCTGAAGGAGGATGGCGTGAGGGGACTGGCAAAGGGATGGGCACCTACATTCCTGGGCTATAGCATGCAG…
SLC25A30	CCACTTGTCG	ATGTCCGCCCTGAACTGGAAGCCTTTCGTGTACGGAGGACTGGCATCTATCACCGCAGAGTGCGGCACATTTCCAATCGACCTGACCAAGACAAGACTGCAGATCCAGGGCCAGACCAATGATGCCAAGTTCAAGGAGATCCGGTACAGAGGAATGCTGCACGCACTGGTGCGGATCGGAAGAGAGGAGGGCCTGAAGGCCCTGTATTCCGGAATCGCACCAGCAATGCTGAGGCAGGCCTCTTACGGCACCATCAAGATCGGCACATATCAGAGCCTGAAGAGACTGTTCATCGAGAGGCCCGAGGACGAGACCCTGCCTATCAACGTGATCTGTGGCATCCTGAGCGGCGTGATCAGCTCCACCATCGCCAACCCCACAGATGTGCTGAAGATCCGC…
SLC25A31	GCAGTCGTAT	ATGCACCGCGAGCCAGCCAAGAAGAAGGCCGAGAAGCGGCTGTTCGACGCCAGCTCCTTTGGCAAGGATCTGCTGGCAGGAGGAGTGGCAGCAGCCGTGAGCAAGACCGCCGTGGCCCCCATCGAGAGAGTGAAGCTGCTGCTGCAGGTGCAGGCCTCTAGCAAGCAGATCAGCCCAGAGGCCAGGTATAAGGGCATGGTGGACTGCCTGGTGAGAATCCCCAGGGAGCAGGGCTTCTTTTCCTTCTGGCGCGGCAACCTGGCCAATGTGATCCGGTATTTTCCTACACAGGCCCTGAACTTCGCCTTTAAGGATAAGTACAAGCAGCTGTTCATGTCCGGCGTGAACAAGGAGAAGCAGTTCTGGAGATGGTTTCTGGCCAATCTGGCATCTGGAGGA…
SLC25A32	CCAGGTAGAT	ATGACCGGACAGGGACAGTCTGCCAGCGGAAGCTCCGCCTGGTCTACAGTGTTTAGGCACGTGCGCTACGAGAACCTGATCGCAGGCGTGTCCGGAGGCGTGCTGTCTAATCTGGCCCTGCACCCACTGGACCTGGTGAAGATCCGGTTCGCCGTGAGCGATGGCCTGGAGCTGAGACCCAAGTACAACGGCATCCTGCACTGCCTGACCACAATCTGGAAGCTGGACGGACTGAGGGGACTGTATCAGGGAGTGACCCCAAACATCTGGGGAGCAGGACTGTCTTGGGGACTGTACTTCTTTTTCTATAATGCCATCAAGAGCTACAAGACCGAGGGAAGGGCAGAGAGACTGGAGGCCACAGAGTATCTGGTGAGCGCCGCAGAGGCAGGAGCAATG…
SLC25A33	GATAGCACAT	ATGGCCACCGGCGGCCAGCAGAAGGAGAACACACTGCTGCACCTGTTCGCAGGAGGATGCGGAGGAACCGTGGGAGCCATCTTTACATGTCCTCTGGAAGTGATCAAGACCAGGCTGCAGAGCTCCAGGCTGGCCCTGCGGACCGTGTACTATCCACAGGTGCACCTGGGAACAATCAGCGGAGCAGGAATGGTGCGGCCCACCTCCGTGACACCTGGACTGTTCCAGGTGCTGAAGTCTATCCTGGAGAAGGAGGGCCCTAAGAGCCTGTTTAGAGGCCTGGGCCCAAACCTGGTGGGAGTGGCACCATCCAGGGCCGTGTACTTCGCATGCTATTCTAAGGCCAAGGAGCAGTTCAATGGCATCTTTGTGCCCAACAGCAATATCGTGCACATCTTC…
SLC25A34	ACCTAGTGTG	ATGGAGACCGTGCCACCTGCAGTGGACCTGGTGCTGGGAGCATCTGCCTGCTGTCTGGCATGCGTGTTCACCAACCCCCTGGAGGTGGTGAAGACACGGCTGCAGCTGCAGGGAGAGCTGCAGGCAAGGGGCACATACCCAAGACCCTATCACGGCTTTATCGCAAGCGTGGCAGCAGTGGCAAGGGCAGATGGACTGTGGGGACTGCAGAAGGGACTGGCAGCAGGACTGCTGTACCAGGGCCTGATGAATGGCGTGCGCTTCTACTGCTATAGCCTGGCCTGTCAGGCAGGACTGACCCAGCAGCCAGGAGGAACAGTGGTGGCAGGAGCAGTGGCAGGCGCCCTGGGAGCCTTTGTGGGCTCCCCCGCCTATCTGATCAAGACCCAGCTGCAGGCA…
SLC25A35	CTACTTGATG	ATGGACTTCCTGATGTCTGGACTGGCAGCATGCGGAGCATGCGTGTTCACCAACCCTCTGGAGGTGGTGAAGACCAGGATGCAGCTGCAGGGAGAGCTGCAAGCACCGGGTACCTACCAACGACACTATAGAAACGTGTTCCACGCCTTTATCACCATCGGCAAGGTGGATGGACTGGCCGCCCTGCAGAAGGGACTGGCACCTGCCCTGCTGTACCAGTTCCTGATGAACGGAATCAGGCTGGGAACATACGGACTGGCAGAGGCAGGAGGATATCTGCACACCGCAGAGGGAACACACTCCCCAGCAAGATCTGCCGCAGCAGGAGCCATGGCCGGCGTGATGGGCGCCTACCTGGGCTCCCCTATCTATATGGTGAAGACACACCTGCAGGCACAG…
SLC25A36	CCTAGATTGG	ATGTCCCAGAGGGACACACTGGTGCACCTGTTCGCAGGAGGATGCGGAGGAACCGTGGGAGCCATCCTGACATGTCCACTGGAGGTGGTGAAGACCAGACTGCAGAGCTCCTCTGTGACACTGTACATCTCCGAGGTGCAGCTGAACACCATGGCCGGCGCCTCCGTGAATAGGGTGGTGTCTCCAGGACCTCTGCACTGCCTGAAAGTGATCCTGGAGAAGGAGGGACCACGCTCTCTGTTCCGGGGACTGGGCCCAAACCTGGTGGGAGTGGCACCATCCAGGGCAATCTACTTCGCCGCCTATTCTAACTGTAAGGAGAAGCTGAATGACGTGTTCGACCCTGATTCTACCCAGGTGCACATGATCAGCGCCGCCATGGCCGGCTTTACAGCCATC…
SLC25A37	TAATAACCGG	ATGGAGCTGCGGAGCGGATCCGTGGGATCCCAGGCAGTGGCACGGAGAATGGACGGCGATTCTAGAGACGGAGGAGGAGGCAAGGATGCAACCGGATCCGAGGACTACGAGAACCTGCCCACATCTGCCAGCGTGTCCACCCACATGACAGCAGGAGCAATGGCAGGAATCCTGGAGCACAGCGTGATGTATCCTGTGGATTCCGTGAAGACCAGGATGCAGTCTCTGAGCCCCGACCCTAAGGCCCAGTACACCAGCATCTATGGCGCCCTGAAGAAGATCATGCGCACAGAGGGCTTTTGGAGGCCTCTGCGCGGCGTGAATGTGATGATCATGGGAGCAGGACCAGCACACGCCATGTACTTTGCCTGCTATGAGAACATGAAGAGGACCCTGAAT…
SLC25A38	TACATGGTCG	ATGATCCAGAACAGCAGGCCATCCCTGCTGCAGCCACAGGACGTGGGCGATACCGTGGAGACACTGATGCTGCACCCAGTGATCAAGGCCTTCCTGTGCGGCAGCATCTCCGGCACCTGTTCCACACTGCTGTTTCAGCCTCTGGACCTGCTGAAGACCAGACTGCAGACACTGCAGCCATCTGATCACGGAAGCAGGAGAGTGGGAATGCTGGCCGTGCTGCTGAAGGTGGTGAGGACCGAGAGCCTGCTGGGCCTGTGGAAGGGCATGTCTCCTAGCATCGTGCGCTGCGTGCCAGGAGTGGGAATCTACTTCGGCACCCTGTATAGCCTGAAGCAGTACTTTCTGAGGGGACACCCACCTACAGCCCTGGAGTCCGTGATGCTGGGAGTGGGATCC…
SLC25A39	CTCGTAGTAT	ATGGCAGACCAGGATCCAGCAGGAATCAGCCCTCTGCAGCAGATGGTGGCATCCGGAACAGGAGCAGTGGTGACCTCTCTGTTCATGACACCTCTGGACGTGGTGAAGGTGAGGCTGCAGAGCCAGCGCCCAAGCATGGCCTCCGAGCTGATGCCCAGCTCCAGACTGTGGTCCCTGTCTTACACCAAGCTGCCATCTAGCCTGCAGTCCACCGGCAAGTGCCTGCTGTACTGTAACGGCGTGCTGGAGCCACTGTATCTGTGCCCCAATGGCGCCAGGTGTGCCACCTGGTTCCAGGACCCCACACGCTTTACCGGCACAATGGATGCTTTTGTGAAAATCGTAAGACATGAGGGCACCAGAACACTGTGGTCTGGCCTGCCTGCCACCCTGGTCATG…
SLC25A4	GTTCCTAGAT	ATGGGCGACCACGCCTGGTCCTTCCTGAAGGATTTTCTGGCAGGAGGAGTGGCAGCAGCCGTGTCTAAGACCGCCGTGGCCCCCATCGAGAGAGTGAAGCTGCTGCTGCAGGTGCAGCACGCCAGCAAGCAGATCTCCGCCGAGAAGCAGTATAAGGGCATCATCGATTGCGTGGTGAGGATCCCAAAGGAGCAGGGCTTCCTGAGCTTTTGGCGCGGCAACCTGGCCAATGTCATACGCTACTTCCCCACACAGGCCCTGAACTTCGCCTTTAAGGATAAGTACAAGCAGCTGTTTCTGGGCGGCGTGGACAGACACAAGCAGTTCTGGAGGTATTTTGCCGGCAATCTGGCATCCGGAGGAGCAGCAGGAGCCACCTCTCTGTGCTTCGTGTACCCT…
SLC25A40	ACCGGATAAT	ATGGACCCAGAGACCAGGGGCCAGGAGATCATCAAGGTGACACCCCTGCAGCAGATGCTGGCCTCTTGCACAGGCGCCATCCTGACCAGCGTGATCGTGACACCTCTGGATGTGGTGAAGATCCGCCTGCAGGCCCAGAACAATCCACTGCCCAAGGGCAAGTGTTTCGTGTATAGCAACGGCCTGATGGACCACCTGTGCGTGTGCGAGGAGGGAGGCAACAAGCTGTGGTACAAGAAGCCAGGCAATTTTCAGGGCACCCTGGATGCCTTCTTTAAGATCATCCGGAATGAGGGCATCAAGTCTCTGTGGAGCGGACTGCCACCCACCCTGGTCATGGCAGTGCCCGCCACCGTGATCTATTTCACATGCTACGACCAGCTGAGCGCCCTGCTGAGA…
SLC25A41	CTCTTAGGTG	ATGGGAGCACAGCCAGGAGAGCCTCAGAACACCTGCTCTCGCATCCAGACACTGTTCCGGAGAGTGAAGACCCTGCTGATCAAGGCCCCACCTCCACCACAGCCTCCACCACCTCCACCATCCTGGAATCCAGGATGTACACACGTGTACGGCTATGCCTTTGGCCACATGCACGACAACAATCTGGAGCACCTGCCCTCTCAGCAGGTGCTGGATACCGGCGAGCAGCTGATGGTGCCTGTGGAGGTGCTGGAGGTGGACAACAAGGAGGCCCTGTGGAAGTTCCTGCTGTCTGGAGCAATGGCAGGAGCCGTGAGCAGAACCGGAACAGCCCCTCTGGATAGGGCCAAGGTGTACATGCAGGTGTATAGCTCCAAGACCAACTTCACAAATCTGCTG…
SLC25A42	CCGTGAGATG	ATGGGCAACGGCGTGAAGGAGGGACCCGTGCGGCTGCACGAGGACGCAGAGGCCGTGCTGAGCTCCTCTGTGAGCTCCAAGCGCGATCACCGGCAGGTGCTGTCTAGCCTGCTGAGCGGCGCCCTGGCAGGCGCCCTGGCAAAGACCGCAGTGGCACCTCTGGACAGAACAAAGATCATCTTCCAGGTGTCCTCTAAGCGGTTCAGCGCCAAGGAGGCCTTTCGGGTGCTGTACTATACCTACCTGAACGAGGGCTTCCTGTCTCTGTGGAGAGGCAATAGCGCCACCATGGTGAGGGTGGTGCCTTACGCCGCCATCCAGTTTTCTGCCCACGAGGAGTATAAGCGCATCCTGGGCAGCTACTATGGCTTCCGGGGAGAGGCCCTGCCACCTTGGCCA…
SLC25A43	ACTCAACTGG	ATGGCCACATGGCGGAGAGACGGCAGGCTGACCGGAGGACAGCGCCTGCTGTGCGCAGGACTGGCCGGCACACTGTCTCTGAGCCTGACCGCACCTCTGGAGCTGGCAACAGTGCTGGCACAAGTGGGAGTGGTGCGGGGACACGCCAGAGGCCCATGGGCCACCGGCCACAGGGTGTGGCGCGCCGAGGGACTGAGGGCCCTGTGGAAGGGAAACGCAGTGGCATGCCTGAGGCTGTTCCCTTGTTCCGCCGTGCAGCTGGCCGCCTACAGGAAGTTCGTGGTGCTGTTTACAGACGATCTGGGCCACATCTCTCAGTGGAGCTCCATCATGGCAGGATCTCTGGCAGGAATGGTGAGCACCATCGTGACATACCCAACCGACCTGATCAAGACCCGG…
SLC25A44	ATCTCCACGG	ATGGAGGACAAGAGGAACATCCAGATCATCGAGTGGGAGCACCTGGATAAGAAGAAGTTCTACGTGTTCGGCGTGGCCATGACCATGATGATCCGGGTGAGCGTGTACCCTTTCACCCTGATCCGGACAAGACTGCAGGTGCAGAAGGGCAAGAGCCTGTACCACGGCACCTTCGACGCCTTTATCAAGATCCTGAGGGCCGATGGCATCACAGGCCTGTATCGCGGCTTCCTGGTGAACACCTTTACACTGATCAGCGGCCAGTGCTACGTGACCACATATGAGCTGACCCGGAAGTTTGTGGCCGACTACAGCCAGTCCAATACAGTGAAGTCCCTGGTGGCAGGAGGATCTGCCAGCCTGGTGGCCCAGTCCATCACCGTGCCAATCGATGTGGTG…
SLC25A45	AACCTCGTCG	ATGCCAGTGGAGGAGTTCGTGGCCGGCTGGATCTCCGGCGCCCTGGGACTGGTGCTGGGACACCCCTTTGACACCGTGAAGGTGCGCCTGCAGACACAGACCACATACCGGGGCATCGTGGATTGCATGGTGAAGATCTATCGCCACGAGTCTCTGCTGGGCTTCTTTAAGGGCATGTCCTTCCCCATCGCCTCTATCGCCGTGGTGAACAGCGTGCTGTTTGGCGTGTACTCCAATACCCTGCTGGTGCTGACCGCCACATCTCACCAGGAGAGGAGAGCACAGCCACCTAGCTACATGCACATCTTTTTGGCAGGTTGCACGGGTGGATTTCTGCAGGCCTATTGTCTGGCCCCTTTCGACCTGATCAAGGTGAGACTGCAGAACCAGACAGAGCCA…
SLC25A46	GATCCGCTAT	ATGCACCCCCGGAGACCTGACGGCTTCGATGGACTGGGATACAGGGGAGGAGCAAGAGACGAGCAGGGATTCGGAGGAGCATTTCCAGCACGGAGCTTTTCCACCGGAAGCGACCTGGGACACTGGGTGACCACACCACCTGATATCCCCGGCTCCAGAAACCTGCACTGGGGCGAGAAGTCTCCACCCTACGGCGTGCCTACCACAAGCACCCCATATGAGGGCCCCACAGAGGAGCCTTTCAGCTCCGGAGGAGGAGGATCTGTGCAGGGACAGTCTAGCGAGCAGCTGAATAGGTTCGCAGGATTTGGAATCGGACTGGCATCCCTGTTTACAGAGAACGTGCTGGCCCACCCTTGCATCGTGCTGAGGCGCCAGTGTCAAGTGAATTACCACGCC…
SLC25A47	GTACTCAGAT	ATGGACTTCGTGGCAGGAGCAATCGGAGGCGTGTGCGGCGTGGCCGTGGGCTACCCCCTGGATACCGTGAAGGTGAGGATCCAGACCGAGCCTAAGTATACAGGCATCTGGCACTGCGTGCGGGACACATACCACCGGGAGAGAGTGTGGGGCTTCTATAGAGGACTGTCCCTGCCCGTGTGCACCGTGTCCCTGGTGAGCTCCGTGTCTTTTGGCACATACCGCCACTGCCTGGCCCACATCTGTAGGCTGCGCTATGGCAACCCAGACGCCAAGCCCACCAAGGCCGATATCACACTGAGCGGATGTGCATCCGGACTGGTGAGGGTGTTTCTGACCTCTCCCACAGAGGTGGCCAAGGTGCGCCTGCAGACCCAGACACAGGCCCAGAAGCAGCAG…
SLC25A48	CTCATGGAAT	ATGGGCAGCTTCCAGCTGGAGGACTTTGCAGCAGGATGGATCGGAGGAGCAGCATCTGTTATTGTAGGGCATCCGCTGGATACCGTGAAGACAAGGCTGCAGGCAGGAGTGGGATACGGAAACACCCTGTCCTGCATCCGGGTGGTGTATCGGAGAGAGTCTATGTTCGGCTTCTTTAAGGGCATGTCTTTTCCACTGGCCAGCATCGCCGTGTACAACTCCGTGGTGTTCGGCGTGTTTTCTAATACCCAGAGGTTCCTGAGCCAGCACAGATGTGGAGAGCCAGAGGCATCCCCACCTCGCACACTGTCTGACCTGCTGCTGGCAAGCATGGTGGCAGGAGTGGTGTCTGTGGGACTGGGAGGACCAGTGGACCTGATCAAGATCCGGCTGCAGATG…
SLC25A5	CTACGAGGTG	ATGACCGACGCCGCCGTGAGCTTCGCCAAGGATTTTCTGGCAGGAGGAGTGGCAGCAGCAATCTCCAAGACAGCAGTGGCACCAATCGAGAGGGTGAAGCTGCTGCTGCAGGTGCAGCACGCCTCTAAGCAGATCACCGCCGACAAGCAGTATAAGGGCATCATCGATTGCGTGGTGCGGATCCCAAAGGAGCAGGGCGTGCTGAGCTTCTGGAGAGGCAACCTGGCCAATGTGATCAGGTATTTTCCCACACAGGCCCTGAACTTCGCCTTTAAGGATAAGTACAAGCAGATCTTCCTGGGCGGCGTGGACAAGCGCACCCAGTTCTGGCTGTATTTTGCCGGCAATCTGGCAAGCGGAGGAGCAGCAGGAGCCACCTCCCTGTGCTTCGTGTACCCT…
SLC25A51	CGGATTCATG	ATGATGGACTCTGAGGCCCACGAGAAGAGGCCCCCTATCCTGACAAGCTCCAAGCAGGATATCAGCCCTCACATCACCAACGTGGGCGAGATGAAGCACTACCTGTGCGGCTGCTGTGCCGCCTTCAACAATGTGGCCATCACATTTCCAATCCAGAAGGTGCTGTTCAGGCAGCAGCTGTACGGCATCAAGACCAGGGACGCAATCCTGCAGCTGAGGAGAGATGGCTTTCGGAATCTGTATAGAGGCATCCTGCCACCCCTGATGCAGAAGACCACAACCCTGGCCCTGATGTTCGGCCTGTACGAGGACCTGAGCTGTCTGCTGCACAAGCACGTGTCCGCCCCAGAGTTTGCCACATCTGGAGTGGCAGCCGTGCTGGCAGGAACAACCGAGGCC…
SLC25A52	TACAGCATGG	ATGATCGACAGCGAGGCACACGAGAAGAGGCCACCTATCCTGACAAGCTCCAAGCAGGATATCTCCCCTCACATCACCAACGTGGGCGAGATGAAGCACTACCTGTGCGGCTGCTGTGCCGCCTTCAACAATGTGGCCATCACATACCCAATCCAGAAGGTGCTGTTTCGGCAGCAGCTGTATGGCATCAAGACCAGAGACGCCGTGCTGCAGCTGCGGAGAGATGGCTTCCGGAATCTGTACAGAGGCATCCTGCCACCCCTGATGCAGAAGACCACAACCCTGGCCCTGATGTTTGGCCTGTATGAGGACCTGTCCTGCCTGCTGAGGAAGCACGTGCGCGCACCAGAGTTCGCAACACACGGAGTGGCAGCCGTGCTGGCAGGAACAGCCGAGGCC…
SLC25A53	CTTGGAACGG	ATGGGCGAGCAGAACCACAGCCCAGGCAAGGAGCTGCAGCACAGGACCAGAGCAGAGGCACCTGGCAAGAAGAGCTGGCACTCCCAGGCATACGCACTGGGAGCCGTGAGCAATTTCATGTCCACCTTCCTGACATTTCCAATCTATAAGGTGGTGTTTCGGCAGCAGATCCACGCCATGGCCGTGTCCGAGGCCGTGCGGCAGCTGTGGCACGAGGGACCTCAGTACTTCTATAGAGGCATCTACCCCCCTCTGCTGTCTAAGACCCTGCAGGGCACACTGCTGTTCGGCACCTATGACTCCCTGCTGTGCTTTCTGTCTCCAGTGGGACCACACACACTGGGACACAGATGGGCCGCCGGCCTGATGTCTGGAGTGGTGGAGGCAGTGGCCCTGAGC…
SLC25A6	AATTGCGTCG	ATGACCGAGCAGGCCATCAGCTTCGCCAAGGATTTTCTGGCAGGAGGAATCGCAGCAGCAATCTCCAAGACAGCAGTGGCCCCCATCGAGAGAGTGAAGCTGCTGCTGCAGGTGCAGCACGCCTCCAAGCAGATCGCCGCCGACAAGCAGTATAAGGGCATCGTGGATTGCATCGTGAGGATCCCAAAGGAGCAGGGCGTGCTGTCTTTCTGGAGAGGCAACCTGGCCAATGTGATCAGGTATTTTCCCACCCAGGCCCTGAACTTCGCCTTTAAGGATAAGTACAAGCAGATCTTCCTGGGCGGCGTGGACAAGCACACCCAGTTCTGGAGGTATTTTGCCGGCAATCTGGCATCTGGAGGAGCAGCAGGAGCCACAAGCCTGTGCTTCGTGTACCCT…
SLC26A1	CCTGGAATAT	ATGGACGAGTCCCCTGAGCCACTGCAGCAGGGAAGAGGACCAGTGCCTGTGCGGAGACAGAGGCCAGCACCAAGAGGACTGAGGGAGATGCTGAAGGCCAGACTGTGGTGCAGCTGTTCCTGCAGCGTGCTGTGCGTGCGGGCCCTGGTGCAGGACCTGCTGCCAGCCACCCGCTGGCTGCGGCAGTACAGGCCTCGCGAGTATCTGGCCGGCGATGTGATGAGCGGCCTGGTCATCGGCATCATCCTGGTGCCACAGGCCATCGCATATTCCCTGCTGGCAGGACTGCAGCCCATTTACTCCTTGTATACGTCATTCTTTGCCAACCTGATCTACTTCCTGATGGGCACCTCTCGCCACGTGAGCGTGGGCATCTTTAGCCTGCTGTGCCTGATGGTG…
SLC26A10	GTCGGCAGAT	ATGCGCCTGGACCTGGCCTCCCTGATGTCTGCCCCAAAGAGCCTGGGCTCCGCCTTCAAGTCTTGGAGGCTGGATAAGGCACCAAGCCCACAGCACACCTTCCCATCCACATCTATCCCAGGAATGGCCTTTGCCCTGCTGGCAAGCGTGCCACCCGTGTTCGGCCTGTACACCTCCTTCTTTCCCGTGCTGATCTATTCTCTGCTGGGAACAGGCCGCCACCTGTCCACCGGCACATTTGCCATCCTGTCTCTGATGACCGGAAGCGCCGTGGAGCGGCTGGTGCCTGAGCCACTGGTGGGCAACCTGTCTGGCATCGAGAAGGAGCAGCTGGACGCACAGAGGGTGGGAGTGGCAGCAGCCGTGGCCTTTGGCTCCGGCGCCCTGATGCTGGGCATG…
SLC26A11	ACTGTCGAAT	ATGCCCAGCTCCGTGACCGCCCTGGGACAGGCACGGTCTAGCGGACCAGGAATGGCACCAAGCGCCTGCTGTTGCTCCCCTGCCGCCCTGCAGCGGAGACTGCCAATCCTGGCATGGCTGCCTAGCTACTCCCTGCAGTGGCTGAAGATGGACTTCGTGGCAGGACTGTCCGTGGGACTGACCGCAATCCCTCAGGCCCTGGCATACGCAGAGGTGGCAGGACTGCCACCTCAGTACGGCCTGTATAGCGCCTTCATGGGCTGTTTCGTGTACTTCTTCCTGGGCACCTCCAGAGATGTGACCCTGGGCCCCACAGCCATCATGTCCCTGCTGGTGTCTTTCTACACATTTCACGAGCCTGCCTATGCCGTGCTGCTGGCCTTTCTGAGCGGATGCATC…
SLC26A2	CAATCTAGTG	ATGAGCTCCGAGTCCAAGGAGCAGCACAACGTGAGCCCTAGGGACTCCGCCGAGGGCAATGATAGCTATCCATCCGGCATCCACCTGGAGCTGCAGCGCGAGTCTAGCACCGACTTCAAGCAGTTTGAGACAAACGATCAGTGCCGGCCTTACCACAGAATCCTGATTGAGAGACAGGAGAAGTCCGACACCAATTTCAAGGAGTTTGTGATCAAGAAGCTGCAGAAGAACTGCCAGTGTTCTCCAGCCAAGGCCAAGAATATGATCCTGGGCTTCCTGCCTGTGCTGCAGTGGCTGCCAAAGTATGACCTGAAGAAGAACATCCTGGGCGATGTGATGAGCGGCCTGATCGTGGGCATCCTGCTGGTGCCCCAGTCTATCGCATATAGCCTGCTGGCA…
SLC26A3	CCGTTGCATG	ATGATCGAGCCCTTCGGCAACCAGTACATCGTGGCCCGGCCCGTGTACTCTACCAACGCCTTCGAGGAGAATCACAAGAAGACCGGCAGACACCACAAGACATTTCTGGATCACCTGAAGGTGTGCTGTAGCTGCTCCCCTCAGAAGGCCAAGAGGATCGTGCTGTCCCTGTTCCCTATCGCCTCTTGGCTGCCAGCCTACCGCCTGAAGGAGTGGCTGCTGAGCGATATCGTGTCTGGCATCAGCACCGGAATCGTGGCCGTGCTGCAGGGACTGGCCTTTGCCCTGCTGGTGGACATCCCCCCCGTGTACGGCCTGTATGCCTCCTTCTTTCCAGCCATCATCTATCTGTTCTTTGGCACATCCCGGCACATCTCTGTGGGCCCTTTCCCAATCCTG…
SLC26A4	AAGCGTTCGG	ATGGCAGCACCAGGAGGCAGAAGCGAGCCACCTCAGCTGCCCGAGTACTCTTGCAGCTATATGGTGTCTAGGCCAGTGTACAGCGAGCTGGCCTTCCAGCAGCAGCACGAGCGGAGACTGCAGGAGAGGAAGACCCTGCGCGAGAGCCTGGCCAAGTGCTGTTCCTGTTCTAGGAAGCGCGCCTTTGGCGTGCTGAAGACACTGGTGCCTATCCTGGAGTGGCTGCCAAAGTATCGCGTGAAGGAGTGGCTGCTGTCCGACGTGATCTCTGGCGTGAGCACCGGACTGGTGGCCACACTGCAGGGAATGGCATACGCACTGCTGGCAGCCGTGCCTGTGGGCTACGGCCTGTATTCTGCCTTCTTTCCAATCCTGACCTATTTCATCTTTGGCACATCT…
SLC26A5	CTCACTCAGG	ATGGACCACGCCGAGGAGAATGAGATCCTGGCCGCCACCCAGAGGTACTATGTGGAGCGCCCCATCTTCAGCCACCCTGTGCTGCAGGAGAGGCTGCACACAAAGGACAAGGTGCCCGATTCCATCGCCGACAAGCTGAAGCAGGCCTTTACCTGCACACCTAAGAAGATCCGCAACATCATCTATATGTTCCTGCCAATCACCAAGTGGCTGCCCGCCTACAAGTTTAAGGAGTATGTGCTGGGCGATCTGGTGTCTGGCATCAGCACAGGCGTGCTGCAGCTGCCTCAGGGACTGGCCTTCGCCATGCTGGCAGCAGTGCCACCTATCTTCGGACTGTACAGCTCCTTTTATCCAGTGATCATGTACTGTTTCCTGGGCACCAGCAGGCACATCTCC…
SLC26A6	CTCCTAGTCG	ATGGGACTGGCAGACGCAAGCGGACCAAGGGATACACAGGCCCTGCTGTCCGCCACCCAGGCAATGGACCTGCGGAGAAGGGATTACCACATGGAGCGCCCACTGCTGAATCAGGAGCACCTGGAGGAGCTGGGCCGGTGGGGATCCGCCCCACGCACACACCAGTGGCGGACCTGGCTGCAGTGCTCTAGGGCAAGGGCATACGCACTGCTGCTGCAGCACCTGCCCGTGCTGGTGTGGCTGCCAAGATATCCTGTGAGGGACTGGCTGCTGGGCGATCTGCTGTCCGGCCTGTCTGTGGCCATCATGCAGCTGCCTCAGGGCCTGGCATACGCACTGCTGGCAGGACTGCCACCCGTGTTCGGCCTGTACAGCTCCTTCTATCCAGTGTTTATCTAT…
SLC26A7	GAGGCTATGC	ATGACCGGCGCCAAGCGGAAGAAGAAGAGCATGCTGTGGTCCAAGATGCACACACCACAGTGCGAGGACATCATCCAGTGGTGTCGGAGAAGGCTGCCCATCCTGGATTGGGCCCCTCACTACAATCTGAAGGAGAACCTGCTGCCCGACACCGTGTCTGGCATCATGCTGGCAGTGCAGCAGGTGACACAGGGACTGGCCTTCGCCGTGCTGAGCTCCGTGCACCCCGTGTTCGGCCTGTATGGCAGCCTGTTCCCAGCCATCATCTACGCCATCTTTGGAATGGGACACCACGTGGCAACCGGCACATTCGCCCTGACCTCCCTGATCTCTGCCAATGCCGTGGAGCGCATCGTGCCCCAGAATATGCAGAACCTGACCACACAGAGCAACACATCC…
SLC26A9	ACATGGTATC	ATGTCTCAGCCCCGGCCTAGATACGTGGTGGACAGGGCCGCCTATAGCCTGACCCTGTTCGACGATGAGTTTGAGAAGAAGGATCGCACATACCCTGTGGGCGAGAAGCTGAGGAACGCCTTCCGCTGCAGCTCCGCCAAGATCAAGGCCGTGGTGTTTGGACTGCTGCCAGTGCTGTCCTGGCTGCCAAAGTACAAGATCAAGGACTATATCATCCCTGATCTGCTGGGAGGACTGAGCGGAGGATCCATCCAGGTGCCACAGGGAATGGCCTTCGCCCTGCTGGCCAATCTGCCAGCCGTGAACGGCCTGTACTCTAGCTTCTTTCCCCTGCTGACCTATTTCTTTCTGGGAGGAGTGCACCAGATGGTGCCAGGCACATTTGCCGTGATCTCCATC…
SLC27A1	GCTACACGTC	ATGAGGGCACCTGGAGCAGGAGCAGCATCCGTGGTGTCTCTGGCCCTGCTGTGGCTGCTGGGACTGCCATGGACCTGGTCCGCCGCAGCCGCCCTGGGCGTGTATGTGGGATCTGGAGGATGGAGGTTCCTGAGGATCGTGTGCAAGACAGCCCGGAGAGATCTGTTTGGCCTGAGCGTGCTGATCAGGGTGCGCCTGGAGCTGAGGCGCCACCAGAGGGCCGGCCACACCATCCCCAGAATCTTCCAGGCAGTGGTGCAGAGGCAGCCTGAGAGACTGGCCCTGGTGGATGCAGGAACCGGAGAGTGTTGGACATTTGCCCAGCTGGACGCCTACTCCAACGCCGTGGCCAATCTGTTCCGGCAGCTGGGATTTGCACCAGGCGACGTGGTGGCCATC…
SLC27A2	AAGACCTGTT	ATGCTGAGCGCCATCTACACCGTGCTGGCAGGACTGCTGTTCCTGCCACTGCTGGTGAACCTGTGCTGTCCCTACTTCTTTCAGGACATCGGCTATTTTCTGAAGGTGGCAGCAGTGGGCCGGAGAGTGCGCTCCTATGGCAAGAGGCGCCCCGCAAGGACCATCCTGAGAGCCTTCCTGGAGAAGGCCCGCCAGACACCACACAAGCCCTTCCTGCTGTTTCGGGACGAGACCCTGACATACGCCCAGGTGGATCGGAGAAGCAACCAGGTGGCAAGAGCCCTGCACGACCACCTGGGACTGAGGCAGGGCGATTGCGTGGCCCTGCTGATGGGGAACGAGCCAGCATACGTCTGGCTGTGGCTGGGACTGGTGAAGCTGGGATGCGCAATGGCCTGT…
SLC27A3	CAGCGACTTC	ATGGGCGTGTGCCAGAGGACCAGGGCACCTTGGAAGGAGAAGTCTCAGCTGGAGAGGGCCGCCCTGGGCTTCCGCAAGGGAGGCTCTGGCATGTTTGCCAGCGGCTGGAACCAGACAGTGCCAATCGAGGAGGCAGGATCCATGGCCGCCCTGCTGCTGCTGCCTCTGCTGCTGCTGCTGCCACTGCTGCTGCTGAAGCTGCACCTGTGGCCACAGCTGAGGTGGCTGCCTGCAGATCTGGCCTTCGCCGTGCGGGCCCTGTGCTGTAAGAGAGCCCTGAGGGCAAGAGCCCTGGCAGCAGCAGCAGCCGACCCAGAGGGCCCCGAGGGCGGCTGTAGCCTGGCCTGGCGGCTGGCCGAGCTGGCCCAGCAGAGAGCCGCCCACACCTTCCTGATCCAC…
SLC27A5	GCTTCTTCAG	ATGGGCGTGAGGCAGCAGCTGGCCCTGTTATTACTGCTGCTGCTGCTGCTGTGGGGACTGGGACAGCCCGTGTGGCCAGTGGCAGTGGCCCTGACCCTGAGGTGGCTGCTGGGCGACCCTACATGCTGCGTGCTGCTGGGCCTGGCCATGCTGGCCCGCCCATGGCTGGGCCCCTGGGTGCCTCACGGACTGAGCCTGGCAGCAGCCGCCCTGGCCCTGACCCTGCTGCCAGCCCGGCTGCCCCCTGGCCTGAGATGGCTGCCCGCCGATGTGATCTTCCTGGCCAAGATCCTGCACCTGGGCCTGAAGATCAGGGGATGCCTGTCCAGGCAGCCACCAGACACATTCGTGGATGCCTTTGAGAGGAGAGCAAGGGCACAGCCAGGAAGAGCCCTGCTG…
SLC27A6	GAAGCTCTAG	ATGCTGCTGTCCTGGCTGACCGTGCTGGGAGCAGGCATGGTGGTGCTGCACTTCCTGCAGAAGCTGCTGTTCCCCTATTTTTGGGACGATTTCTGGTTTGTGCTGAAGGTGGTGCTGATCATCATCCGCCTGAAGAAGTACGAGAAGCGGGGCGAGCTGGTGACAGTGCTGGATAAGTTTCTGTCTCACGCCAAGCGGCAGCCAAGAAAGCCCTTCATCATCTATGAGGGCGACATCTACACCTATCAGGACGTGGATAAGAGGAGCTCCCGCGTGGCCCACGTGTTTCTGAACCACTCTAGCCTGAAGAAGGGCGACACAGTGGCCCTGCTGATGAGCAATGAACCCGATTTTGTACACGTCTGGTTTGGACTGGCAAAGCTGGGATGCGTGGTGGCC…
SLC28A1	TCTCAGGACG	ATGGAGAACGACCCTAGCCGGAGAAGGGAGTCCATCTCTCTGACCCCAGTGGCCAAGGGCCTGGAGAATATGGGCGCCGACTTCCTGGAGTCCCTGGAGGAGGGACAGCTGCCAAGAAGCGATCTGTCCCCCGCCGAGATCAGGAGCTCCTGGTCTGAGGCAGCACCAAAGCCTTTTAGCAGATGGAGGAATCTGCAGCCTGCCCTGAGGGCACGGTCCTTCTGCCGCGAGCACATGCAGCTGTTTCGGTGGATCGGAACCGGACTGCTGTGCACAGGACTGTCTGCCTTCCTGCTGGTGGCCTGTCTGCTGGACTTCCAGAGAGCCCTGGCCCTGTTTGTGCTGACCTGCGTGGTGCTGACCTTCCTGGGCCACAGACTGCTGAAGAGGCTGCTGGGA…
SLC28A2	ACTTCTGGCG	ATGGAGAAGGCCTCTGGCAGGCAGAGCATCGCCCTGTCCACCGTGGAGACCGGCACAGTGAACCCAGGCCTGGAGCTGATGGAGAAGGAGGTGGAGCCCGAGGGCAGCAAGAGGACCGACGCACAGGGACACTCCCTGGGCGATGGACTGGGACCATCTACATACCAGCGGAGAAGCAGGTGGCCTTTCTCTAAGGCCCGCAGCTTTTGCAAGACCCACGCCTCCCTGTTCAAGAAGATCCTGCTGGGACTGCTGTGCCTGGCATACGCAGCATATCTGCTGGCAGCATGTATCCTGAACTTCCAGCGGGCCCTGGCCCTGTTTGTGATCACCTGCCTGGTCATCTTCGTGCTGGTGCACAGCTTTCTGAAGAAGCTGCTGGGCAAGAAGCTGACCAGA…
SLC28A3	AACGATCTGC	ATGGAGCTGCGGAGCACCGCAGCACCTAGAGCAGAGGGCTACTCCAACGTGGGCTTCCAGAACGAGGAGAATTTTCTGGAGAACGAGAATACATCCGGCAACAATTCCATCCGGTCTAGAGCCGTGCAGTCTAGGGAGCACACCAACACAAAGCAGGATGAGGAGCAGGTGACCGTGGAGCAGGACTCCCCAAGGAATCGCGAGCACATGGAGGACGATGACGAGGAGATGCAGCAGAAGGGCTGCCTGGAGCGGAGATACGATACAGTGTGCGGCTTCTGTAGGAAGCACAAGACCACACTGCGCCACATCATCTGGGGCATCCTGCTGGCCGGCTACCTGGTCATGGTCATCAGCGCCTGCGTGCTGAACTTCCACCGGGCCCTGCCTCTGTTTGTG…
SLC29A1	GCGACCTAGT	ATGACCACATCCCACCAGCCTCAGGACCGGTACAAGGCCGTGTGGCTGATCTTCTTTATGCTGGGCCTGGGCACCCTGCTGCCATGGAACTTCTTTATGACCGCCACACAGTATTTCACCAACAGGCTGGACATGAGCCAGAACGTGAGCCTGGTGACAGCCGAGCTGAGCAAGGATGCACAGGCATCCGCCGCACCAGCAGCACCACTGCCTGAGCGCAACTCCCTGTCTGCCATCTTTAACAATGTGATGACCCTGTGCGCCATGCTGCCTCTGCTGCTGTTCACATACCTGAATTCTTTTCTGCACCAGCGGATCCCACAGTCTGTGAGAATCCTGGGCAGCCTGGTGGCCATCCTGCTGGTGTTCCTGATCACCGCCATCCTGGTGAAGGTGCAG…
SLC29A2	CGGAATTATC	ATGGCCAGGGGCGACGCCCCACGCGATTCTTACCACCTGGTGGGCATCAGCTTCTTTATCCTGGGCCTGGGCACCCTGCTGCCTTGGAATTTCTTTATCACAGCCATCCCATATTTCCAGGCAAGGCTGGCAGGAGCAGGAAACTCTACAGCCAGAATCCTGAGCACCAATCACACAGGCCCTGAGGACGCCTTCAACTTTAACAATTGGGTGACCCTGCTGTCCCAGCTGCCTCTGCTGCTGTTCACACTGCTGAATTCTTTTCTGTACCAGTGCGTGCCAGAGACCGTGAGGATCCTGGGCTCCCTGCTGGCCATCCTGCTGCTGTTCGCCCTGACAGCCGCCCTGGTGAAGGTGGATATGTCTCCCGGCCCTTTCTTTTCCATCACCATGGCCAGC…
SLC29A3	TTACCGCGTC	ATGGCCGTGGTGAGCGAGGACGATTTCCAGCACAGCTCCAACTCCACCTACAGGACCACATCTAGCTCCCTGAGGGCAGACCAGGAGGCCCTGCTGGAGAAGCTGCTGGATAGGCCACCTCCAGGACTGCAGAGGCCAGAGGACAGATTTTGCGGCACATACATCATCTTCTTTTCCCTGGGCATCGGCTCTCTGCTGCCTTGGAACTTCTTTATCACCGCCAAGGAGTATTGGATGTTCAAGCTGAGAAATTCTAGCTCCCCAGCAACAGGAGAGGACCCTGAGGGCTCCGATATCCTGAATTACTTCGAGTCTTATCTGGCAGTGGCAAGCACCGTGCCATCCATGCTGTGCCTGGTGGCCAACTTTCTGCTGGTGAATCGGGTGGCCGTGCACATC…
SLC29A4	GACTATGTTC	ATGGGCTCCGTGGGCTCTCAGCGGCTGGAGGAGCCATCCGTGGCAGGAACACCCGACCCTGGCGTGGTCATGTCCTTCACCTTTGATTCTCACCAGCTGGAGGAGGCAGCAGAGGCAGCACAGGGACAGGGCCTGAGGGCCCGCGGCGTGCCTGCCTTCACCGACACCACACTGGATGAGCCAGTGCCCGACGATAGATACCACGCCATCTATTTTGCAATGCTGCTGGCAGGAGTGGGCTTCCTGCTGCCTTACAACTCTTTTATCACCGACGTGGATTACCTGCACCACAAGTATCCAGGCACAAGCATCGTGTTCGACATGTCCCTGACCTATATCCTGGTGGCCCTGGCAGCCGTGCTGCTGAACAATGTGCTGGTGGAGAGGCTGACCCTGCAC…
SLC2A1	CTAATCAGAG	ATGGAGCCTAGCTCCAAGAAGCTGACCGGCCGGCTGATGCTGGCAGTGGGAGGAGCCGTGCTGGGCAGCCTGCAGTTCGGCTACAACACCGGCGTGATCAATGCCCCTCAGAAAGTGATCGAGGAGTTTTACAATCAGACATGGGTGCACCGGTATGGCGAGTCCATCCTGCCAACCACACTGACCACACTGTGGTCTCTGAGCGTGGCCATCTTCTCTGTGGGCGGCATGATCGGCTCCTTTTCTGTGGGCCTGTTCGTGAACAGATTTGGCCGGAGAAATAGCATGCTGATGATGAACCTGCTGGCCTTCGTGTCCGCCGTGCTGATGGGCTTCTCCAAGCTGGGCAAGTCTTTTGAGATGCTGATCTTGGGGAGATTCATAATCGGTGTCTACTGC…
SLC2A10	TCCGGTCTAG	ATGGGACACTCCCCACCTGTGCTGCCACTGTGCGCATCCGTGTCTCTGCTGGGAGGACTGACCTTCGGCTACGAGCTGGCCGTGATCTCTGGCGCCCTGCTGCCACTGCAGCTGGACTTTGGCCTGAGCTGCCTGGAGCAGGAGTTCCTGGTGGGATCCCTGCTGCTGGGCGCCCTGCTGGCCTCTCTGGTGGGCGGCTTTCTGATCGATTGTTATGGCAGGAAGCAGGCCATCCTGGGATCCAACCTGGTGCTGCTGGCAGGATCTCTGACCCTGGGACTGGCAGGAAGCCTGGCATGGCTGGTGCTGGGCCGCGCCGTGGTGGGCTTCGCCATCAGCCTGAGCTCCATGGCCTGCTGTATCTACGTGTCCGAGCTGGTGGGACCTAGGCAGAGAGGC…
SLC2A11	GAGTCATACG	ATGAGGGCCCTGCGGAGACTGATCCAGGGACGCATCCTGCTGCTGACCATCTGCGCAGCAGGAATCGGAGGCACATTCCAGTTTGGCTACAACCTGAGCATCATCAATGCCCCCACCCTGCACATCCAGGAGTTCACCAACGAGACATGGCAGGCAAGGACAGGAGAGCCACTGCCTGACCACCTGGTGCTGCTGATGTGGAGCCTGATCGTGTCCCTGTATCCACTGGGCGGCCTGTTTGGCGCCCTGCTGGCAGGACCACTGGCAATCACCCTGGGCCGGAAGAAGTCTCTGCTGGTGAACAATATCTTCGTGGTGAGCGCCGCCATCCTGTTCGGCTTTTCTCGGAAGGCCGGCAGCTTTGAGATGATCATGCTGGGCAGACTGCTGGTGGGAGTG…
SLC2A12	TATCAATGCG	ATGGTGCCTGTGGAGAATACCGAGGGCCCATCCCTGCTGAACCAGAAGGGCACCGCCGTGGAGACAGAGGGAAGCGGATCCAGGCACCCACCTTGGGCCAGAGGCTGCGGCATGTTCACCTTTCTGAGCTCCGTGACAGCAGCCGTGTCCGGACTGCTGGTGGGATACGAGCTGGGCATCATCTCTGGCGCCCTGCTGCAGATCAAGACCCTGCTGGCCCTGAGCTGTCACGAGCAGGAGATGGTGGTGTCTAGCCTGGTCATCGGCGCCCTGCTGGCATCCCTGACCGGAGGCGTGCTGATCGACAGATATGGCCGGAGAACAGCCATCATCCTGTCCTCTTGCCTGCTGGGCCTGGGCTCTCTGGTGCTGATCCTGTCTCTGAGCTACACCGTGCTG…
SLC2A13	GACTTGGTGC	ATGTCTAGAAAGGCCAGCGAGAACGTGGAGTACACCCTGAGGAGCCTGAGCTCCCTGATGGGCGAGCGGAGAAGGAAGCAGCCTGAGCCAGACGCAGCAAGCGCCGCAGGCGAGTGTTCCCTGCTGGCAGCAGCAGAGTCTAGCACCAGCCTGCAGTCCGCCGGAGCAGGAGGAGGAGGAGTGGGCGACCTGGAGCGCGCCGCCCGCCGGCAGTTCCAGCAGGATGAGACCCCTGCCTTCGTGTACGTGGTGGCCGTGTTTTCCGCCCTGGGAGGCTTCCTGTTTGGCTATGACACAGGCGTGGTGTCTGGCGCCATGCTGCTGCTGAAGCGGCAGCTGAGCCTGGATGCCCTGTGGCAGGAGCTGCTGGTGTCCTCTACCGTGGGAGCAGCAGCCGTG…
SLC2A14	GGTTGGACTC	ATGGAGTTTCACAATGGAGGACACGTGTCTGGAATCGGAGGCTTCCTGGTGAGCCTGACCTCCAGGATGAAGCCTCACACACTGGCCGTGACCCCAGCCCTGATCTTCGCCATCACAGTGGCCACCATCGGCTCCTTCCAGTTTGGCTACAACACCGGCGTGATCAATGCCCCAGAGACAATCATCAAGGAGTTTATCAATAAGACACTGACCGACAAGGCAAACGCACCACCTTCCGAGGTGCTGCTGACAAACCTGTGGTCTCTGAGCGTGGCCATCTTTTCTGTGGGCGGCATGATCGGCTCCTTCTCTGTGGGCCTGTTTGTGAACCGCTTCGGCCGGAGAAATTCTATGCTGATCGTGAACCTGCTGGCAGCAACCGGAGGATGCCTGATGGGC…
SLC2A2	AATCGGCGTC	ATGACCGAGGACAAGGTGACCGGCACACTGGTGTTCACCGTGATCACAGCCGTGCTGGGCTCTTTCCAGTTTGGCTACGATATCGGCGTGATCAATGCCCCCCAGCAGGTCATCATCAGCCACTATAGGCACGTGCTGGGCGTGCCTCTGGACGATCGCAAGGCCATCAACAATTACGTGATCAACTCCACCGACGAGCTGCCCACAATCAGCTATTCCATGAATCCCAAGCCTACCCCATGGGCAGAGGAGGAGACAGTGGCAGCAGCACAGCTGATCACCATGCTGTGGTCTCTGAGCGTGAGCTCCTTCGCCGTGGGAGGAATGACAGCCAGCTTCTTTGGAGGATGGCTGGGCGATACCCTGGGAAGGATCAAGGCCATGCTGGTGGCCAATATC…
SLC2A3	TGGACTCAAG	ATGGGCACACAGAAGGTGACCCCAGCCCTGATCTTTGCCATCACAGTGGCCACCATCGGCAGCTTCCAGTTTGGCTACAACACCGGCGTGATCAATGCCCCCGAGAAGATCATCAAGGAGTTCATCAATAAGACACTGACCGACAAGGGAAACGCACCACCTAGCGAGGTGCTGCTGACATCCCTGTGGTCTCTGAGCGTGGCCATCTTTTCCGTGGGCGGCATGATCGGCTCCTTCTCTGTGGGCCTGTTTGTGAACCGGTTCGGCCGGAGAAATTCTATGCTGATCGTGAACCTGCTGGCAGTGACCGGAGGATGCTTCATGGGCCTGTGCAAGGTGGCCAAGTCTGTGGAGATGCTGATCCTGGGCCGGCTGGTCATCGGCCTGTTTTGCGGCCTG…
SLC2A4	GCTTAACGAG	ATGCCTTCTGGCTTCCAGCAGATCGGCAGCGAGGACGGAGAGCCACCTCAGCAGAGGGTGACCGGCACACTGGTGCTGGCCGTGTTCTCTGCCGTGCTGGGCAGCCTGCAGTTTGGCTACAACATCGGCGTGATCAATGCCCCACAGAAAGTGATCGAGCAGAGCTATAACGAGACCTGGCTGGGCCGGCAGGGACCAGAGGGACCTAGCTCCATCCCACCCGGCACACTGACCACACTGTGGGCCCTGTCCGTGGCCATCTTCTCTGTGGGCGGCATGATCTCTAGCTTTCTGATCGGCATCATCTCCCAGTGGCTGGGAAGGAAGAGGGCAATGCTGGTGAACAATGTGCTGGCCGTGCTGGGAGGATCTCTGATGGGACTGGCAAACGCAGCAGCA…
SLC2A5	TAGCGCGTAG	ATGGAGCAGCAGGACCAGAGCATGAAGGAGGGCCGGCTGACCCTGGTGCTGGCCCTGGCCACACTGATCGCAGCCTTCGGCAGCTCATTTCAATACGGGTACAATGTCGCGGCCGTGAATTCCCCTGCCCTGCTGATGCAGCAGTTCTATAACGAGACCTACTATGGCCGGACAGGCGAGTTCATGGAGGATTTTCCACTGACCCTGCTGTGGAGCGTGACAGTGTCCATGTTCCCATTTGGCGGCTTCATCGGATCCCTGCTGGTGGGACCACTGGTGAATAAGTTTGGCAGAAAGGGCGCCCTGCTGTTCAACAATATCTTTTCTATCGTGCCTGCCATCCTGATGGGCTGCTCTAGGGTGGCCACCAGCTTTGAGCTGATCATCATCAGCAGGCTG…
SLC2A6	AACTGCTACG	ATGCAGGAGCCACTGCTGGGAGCAGAGGGACCAGACTACGATACCTTCCCCGAGAAGCCACCTCCAAGCCCTGGCGACAGGGCAAGAGTGGGCACCCTGCAGAACAAGCGGGTGTTCCTGGCCACATTTGCCGCCGTGCTGGGCAATTTCTCTTTTGGCTACGCCCTGGTGTATACCAGCCCCGTGATCCCTGCCCTGGAGAGATCCCTGGACCCTGATCTGCACCTGACCAAGAGCCAGGCCTCCTGGTTCGGCAGCGTGTTCACCCTGGGAGCAGCAGCAGGAGGACTGAGCGCCATGATCCTGAACGATCTGCTGGGCAGAAAGCTGTCCATCATGTTCTCTGCCGTGCCAAGCGCCGCAGGATATGCACTGATGGCAGGAGCCCACGGCCTGTGG…
SLC2A7	AATTCCTGCG	ATGGAGAACAAGGAGGCAGGAACACCACCTCCAATCCCTTCCAGGGAGGGCAGACTGCAGCCAACCCTGCTGCTGGCCACACTGTCTGCCGCCTTCGGCAGCGCCTTTCAGTACGGCTATAACCTGTCTGTGGTGAATACCCCACACAAGGTGTTCAAGAGCTTTTACAATGAGACCTATTTCGAGAGGCACGCCACCTTCATGGACGGCAAGCTGATGCTGCTGCTGTGGTCCTGCACAGTGTCTATGTTCCCACTGGGAGGACTGCTGGGATCCCTGCTGGTGGGCCTGCTGGTGGATTCTTGTGGCCGCAAGGGCACCCTGCTGATCAACAATATCTTTGCCATCATCCCTGCCATCCTGATGGGCGTGTCCAAGGTGGCGAAAGCCTTCGAACTT…
SLC2A8	ATCGAATTGC	ATGACCCCTGAGGACCCAGAGGAGACACAGCCTCTGCTGGGACCACCTGGAGGAAGCGCCCCAAGGGGCCGGAGAGTGTTCCTGGCAGCCTTTGCCGCCGCCCTGGGACCACTGTCCTTCGGCTTTGCACTGGGATACAGCTCCCCAGCAATCCCTTCTCTGCAGAGGGCAGCACCACCAGCACCAAGACTGGACGATGCCGCCGCCTCCTGGTTCGGCGCCGTGGTGACCCTGGGAGCAGCAGCAGGAGGCGTGCTGGGAGGCTGGCTGGTGGACAGGGCCGGCCGCAAGCTGAGCCTGCTGCTGTGCTCCGTGCCCTTCGTGGCAGGATTTGCCGTGATCACCGCAGCACAGGACGTGTGGATGCTGCTGGGAGGCCGGCTGCTGACAGGCCTGGCA…
SLC2A9	AGGAACGCTT	ATGGCCAGGAAGCAGAACCGCAATAGCAAGGAGCTGGGACTGGTGCCACTGACCGACGATACATCCCACGCAGGACCACCTGGACCTGGAAGGGCCCTGCTGGAGTGCGACCACCTGCGCAGCGGAGTGCCTGGAGGCCGGAGAAGGAAGGATTGGTCTTGTAGCCTGCTGGTGGCATCCCTGGCAGGAGCCTTCGGCAGCTCCTTTCTCTATGGATACAACCTGAGTGTGGTCAATGCCCCCACCCCTTACATCAAGGCCTTCTATAACGAGAGCTGGGAGCGCCGGCACGGCAGGCCAATCGACCCCGATACCCTGACACTGCTGTGGTCTGTGACCGTGAGCATCTTTGCCATCGGCGGCCTGGTGGGCACACTGATCGTGAAGATGATCGGCAAG…
SLC30A1	ATGGCACCTC	ATGGGCTGTTGGGGCCGGAACAGAGGCAGGCTGCTGTGCATGCTGGCCCTGACCTTCATGTTTATGGTGCTGGAGGTGGTGGTGTCCAGAGTGACAAGCTCCCTGGCCATGCTGTCTGACAGCTTCCACATGCTGTCTGATGTGCTGGCCCTGGTGGTGGCCCTGGTGGCAGAGCGGTTCGCCCGGAGAACCCACGCCACACAGAAGAACACCTTTGGCTGGATCAGGGCAGAAGTGATGGGCGCCCTGGTGAATGCCATCTTCCTGACAGGCCTGTGCTTTGCCATCCTGCTGGAGGCCATCGAGCGGTTTATCGAGCCTCACGAGATGCAGCAGCCACTGGTGGTGCTGGGAGTGGGAGTGGCAGGACTGCTGGTGAATGTGCTGGGCCTGTGCCTG…
SLC30A10	GCAAGTCGTC	ATGGGCCGCTACTCCGGCAAGACCTGCAGGCTGCTGTTCATGCTGGTGCTGACAGTGGCCTTCTTTGTGGCCGAGCTGGTGTCCGGCTATCTGGGCAACTCTATCGCCCTGCTGTCCGACTCTTTTAATATGCTGTCCGATCTGATCTCTCTGTGCGTGGGACTGAGCGCCGGATACATCGCACGGAGACCTACCAGAGGCTTCTCCGCCACATACGGCTATGCAAGGGCAGAGGTGGTGGGCGCCCTGAGCAACGCCGTGTTTCTGACCGCCCTGTGCTTCACAATCTTTGTGGAGGCCGTGCTGAGGCTGGCAAGACCTGAGAGGATCGACGATCCAGAGCTGGTGCTGATCGTGGGCGTGCTGGGCCTGCTGGTGAATGTGGTGGGCCTGCTGATC…
SLC30A2	GCTCCTGAAG	ATGGAGGCCAAGGAGAAGCAGCACCTGCTGGACGCAAGGCCAGCAATCAGATCCTACACCGGATCTCTGTGGCAGGAGGGAGCAGGATGGATCCCACTGCCTAGGCCAGGACTGGATCTGCAGGCAATCGAGCTGGCAGCACAGTCCAACCACCACTGCCACGCACAGAAGGGACCAGACTCTCACTGTGATCCTAAGAAGGGCAAGGCCCAGAGACAGCTGTATGTGGCCAGCGCCATCTGCCTGCTGTTTATGATAGGCGAAGTAGTTGAGATCCTGGGCGCCCTGGTGTCTGTGCTGAGCATCTGGGTGGTGACCGGCGTGCTGGTGTACCTGGCCGTGGAGAGGCTGATCTCTGGCGACTATGAGATCGATGGCGGCACCATGCTGATCACAAGC…
SLC30A3	CAACTTCGAG	ATGGAGCCTTCCCCAGCAGCAGGAGGACTGGAGACCACAAGGCTGGTGTCTCCAAGGGACAGGGGAGGAGCAGGAGGATCCCTGCGCCTGAAGTCTCTGTTTACAGAGCCCTCTGAGCCCCTGCCTGAGGAGAGCAAGCCTGTGGAGATGCCATTCCACCACTGCCACAGGGATCCACTGCCACCTCCAGGACTGACCCCTGAGAGACTGCACGCACGGAGACAGCTGTACGCAGCATGCGCCGTGTGCTTCGTGTTTATGGCAGGAGAGGTGGTGGGAGGATATCTGGCACACTCCCTGGCCATCATGACAGACGCAGCACACCTGCTGGCAGATGTGGGATCTATGATGGGCTCCCTGTTTTCTCTGTGGCTGAGCACCAGGCCAGCAACCAGAACA…
SLC30A4	TCACTCGTAG	ATGGCAGGAAGCGGAGCATGGAAGAGGCTGAAGTCCATGCTGCGCAAGGACGATGCCCCTCTGTTTCTGAACGATACCAGCGCCTTCGACTTCAGCGACGAGGCAGGCGACGAGGGACTGTCCCGGTTCAACAAGCTGAGAGTGGTGGTGGCAGACGATGGATCTGAGGCACCAGAGAGGCCTGTGAATGGAGCACACCCCACCCTGCAGGCAGACGATGACTCCCTGCTGGATCAGGACCTGCCTCTGACAAACTCCCAGCTGTCTCTGAAGGTGGATTCCTGCGACAATTGTTCTAAGCAGAGAGAGATCCTGAAGCAGAGGAAGGTGAAGGCAAGGCTGACCATCGCAGCCGTGCTGTACCTGCTGTTTATGATCGGCGAGCTGGTGGGCGGCTAT…
SLC30A5	GCTCTGTACG	ATGGAGGAGAAGTACGGCGGCGACGTGCTGGCAGGCCCAGGAGGAGGAGGAGGACTGGGCCCTGTGGATGTGCCATCCGCCCGGCTGACCAAGTACATCGTGCTGCTGTGCTTCACAAAGTTTCTGAAGGCCGTGGGCCTGTTCGAGTCTTATGACCTGCTGAAGGCCGTGCACATCGTGCAGTTCATCTTTATCCTGAAGCTGGGCACCGCCTTCTTTATGGTGCTGTTCCAGAAGCCTTTTAGCTCCGGCAAGACCATCACAAAGCACCAGTGGATCAAGATCTTTAAGCACGCCGTGGCCGGCTGCATCATCTCTCTGCTGTGGTTCTTTGGACTGACCCTGTGCGGACCACTGCGGACACTGCTGCTGTTCGAGCACAGCGATATCGTGGTCATC…
SLC30A6	AAGGTCTGCG	ATGGGCACCATCCACCTGTTCAGGAAGCCCCAGCGGAGCTTCTTCGGCAAGCTGCTGCGGGAGTTTAGACTGGTGGCCGCCGACCGGAGATCTTGGAAGATCCTGCTGTTCGGCGTGATCAATCTGATCTGCACAGGCTTTCTGCTGATGTGGTGTAGCTCCACCAACAGCATCGCCCTGACCGCCTACACATATCTGACCATCTTCGATCTGTTTAGCCTGATGACATGCCTGATCTCCTACTGGGTGACCCTGAGGAAGCCATCTCCCGTGTATAGCTTCGGCTTTGAGCGCCTGGAGGTGCTGGCCGTGTTCGCATCTACCGTGCTGGCACAGCTGGGCGCCCTGTTCATCCTGAAGGAGAGCGCCGAGCGGTTTCTGGAGCAGCCAGAGATCCAC…
SLC30A7	GATACATTGC	ATGCTGCCCCTGAGCATCAAGGACGATGAGTACAAGCCCCCTAAGTTTAACCTGTTCGGCAAGATCTCTGGCTGGTTCCGGTCCATCCTGTCTGACAAGACCAGCAGAAACCTGTTCTTTTTCCTGTGCCTGAATCTGTCCTTTGCCTTCGTGGAGCTGCTGTATGGCATCTGGTCTAATTGTCTGGGCCTGATCAGCGACTCCTTTCACATGTTTTTCGATTCTACAGCAATCCTGGCAGGACTGGCAGCAAGCGTGATCTCCAAGTGGCGGGACAACGATGCCTTTAGCTACGGCTATGTGAGAGCCGAGGTGCTGGCCGGCTTCGTGAATGGCCTGTTTCTGATCTTCACCGCCTTTTTCATCTTCAGCGAGGGAGTGGAGAGGGCCCTGGCACCA…
SLC30A8	TAAGAAGCTC	ATGGAGTTCCTGGAGCGGACCTACCTGGTGAACGATAAGGCCGCCAAGATGTATGCCTTTACACTGGAGTCCGTGGAGCTGCAGCAGAAGCCAGTGAATAAGGACCAGTGCCCAAGGGAGAGGCCAGAGGAGCTGGAGAGCGGAGGCATGTACCACTGTCACTCCGGCTCTAAGCCCACCGAGAAGGGCGCCAACGAGTACGCCTATGCCAAGTGGAAGCTGTGCAGCGCCTCCGCCATCTGTTTCATCTTTATGATCGCAGAGGTGGTGGGAGGACACATCGCAGGATCTCTGGCAGTGGTGACCGATGCAGCACACCTGCTGATCGACCTGACAAGCTTCCTGCTGAGCCTGTTTTCCCTGTGGCTGAGCTCCAAGCCCCCTTCCAAGCGGCTGACC…
SLC31A2	GGAGTTCGTC	ATGGCCATGCACTTCATCTTTTCCGACACCGCCGTGCTGCTGTTCGATTTTTGGTCCGTGCACTCTCCAGCAGGAATGGCACTGTCTGTGCTGGTGCTGCTGCTGCTGGCCGTGCTGTACGAGGGCATCAAGGTCGGCAAGGCCAAGCTGCTGAACCAGGTGCTGGTGAATCTGCCCACCAGCATCTCCCAGCAGACCATCGCAGAGACAGACGGCGATAGCGCCGGATCTGACAGCTTCCCTGTGGGACGGACACACCACAGATGGTACCTGTGCCACTTTGGCCAGTCTCTGATCCACGTGATCCAGGTGGTCATCGGCTACTTCATCATGCTGGCCGTGATGAGCTATAACACCTGGATCTTTCTGGGAGTGGTGCTGGGAAGCGCCGTGGGATAC…
SLC32A1	AACGTCTAAG	ATGGCCACACTGCTGAGGTCTAAGCTGAGCAACGTGGCCACCAGCGTGTCCAATAAGTCTCAGGCCAAGATGAGCGGCATGTTCGCCCGCATGGGCTTTCAGGCAGCAACAGACGAGGAGGCAGTGGGATTCGCACACTGCGACGATCTGGACTTTGAGCACCGGCAGGGCCTGCAGATGGATATCCTGAAGGCCGAGGGCGAGCCATGTGGCGACGAGGGAGCAGAGGCACCAGTGGAGGGCGATATCCACTACCAGAGAGGATCCGGAGCACCACTGCCACCTTCTGGCAGCAAGGACCAAGTGGGAGGAGGAGGAGAGTTCGGAGGCCACGATAAGCCTAAGATCACAGCCTGGGAGGCCGGCTGGAACGTGACCAATGCCATCCAGGGCATGTTT…
SLC34A1	TTACCAGGAG	ATGCTGAGCTACGGAGAGAGGCTGGGATCCCCAGCCGTGTCTCCCCTGCCTGTGCGGGGAGGACACGTGATGAGAGGAACCGCCTTTGCCTACGTGCCATCCCCACAGGTGCTGCACAGGATCCCAGGCACAAGCGCCTATGCATTCCCATCCCTGGGACCAGTGGCCCTGGCAGAGCACACCTGCCCTTGTGGAGAGGTGCTGGAGAGGCACGAGCCTCTGCCAGCAAAGCTGGCCCTGGAGGAGGAGCAGAAGCCCGAGAGCAGGCTGGTGCCTAAGCTGAGGCAGGCAGGAGCAATGCTGCTGAAGGTGCCTCTGATGCTGACCTTTCTGTATCTGTTCGTGTGCTCCCTGGACATGCTGAGCTCCGCCTTTCAGCTGGCAGGAGGCAAGGTGGCA…
SLC34A2	CCTGAATTAG	ATGGCACCATGGCCTGAGCTGGGCGACGCACAGCCAAACCCTGATAAGTACCTGGAGGGAGCAGCAGGACAGCAGCCAACCGCACCCGACAAGAGCAAGGAGACCAACAAGACAGATAATACCGAGGCCCCTGTGACAAAGATCGAGCTGCTGCCAAGCTATTCCACCGCCACACTGATCGACGAGCCCACCGAGGTGGACGATCCTTGGAATCTGCCAACACTGCAGGACTCTGGCATCAAGTGGAGCGAGCGGGATACCAAGGGCAAGATCCTGTGCTTCTTCCAGGGCATCGGCAGACTGATCCTGCTGCTGGGCTTTCTGTACTTCTTCGTGTGCTCCCTGGATATCCTGAGCTCCGCCTTCCAGCTGGTGGGAGGCAAGATGGCAGGACAGTTC…
SLC34A3	GCTAGTTACG	ATGCCAAGCTCCCTGCCAGGAAGCCAGGTGCCACACCCCACCCTGGACGCCGTGGATCTGGTGGAGAAGACCCTGAGAAACGAGGGCACATCTAGCTCCGCCCCTGTGCTGGAGGAGGGCGACACCGATCCTTGGACACTGCCACAGCTGAAGGACACATCTCAGCCATGGAAGGAGCTGAGGGTGGCAGGCCGGCTGAGGAGAGTGGCAGGAAGCGTGCTGAAGGCATGCGGACTGCTGGGCTCCCTGTACTTCTTTATCTGTTCTCTGGATGTGCTGTCTAGCGCCTTTCAGCTGCTGGGATCCAAGGTGGCAGGCGACATCTTCAAGGATAACGTGGTGCTGTCTAATCCTGTGGCAGGGCTGGTTATAGGGGTTTTGGTGACCGCCCTGGTGCAG…
SLC35A1	TCCATGTGCG	ATGGCAGCACCTAGGGACAACGTGACCCTGCTGTTCAAGCTGTACTGCCTGGCCGTGATGACCCTGATGGCAGCCGTGTACACAATCGCCCTGCGGTATACCAGAACATCTGATAAGGAGCTGTATTTCAGCACCACAGCCGTGTGCATCACCGAAGTGATCAAGCTGCTGCTGAGCGTGGGCATCCTGGCCAAGGAGACAGGCTCCCTGGGCAGGTTTAAGGCCTCTCTGCGCGAGAATGTGCTGGGCTCCCCCAAGGAGCTGCTGAAGCTGTCTGTGCCTAGCCTGGTGTACGCCGTGCAGAACAATATGGCCTTTCTGGCCCTGAGCAACCTGGACGCAGCCGTGTACCAGGTGACCTATCAGCTGAAGATCCCATGCACCGCCCTGTGCACAGTG…
SLC35A2	TCAGGCAATC	ATGGCCGCCGTGGGAGCAGGAGGAAGCACCGCAGCACCAGGCCCTGGCGCCGTGTCCGCCGGCGCCCTGGAGCCTGGAACAGCATCTGCCGCACACCGGAGACTGAAGTACATCAGCCTGGCCGTGCTGGTGGTGCAGAACGCCTCTCTGATCCTGAGCATCAGATATGCCCGCACCCTGCCAGGCGACAGGTTCTTTGCCACCACAGCCGTGGTCATGGCCGAGGTGCTGAAGGGCCTGACATGCCTGCTGCTGCTGTTTGCCCAGAAGCGCGGCAATGTGAAGCACCTGGTGCTGTTCCTGCACGAGGCCGTGCTGGTGCAGTACGTGGATACCCTGAAGCTGGCCGTGCCATCCCTGATCTACACACTGCAGAACAATCTGCAGTATGTGGCCATC…
SLC35A3	GATCACGCTC	ATGTTCGCCAACCTGAAGTACGTGAGCCTGGGCATCCTGGTGTTTCAGACCACATCCCTGGTGCTGACCATGCGGTACTCTAGAACACTGAAGGAGGAGGGACCAAGGTATCTGAGCTCCACCGCAGTGGTGGTGGCAGAGCTGCTGAAGATCATGGCCTGCATCCTGCTGGTGTATAAGGACTCCAAGTGTTCTCTGAGGGCCCTGAACCGCGTGCTGCACGATGAGATCCTGAATAAGCCAATGGAGACCCTGAAGCTGGCCATCCCCTCCGGCATCTACACACTGCAGAACAATCTGCTGTATGTGGCCCTGTCTAACCTGGACGCCGCCACCTACCAGGTGACATATCAGCTGAAGATCCTGACCACAGCCCTGTTTTCCGTGTCTATGCTGAGC…
SLC35A4	CTATAAGGTC	ATGTCTGTGGAGGACGGAGGAATGCCTGGACTGGGCCGGCCAAGACAGGCCAGGTGGACCCTGATGCTGCTGCTGAGCACAGCCATGTACGGAGCACACGCACCACTGCTGGCCCTGTGCCACGTGGATGGAAGGGTGCCATTCCGCCCAAGCTCCGCCGTGCTGCTGACCGAGCTGACAAAGCTGCTGCTGTGCGCCTTTTCCCTGCTGGTGGGCTGGCAGGCCTGGCCACAGGGACCACCTCCATGGAGGCAGGCAGCACCTTTCGCGTTGTCAGCATTGCTGTACGGCGCCAACAATAACCTGGTCATCTACCTGCAGAGATATATGGACCCCTCTACCTACCAGGTGCTGAGCAATCTGAAGATCGGCTCCACAGCCGTGCTGTATTGCCTGTGC…
SLC35A5	TCCGTCACAG	ATGGAGAAGCAGTGCTGTAGCCACCCTGTGATCTGCTCCCTGTCTACCATGTACACATTCCTGCTGGGCGCCATCTTTATCGCCCTGAGCTCCTCTCGGATCCTGCTGGTCAAGTATAGCGCCAACGAGGAGAATAAGTACGACTATCTGCCAACCACAGTGAACGTGTGCTCCGAGCTGGTGAAGCTGGTGTTCTGCGTGCTGGTGTCCTTTTGCGTGATCAAGAAGGATCACCAGTCTAGGAATCTGAAGTACGCCTCTTGGAAGGAGTTCAGCGACTTTATGAAGTGGTCTATCCCCGCCTTCCTGTATTTTCTGGATAACCTGATCGTGTTCTACGTGCTGAGCTATCTGCAGCCTGCCATGGCCGTGATCTTCAGCAATTTTTCCATCATCACC…
SLC35B1	TCGCTAGGAG	ATGGCCAGCTCCTCTAGCCTGGTGCCTGACCGGCTGAGACTGCCACTGTGCTTCCTGGGCGTGTTCGTGTGCTACTTCTACTATGGCATCCTGCAGGAGAAGATCACACGGGGCAAGTATGGCGAGGGCGCCAAGCAGGAGACATTCACCTTTGCCCTGACCCTGGTGTTTATCCAGTGCGTGATCAACGCCGTGTTCGCCAAGATCCTGATCCAGTTCTTTGACACAGCCAGAGTGGATAGGACCCGCTCTTGGCTGTACGCCGCCTGTAGCATCTCCTATCTGGGCGCCATGGTGTCCTCTAACTCCGCCCTGCAGTTTGTGAATTACCCTACACAGGTGCTGGGCAAGTCTTGCAAGCCCATCCCTGTGATGCTGCTGGGCGTGACCCTGCTGAAG…
SLC35B3	GCAATCTTAG	ATGGACCTGACCCAGCAGGCCAAGGATATCCAGAACATCACCGTGCAGGAGACAAATAAGAACAATAGCGAGTCCATCGAGTGCTCCAAGATCACCATGGACCTGAAGTTCAACAATTCTCGCAAGTACATCAGCATCACAGTGCCCTCCAAGACCCAGACAATGTCTCCTCACATCAAGAGCGTGGACGATGTGGTGGTGCTGGGCATGAACCTGAGCAAGTTTAATAAGCTGACCCAGTTCTTTATCTGCGTGGCCGGCGTGTTCGTGTTTTATCTGATCTACGGCTATCTGCAGGAGCTGATCTTCTCCGTGGAGGGCTTTAAGTCATGTGGATGGTACCTTACTCTGGTGCAGTTCGCCTTTTATTCCATCTTCGGCCTGATCGAGCTGCAGCTG…
SLC35B4	TAGTAGACCG	ATGAGGCCCGCCCTGGCAGTGGGACTGGTGTTCGCCGGCTGCTGTAGCAACGTGATCTTTCTGGAGCTGCTGGCAAGGAAGCACCCTGGATGCGGCAATATCGTGACCTTCGCCCAGTTCCTGTTTATCGCCGTGGAGGGCTTCCTGTTTGAGGCAGACCTGGGAAGGAAGCCACCTGCAATCCCAATCAGATACTATGCCATCATGGTGACCATGTTCTTTACAGTGTCCGTGGTGAACAATTACGCCCTGAACCTGAATATCGCCATGCCCCTGCACATGATCTTCCGGTCTGGCAGCCTGATCGCCAACATGATCCTGGGCATCATCATCCTGAAGAAGAGATACTCCATCTTTAAGTATACAAGCATCGCCCTGGTGTCCGTGGGCATCTTCATC…
SLC35C1	TGACTGTGCG	ATGAACAGGGCCCCCCTGAAGCGGAGCAGAATCCTGCACATGGCCCTGACCGGAGCAAGCGACCCATCCGCCGAGGCAGAGGCAAATGGAGAGAAGCCTTTCCTGCTGAGGGCCCTGCAGATCGCCCTGGTGGTGTCCCTGTACTGGGTGACATCTATCAGCATGGTGTTTCTGAACAAGTATCTGCTGGACTCCCCTTCTCTGCGCCTGGATACCCCAATCTTCGTGACCTTCTACCAGTGCCTGGTGACCACACTGCTGTGCAAGGGACTGTCTGCCCTGGCAGCATGCTGTCCAGGAGCAGTGGACTTCCCAAGCCTGAGGCTGGATCTGAGGGTGGCACGCAGCGTGCTGCCGCTTAGCGTCGTATTCATAGGTATGATCACCTTTAACAATCTG…
SLC35C2	GTACAGAATC	ATGGGCCGGTGGGCACTGGATGTGGCCTTCCTGTGGAAGGCCGTGCTGACCCTGGGACTGGTGCTGCTGTACTATTGCTTCTCTATCGGCATCACCTTTTACAACAAGTGGCTGACAAAGAGCTTCCACTTTCCTCTTTTCATGACCATGCTTCATTTGGCTGTGATCTTCCTGTTTAGCGCCCTGTCCAGAGCCCTGGTGCAGTGTAGCTCCCACAGGGCAAGGGTGGTGCTGAGCTGGGCCGATTATCTGCGGAGAGTGGCCCCAACCGCCCTGGCAACAGCCCTGGACGTGGGACTGTCTAATTGGAGCTTCCTGTACGTGACCGTGAGCCTGTATACCATGACAAAGTCTAGCGCCGTGCTGTTTATCCTGATCTTCTCCCTGATCTTTAAGCTG…
SLC35D1	ACATAGGCTC	ATGGCAGAGGTGCACCGGAGACAGCACGCAAGGGTGAAGGGAGAGGCACCTGCCAAGAGCTCCACACTGAGGGACGAGGAGGAGCTGGGAATGGCATCTGCCGAGACACTGACCGTGTTCCTGAAGCTGCTGGCAGCAGGCTTCTACGGCGTGTCTAGCTTTCTGATCGTGGTGGTGAACAAGAGCGTGCTGACAAATTATCGGTTTCCATCCTCTCTGTGCGTGGGACTGGGACAGATGGTGGCAACCGTGGCCGTGCTGTGGGTGGGCAAGGCCCTGCGGGTGGTGAAGTTCCCAGACCTGGATCGGAACGTGCCCAGAAAGACCTTCCCCCTGCCTCTGCTGTACTTTGGCAACCAGATCACAGGCCTGTTTTCCACCAAGAAGCTGAATCTGCCC…
SLC35D2	TAGAGCGGTC	ATGACAGCCGGCGGCCAGGCCGAGGCAGAGGGAGCAGGAGGAGAGCCAGGAGCCGCCAGGCTGCCTAGCAGGGTGGCAAGACTGCTGTCCGCCCTGTTCTACGGCACATGCAGCTTTCTGATCGTGCTGGTGAACAAGGCCCTGCTGACCACATATGGCTTCCCCTCCCCTATCTTTCTGGGCATCGGCCAGATGGCCGCCACCATCATGATCCTGTACGTGTCCAAGCTGAACAAGATCATCCACTTCCCAGACTTTGATAAGAAGATCCCCGTGAAGCTGTTCCCACTGCCCCTGCTGTATGTGGGCAATCACATCTCTGGCCTGAGCTCCACAAGCAAGCTGTCCCTGCCTATGTTCACCGTGCTGCGCAAGTTTACCATCCCACTGACACTGCTG…
SLC35D3	GACTTAGCAG	ATGAGGCAGCTGTGCAGGGGAAGAGTGCTGGGAATCTCCGTGGCAATCGCACACGGCGTGTTCAGCGGATCCCTGAACATCCTGCTGAAGTTTCTGATCAGCAGATACCAGTTCTCCTTTCTGACCCTGGTGCAGTGCCTGACCAGCTCCACAGCCGCCCTGTCCCTGGAGCTGCTGCGGAGACTGGGACTGATCGCAGTGCCACCTTTCGGCCTGTCCCTGGCAAGGTCTTTTGCCGGAGTGGCCGTGCTGTCTACCCTGCAGTCTAGCCTGACACTGTGGTCTCTGAGGGGACTGAGCCTGCCAATGTATGTGGTGTTCAAGAGATGTCTGCCTCTGGTGACAATGCTGATCGGCGTGCTGGTGCTGAAGAATGGAGCACCAAGCCCAGGCGTGCTG…
SLC35E1	ATCCACTGAG	ATGGCAGCAGCAGCAGTGGGAGCAGGACACGGCGCCGGCGGCCCTGGCGCCGCCAGCTCCTCTGGCGGCGCCAGGGAGGGCGCCCGCGTGGCCGCCCTGTGCCTGCTGTGGTACGCACTGAGCGCCGGAGGCAACGTGGTGAACAAAGTGATCCTGAGCGCCTTCCCATTTCCCGTGACCGTGTCCCTGTGCCACATCCTGGCCCTGTGCGCCGGCCTGCCCCCTCTGCTGAGGGCATGGAGGGTGCCACCAGCACCTCCAGTGTCTGGACCTGGACCAAGCCCACACCCTAGCTCCGGACCACTGCTGCCACCTCGGTTCTACCCTAGATATGTGCTGCCACTGGCCTTCGGCAAGTACTTTGCCAGCGTGTCCGCCCACGTGTCTATCTGGAAGGTG…
SLC35E2A	GATCTCTTAG	ATGAGCTCCTCTGTGAAGACACCAGCCCTGGAGGAGCTGGTGCCAGGAAGCGAGGAGAAGCCAAAGGGCCGGTCCCCTCTGTCTTGGGGAAGCCTGTTCGGCCACAGATCCGAGAAGATCGTGTTTGCCAAGTCTGACGGCGGCACCGATGAGAACGTGCTGACCGTGACAATCACCGAGACCACAGTGATCGAGTCCGACCTGGGCGTGTGGAGCTCCCGGGCCCTGCTGTACCTGACACTGTGGTTCTTTTTCTCTTTTTGCACCCTGTTCCTGAATAAGTATATCCTGAGCCTGCTGGGAGGAGAGCCATCCATGCTGGGAGCCGTGCAGATGCTGAGCACCACAGTGATCGGCTGCGTGAAGACACTGGTGCCCTGCTGTCTGTACCAGCACAAG…
SLC35E2B	ACATTGACCG	ATGAGCTCCTCTGTGAAGACACCTGCCCTGGAGGAGCTGGTGCCAGGAAGCGAGGAGAAGCCAAAGGGCAGGTCTCCACTGAGCTGGGGATCCCTGTTCGGACACCGCTCTGAGAAGATCGTGTTTGCCAAGAGCGACGGCGGCACCGATGAGAACGTGCTGACCGTGACAATCACCGAGACCACAGTGATCGAGTCCGACCTGGGCGTGTGGAGCTCCAGGGCCCTGCTGTACCTGACACTGTGGTTCTTTTTCTCTTTTTGCACCCTGTTCCTGAATAAGTATATCCTGTCCCTGCTGGGAGGAGAGCCTTCTATGCTGGGAGCCGTGCAGATGCTGAGCACCACAGTGATCGGCTGCGTGAAGACCCTGGTGCCATGCTGTCTGTACCAGCACAAG…
SLC35E3	CATAGAATCG	ATGGCACTGCTGGTGGACCGGGTGAGAGGACACTGGAGGATCGCAGCAGGACTGCTGTTTAACCTGCTGGTGTCCATCTGCATCGTGTTCCTGAATAAGTGGATCTACGTGTATCACGGCTTTCCTAACATGTCTCTGACCCTGGTGCACTTCGTGGTGACATGGCTGGGCCTGTACATCTGCCAGAAGCTGGATATCTTTGCACCAAAGAGCCTGCCACCTTCCAGGCTGCTGCTGCTGGCCCTGTCCTTCTGTGGCTTTGTGGTGTTCACCAATCTGTCTCTGCAGAACAATACCATCGGCACATACCAGCTGGCCAAGGCCATGACCACACCTGTGATCATCGCCATCCAGACATTTTGTTATCAGAAGACCTTCTCTACAAGGATCCAGCTGACC…
SLC35E4	GAAGCTAATC	ATGTGCAGGTGTCCACCTGAGCACCACGACGGAAGGATGACCAGCGCCGAAGTGGGAGCAGCAGCAGGAGGAGCACAGGCAGCCGGCCCACCCGAGTGGCCTCCAGGCTCCCCTCAGGCCCTGAGGCAGCCAGGAAGGGCCAGAGTGGCAATGGCCGCCCTGGTGTGGCTGCTGGCAGGAGCATCCATGAGCTCCCTGAACAAGTGGATCTTCACCGTGCACGGCTTTGGCAGGCCTCTGCTGCTGTCTGCCCTGCACATGCTGGTGGCCGCCCTGGCATGCCACAGGGGAGCACGGAGACCAATGCCAGGAGGAACAAGGTGTCGCGTGCTGCTGCTGTCCCTGACCTTCGGCACATCTATGGCATGCGGAAATGTGGGACTGAGGGCAGTGCCACTG…
SLC35F1	AAGGCTGCTC	ATGATCCCCCCTGAGCAGCCTCAGCAGCAGCTGCAGCCACCATCTCCAGCACCTCCAAACCACGTGGTGACCACAATCGAGAATCTGCCTGCAGAGGGATCCGGAGGAGGAGGATCCCTGTCTGCCAGCTCCAGGGCAGGCGTGCGCCAGAGGATCAGAAAGGTGCTGAACCGCGAGATGCTGATCTCTGTGGCCCTGGGACAGGTGCTGAGCCTGCTGATCTGCGGCATCGGCCTGACATCTAAGTACCTGAGCGAGGACTTTCACGCCAACACCCCAGTGTTCCAGAGCTTTCTGAATTACATCCTGCTGTTCCTGGTGTATACCACAACCCTGGCCGTGAGGCAGGGAGAGGAGAACCTGCTGGCCATCCTGCGGAGAAGGTGGTGGAAGTACATG…
SLC35F2	GATAACTGTC	ATGGAGGCCGATAGCCCTGCAGGACCAGGAGCACCAGAGCCACTGGCCGAGGGCGCCGCCGCCGAGTTTAGCTCCCTGCTGCGGAGAATCAAGGGCAAGCTGTTCACATGGAACATCCTGAAGACCATCGCCCTGGGCCAGATGCTGTCTCTGTGCATCTGTGGCACAGCCATCACCAGCCAGTACCTGGCCGAGCGGTATAAGGTGAACACACCAATGCTGCAGTCCTTCATCAATTACTGCCTGCTGTTTCTGATCTATACCGTGATGCTGGCCTTTCGGTCCGGCTCTGATAACCTGCTGGTCATCCTGAAGAGAAAGTGGTGGAAGTACATCCTGCTGGGACTGGCAGACGTGGAGGCCAATTATGTGATCGTGCGGGCCTACCAGTATACCACA…
SLC35F3	GTCGATGCAG	ATGAAGAAGCACTCCGCCAGGGTGGCACCACTGTCTGCCTGCAATAGCCCCGTGCTGACCCTGACAAAGGTGGAGGGAGAGGAGAGGCCAAGAGACTCTCCAGGACCTGCAGAGGCACAGGCACCTGCAGGCGTGGAGGCCGGCGGCAGGGCCTCTCGGAGATGCTGGACCTGTAGCCGCGCCCAGCTGAAGAAGATCTTCTGGGGAGTGGCAGTGGTGCTGTGCGTGTGCAGCTCCTGGGCAGGATCCACCCAGCTGGCCAAGCTGACATTCCGGAAGTTTGACGCCCCTTTCACCCTGACATGGTTTGCCACCAACTGGAATTTTCTGTTCTTTCCACTGTACTATGTGGGCCACGTGTGCAAGTCCACAGAGAAGCAGTCTGTGAAGCAGAGGTAC…
SLC35F4	ACCTGCTGAG	ATGGACGAGCTGCTGCTGGATCTGTTCCACAAGCTGACCAGCGGCAGGCAGCTGGCAGCAGGAAACGGACTGTGCGGCATCTCCCACAAGGAGCAGGAAGTGTGGAAGCCTGGCCACAATATCCTGGTGAAGATGAGGAAGGAGGACAAGTCCCTGGTGTGGCTGATCCACTCTACCCTGGCCCGCTACACCCAGGTGACAAACTTTCTGGGCACCTCCAGGAGCTCCGTGACAAGGTGCAAGCCAGGAGCCAATTGTCCTTCTAGCCACAGCGGCATCTCCCGCCAGCTGTCTCCACTGAGCGTGACAGAGGATTCCTCTGCCCCCATCCTGGAGCTGCAGAACCAGGGCAGCTCCGGCGTGTGCGGACACAGGGTGGAGAGGCAGAATAGAAGCGCC…
SLC35F5	CCGAGGTTAG	ATGGTGCCACCTCGGAGACACAGGGGAGCAGGCAGACCCGGCGTGCTGAGCTCCTCTCCACCCTTTAGACTGAGGTCCGCCAAGTTCTCTGGAATCGCCCTGGAGGATCTGAGGCGCGCCCTGAAGACAAGGCTGCAGATGGTGTGCGTGTTCGTGATGAACCGCATGAATTCTCAGAACAGCGGCTTTACCCAGCGGAGAAGGATGGCCCTGGGCATCGTGATCCTGCTGCTGGTGGACGTGATCTGGGTGGCCAGCTCCGAGCTGACCTCCTACGTGTTCACACAGTATAATAAGCCCTTCTTTTCCACCTTTGCCAAGACATCTATGTTCGTGCTGTACCTGCTGGGCTTTATCATCTGGAAGCCTTGGAGACAGCAGTGCACAAGAGGCCTGAGG…
SLC35F6	AGAATATCCG	ATGGCCTGGACCAAGTACCAGCTGTTTCTGGCAGGACTGATGCTGGTGACCGGAAGCATCAACACACTGTCCGCCAAGTGGGCTGATAATTTCATGGCGGAAGGCTGCGGAGGATCTAAGGAGCACAGCTTCCAGCACCCTTTTCTGCAGGCCGTGGGCATGTTCCTGGGCGAGTTTAGCTGCCTGGCCGCCTTTTACCTGCTGAGGTGTAGGGCAGCAGGACAGTCCGACAGCTCCGTGGATCCACAGCAGCCCTTTAACCCTCTGCTGTTCCTGCCACCCGCCCTGTGCGATATGACCGGCACAAGCCTGATGTATGTGGCCCTGAATATGACCTCCGCCTCTAGCTTCCAGATGCTGCGGGGCGCCGTGATCATCTTCACAGGCCTGTTTTCCGTG…
SLC35G1	TGCTACATCG	ATGCGGCCCCAGGACTCCACCGGAGTGGCAGAGCTGCAGGAGCCAGGACTGCCTCTGACCGACGATGCCCCCCCTGGCGCCACAGAGGAGCCTGCAGCAGCAGAGGCAGCAGGAGCACCAGATCGGGGCAGATGCTGGCTGTGCCTGAGCTCCCCATGCTGTTCCAGAACCGAGCCCGAGGCCAAGAAGAAGGCCCCTTGCCCAGGCCTGGGCCTGTTTTACACACTGCTGTCTGCCTTCCTGTTTTCTGTGGGCAGCCTGTTCGTGAAGAAGGTGCAGGACGTGCACGCCGTGGAGATCAGCGCCTTTCGGTGCGTGTTCCAGATGCTGGTGGTCATCCCCTGTCTGATCTATAGAAAGACCGGCTTTATCGGCCCTAAGGGCCAGAGGATCTTCCTG…
SLC35G2	TTGTAGCATC	ATGGACACCAGCCCATCCAGGAAGTACCCCGTGAAGAAGCGCGTGAAGATCCACCCTAATACAGTGATGGTGAAGTACACCAGCCACTATCCACAGCCCGGCGACGATGGCTACGAGGAGATCAACGAGGGCTATGGCAATTTCATGGAGGAGAACCCCAAGAAGGGCCTGCTGTCCGAGATGAAGAAGAAGGGCCGGGCCTTCTTTGGCACAATGGACACCCTGCCCCCTCCAACAGAGGATCCTATGATCAATGAGATCGGCCAGTTCCAGTCTTTTGCCGAGAAGAACATCTTCCAGAGCAGAAAGATGTGGATCGTGCTGTTTGGATCCGCCCTGGCACACGGATGCGTGGCCCTGATCACCAGGCTGGTGTCCGATAGATCTAAGGTGCCATCT…
SLC35G3	TAAGCGTCTC	ATGGCCGGCAGCCACCCATACTTCAACCAGCCAGACTCCACACACCCTTCCCCACCTTCTGCCCCACCATCTCTGAGGTGGTATCAGAGATGTCAGCCAAGCGATGCCACCTCCGGACTGCTGGTGGCCCTGCTGGGAGGAGGACTGCCTGCAGGATTCGTGGGACCACTGTCCAGGATGGCCTACCAGGCCTCTAATCTGCCCAGCCTGGAGCTGCTGATCTGGCGGTGCCTGTTTCACCTGCCTATCGCCCTGCTGCTGAAGCTGAGAGGCGACCCACTGCTGGGAACCCCCGATATCCGGAGCAGAGCCTTCTTTTGCGCCCTGCTGAACATCCTGAGCATCGGCTGTGCCTACTCCGCCGTGCAGGTGGTGCCAGCAGGAAATGCAGCAACCGTG…
SLC35G4	GAACTCTGTC	ATGGCCGGCTCCCACCCTTACTTCAACCTGCCAGACTCTACCCACCCATCCCCACCTTCTACACCACCCAGCCTGCACTGGCACCAGAGGTGTCAGCCTTCCGATGCAACCAACGGACTGCTGGTGGCCCTGCTGGGAGGAGGACTGCCTGCAGGATTCGTGGGACCACTGAGCAGGATGGCCTATCAGGCCAGCAATCTGCCATCCCTGGAGCTGGTCATCTGCCGGTGTCTGTTTCACCTGCCCATCGCCCTGCTGCTGAAGCTGAGAGGCGACCCTCTGCTGGGACCTCCAGATATCCGGGGCAGAACATGCTTCTGTGCCCTGCTGAACGTGCTGAATATCGGCTGTGCATACTCCGCCGTGCAGGTGGTGCCAACCGGAAATGCAGCAACAGTG…
SLC35G5	CCGCTATCAG	ATGGCCGGCAGCCACCCTTACTTCAACCTGCCAGACTCCACACACCCATCCCCACCTTCTGCCCCACCATCCCTGAGGTGGCACCAGAGATGTCAGCCATCTGGCGCCACCAACGGCCTGCTGGTGGCCCTGCTGGGAGGAGGACTGCCTGCAGGATTCGTGGGACCACTGAGCAGGATGGCCTATCAGGGCAGCAATCTGCCCTCCCTGGAGCTGCTGATCTGCCGCTGTCTGTTTCACCTGCCAATCGCCCTGCTGCTGAAGCTGAGGGGCGACCCTCTGCTGGGACCTCCAGATATCAGAGGCTGGGCCTGCTTCTGTGCCCTGCTGAACGTGCTGTCCATCGGCTGTGCATACTCTGCCGTGCAGGTGGTGCCAGCAGGAAATGCAGCAACCGTG…
SLC35G6	TGTCCGTGAG	ATGGCAGGAAGCCACCCTTACCTGAACCCACCTGACTCCACACACCCATCCCCACCCTCTGCCCCTCCATCTCTGAGGTGGCACCAGTGCTGTCAGCCTAGCGATGCAACCAACGGACTGCTGGTGGCCCTGCTGGGAGGAGGACTGCCAGCAGGATTCGTGGGACCACTGAGCCACATGGCCTATCAGGCCAGCAATCTGCCATCCCTGGAGCTGCTGATCTGCAGGTGTCTGTTTCACCTGCCAATCGCCCTGCTGCTGAAGCTGAGGGGCGACCCTCTGCTGGGACCACCTGATATCAGGGGAAGAGCCTACTTCTATGCCCTGCTGAACGTGCTGTCTATCGGCTGTGCCTACAGCGCCGTGCAGGTGGTGCCAGCAGGAAATGCAGCAACCGTG…
SLC36A1	TTGCGGAACG	ATGTCCACCCAGCGGCTGAGAAACGAGGACTACCACGATTATAGCTCCACAGACGTGTCTCCTGAGGAGAGCCCATCCGAGGGCCTGAACAATCTGTCTAGCCCTGGCAGCTACCAGAGGTTCGGCCAGTCTAATAGCACCACATGGTTTCAGACCCTGATCCACCTGCTGAAGGGCAACATCGGAACAGGACTGCTGGGACTGCCACTGGCAGTGAAGAATGCCGGCATCGTGATGGGCCCCATCAGCCTGCTGATCATCGGCATCGTGGCCGTGCACTGCATGGGCATCCTGGTGAAGTGCGCCCACCACTTCTGTCGGAGACTGAACAAGTCCTTTGTGGACTACGGCGATACAGTGATGTATGGCCTGGAGTCCTCTCCATGTTCTTGGCTCAGA…
SLC36A2	TCAGAGTCCG	ATGAGCGTGACCAAGTCCACAGAGGGACCACAGGGAGCAGTGGCCATCAAGCTGGACCTGATGTCTCCCCCTGAGAGCGCCAAGAAGCTGGAGAATAAGGACTCCACCTTCCTGGATGAGAGCCCCTCCGAGTCTGCCGGCCTGAAGAAGACCAAGGGCATCACAGTGTTTCAGGCCCTGATCCACCTGGTGAAGGGCAATATGGGAACAGGAATCCTGGGACTGCCTCTGGCAGTGAAGAACGCAGGCATCCTGATGGGCCCACTGTCTCTGCTGGTCATGGGCTTCATCGCCTGCCACTGTATGCACATCCTGGTGAAGTGCGCCCAGAGGTTCTGTAAGCGCCTGAATAAGCCTTTTATGGACTACGGCGATACCGTGATGCACGGCCTGGAGGCC…
SLC36A3	TGCAAGCTCG	ATGTCCCTGCTGGGCAGGGACTACAACTCTGAGCTGAATAGCCTGGATAACGGCCCTCAGTCCCCATCTGAGAGCTCCTCTAGCATCACATCTGAGAATGTGCACCCAGCAGGAGAGGCAGGACTGAGCATGATGCAGACCCTGATCCACCTGCTGAAGTGCAATATCGGAACAGGACTGCTGGGACTGCCACTGGCCATCAAGAACGCAGGACTGCTGGTGGGACCCGTGAGCCTGCTGGCAATCGGCGTGCTGACCGTGCACTGCATGGTCATCCTGCTGAACTGTGCCCAGCACCTGAGCCAGAGACTGCAGAAGACCTTCGTGAATTACGGCGAGGCCACAATGTATGGCCTGGAGACCTGTCCTAACACATGGCTGAGGGCACACGCCGTGTGG…
SLC36A4	TCGCGTCATC	ATGGAGGCAGCAGCAACCCCAGCAGCAGCAGGAGCCGCCCGGAGAGAGGAGCTGGACATGGATGTGATGCGGCCTCTGATCAACGAGCAGAATTTCGACGGCACATCCGATGAGGAGCACGAGCAGGAGCTGCTGCCTGTGCAGAAGCACTACCAGCTGGACGATCAGGAGGGCATCTCTTTTGTGCAGACCCTGATGCACCTGCTGAAGGGCAATATCGGAACAGGACTGCTGGGACTGCCACTGGCCATCAAGAACGCAGGCATCGTGCTGGGCCCTATCTCCCTGGTGTTCATCGGCATCATCTCTGTGCACTGCATGCACATCCTGGTGCGGTGCAGCCACTTCCTGTGCCTGCGGTTCAAGAAGAGCACCCTGGGCTACAGCGACACAGTGTCC…
SLC37A1	ACCGTGTCTC	ATGGCCAGGCTGCCTGCCGGCATCCGCTTCATCATCTCCTTTTCTCGGGACCAGTGGTACAGAGCCTTCATCTTTATCCTGACCTTCCTGCTGTATGCCTCTTTTCACCTGAGCAGGAAGCCAATCAGCATCGTGAAGGGCGAGCTGCACAAGTACTGCACAGCCTGGGACGAGGCCGATGTGCGGTTCAGCTCCCAGAACAGAAAGAGCGGATCCGCCGCACCACACCAGCTGCCGGATAACGAAACAGACTGCGGATGGGCCCCCTTCGACAAGAACAATTACCAGCAGCTGCTGGGCGCCCTGGATTATAGCTTCCTGTGCGCCTACGCCGTGGGCATGTATCTGTCTGGCATCATCGGCGAGCGGCTGCCTATCAGATACTATCTGACCTTCGGC…
SLC37A2	TTCGAGTGTC	ATGCGGAGCTCCCTGGCACCAGGCGTGTGGTTCTTTCGGGCCTTCAGCAGAGACTCCTGGTTTAGAGGCCTGATCCTGCTGCTGACCTTCCTGATCTACGCCTGCTATCACATGTCCCGGAAGCCCATCAGCATCGTGAAGTCCAGACTGCACCAGAACTGTTCTGAGCAGATCAAGCCAATCAACGACACCCACTCCCTGAATGATACAATGTGGTGCTCTTGGGCCCCCTTCGACAAGGATAACTACAAGGAGCTGCTGGGCGGCGTGGATAATGCCTTTCTGATCGCCTATGCCATCGGCATGTTCATCAGCGGCGTGTTTGGCGAGAGGCTGCCTCTGCGCTACTATCTGTCCGCCGGCATGCTGCTGTCTGGCCTGTTCACAAGCCTGTTTGGC…
SLC37A3	GTACGCTCAG	ATGGCCTGGCCCAACGTGTTCCAGAGGGGCTCTCTGCTGAGCCAGTTTTCCCACCACCACGTGGTGGTGTTCCTGCTGACCTTCTTTAGCTATTCCCTGCTGCACGCCTCCCGCAAGACATTTTCTAATGTGAAGGTGTCTATCAGCGAGCAGTGGACCCCAAGCGCCTTCAACACATCCGTGGAGCTGCCCGTGGAGATCTGGAGCTCCAATCACCTGTTTCCTAGCGCCGAGAAGGCCACCCTGTTCCTGGGCACCCTGGACACAATCTTTCTGTTCTCTTACGCCGTGGGCCTGTTTATCAGCGGCATCGTGGGCGATAGGCTGAACCTGCGCTGGGTGCTGTCCTTCGGCATGTGCTCTAGCGCCCTGGTGGTGTTCGTGTTCGGCGCCCTGACC…
SLC37A4	AACTTCAGGT	ATGGCCGCCCAGGGCTACGGCTACTATCGGACCGTGATCTTCTCCGCCATGTTTGGCGGCTATTCTCTGTACTATTTCAACAGAAAGACATTCTCCTTTGTGATGCCCTCTCTGGTGGAGGAGATCCCTCTGGACAAGGACGATCTGGGCTTCATCACCAGCTCCCAGAGCGCCGCCTACGCCATCAGCAAGTTCGTGAGCGGCGTGCTGTCTGATCAGATGAGCGCCCGGTGGCTGTTTTCTAGCGGCCTGCTGCTGGTGGGCCTGGTGAACATCTTCTTTGCCTGGTCCTCTACAGTGCCCGTGTTCGCCGCCCTGTGGTTTCTGAATGGACTGGCACAGGGACTGGGATGGCCACCTTGCGGCAAGGTGCTGAGAAAGTGGTTCGAGCCTTCCCAG…
SLC38A1	CATGCAATAG	ATGATGCACTTCAAGAGCGGCCTGGAGCTGACCGAGCTGCAGAATATGACAGTGCCTGAGGACGATAACATCTCCAATGATTCTAACGACTTCACCGAGGTGGAGAATGGCCAGATCAACTCTAAGTTTATCAGCGATAGGGAGAGCCGGAGATCCCTGACAAACTCCCACCTGGAGAAGAAGAAGTGCGACGAGTACATCCCAGGCACCACATCCCTGGGCATGAGCGTGTTCAACCTGAGCAACGCCATCATGGGATCCGGAATCCTGGGACTGGCCTTCGCCCTGGCAAATACCGGCATCCTGCTGTTTCTGGTGCTGCTGACCTCCGTGACACTGCTGTCTATCTACAGCATCAACCTGCTGCTGATCTGCTCTAAGGAGACAGGCTGTATGGTG…
SLC38A10	ATACTGAACG	ATGACCGCAGCAGCAGCAAGCAACTGGGGACTGATCACAAACATCGTGAATTCTATCGTGGGCGTGAGCGTGCTGACCATGCCCTTCTGCTTTAAGCAGTGTGGAATCGTGCTGGGCGCCCTGCTGCTGGTGTTTTGCTCTTGGATGACCCACCAGAGCTGTATGTTCCTGGTGAAGTCTGCCAGCCTGTCCAAGCGGAGAACATACGCCGGCCTGGCCTTTCATGCGTATGGAAAGGCGGGGAAGATGCTGGTGGAGACCAGCATGATCGGCCTGATGCTGGGCACATGCATCGCCTTCTATGTGGTCATCGGCGACCTGGGCTCCAACTTCTTTGCCAGACTGTTCGGCTTTCAAGTGGGCGGCACCTTCAGGATGTTTCTGCTGTTCGCCGTGAGC…
SLC38A11	TACCATAGCG	ATGAAGCAGGCAGGATTCCCACTGGGAATCCTGCTGCTGTTTTGGGTGTCTTACGTGACAGACTTCAGCCTGGTGCTGCTGATCAAGGGAGGCGCCCTGTCCGGAACCGATACATACCAGTCTCTGGTGAACAAGACCTTCGGCTTTCCCGGCTATCTGCTGCTGAGCGTGCTGCAGTTCCTGTACCCTTTTATCGCCATGATCAGCTATAACATCATCGCCGGCGACACCCTGTCCAAGGTGTTTCAGAGGATCCCAGGCGTGGATCCCGAGAACGTGTTCATCGGCCGCCACTTTATCATCGGCCTGTCTACCGTGACATTCACCCTGCCTCTGAGCCTGTACCGGAATATCGCCAAGCTGGGCAAGGTGAGCCTGATCTCCACAGGCCTGACCACA…
SLC38A2	CAGCATCTCG	ATGAAGAAGGCCGAGATGGGCCGGTTCTCTATCAGCCCTGACGAGGATAGCTCCTCTTACAGCTCCAACTCCGACTTTAATTACTCTTATCCCACCAAGCAGGCCGCCCTGAAGTCCCACTATGCCGACGTGGATCCTGAGAACCAGAATTTCCTGCTGGAGAGCAACCTGGGCAAGAAGAAGTACGAGACAGAGTTTCACCCAGGCACCACAAGCTTCGGCATGTCCGTGTTTAACCTGTCTAATGCAATCGTGGGAAGCGGAATCCTGGGACTGTCCTATGCCATGGCCAACACCGGCATCGCCCTGTTCATCATCCTGCTGACATTCGTGAGCATCTTTTCCCTGTACTCTGTGCACCTGCTGCTGAAGACCGCCAATGAGGGAGGAAGCCTGCTG…
SLC38A3	TACGTCGATC	ATGGAGGCCCCTCTGCAGACCGAGATGGTGGAGCTGGTGCCAAACGGCAAGCACTCCGAGGGCCTGCTGCCTGTGATCACACCAATGGCAGGAAATCAGAGGGTGGAGGACCCAGCACGCTCTTGCATGGAGGGCAAGAGCTTCCTGCAGAAGTCTCCCAGCAAGGAGCCTCACTTCACCGATTTTGAGGGCAAGACAAGCTTCGGCATGTCCGTGTTTAACCTGTCCAATGCCATCATGGGATCTGGAATCCTGGGACTGGCATACGCAATGGCAAACACCGGCATCATCCTGTTCCTGTTTCTGCTGACAGCCGTGGCCCTGCTGAGCTCCTATAGCATCCACCTGCTGCTGAAGTCTAGCGGAGTGGTGGGAATCAGGGCATACGAGCAGCTGGGC…
SLC38A4	GGATCGAGTC	ATGGACCCTATGGAGCTGAGGAACGTGAATATCGAGCCAGACGATGAGAGCTCCTCTGGAGAGTCCGCCCCAGACTCTTACATCGGCATCGGCAATTCTGAGAAGGCCGCCATGAGCTCCCAGTTCGCCAACGAGGATACCGAGAGCCAGAAGTTCCTGACAAATGGCTTTCTGGGCAAGAAGAAGCTGGCCGACTACGCCGATGAGCACCACCCTGGCACCACAAGCTTCGGCATGTCTAGCTTTAACCTGTCCAATGCCATCATGGGCTCTGGCATCCTGGGCCTGAGCTATGCCATGGCCAACACCGGCATCATCCTGTTCATCATCATGCTGCTGGCCGTGGCCATCCTGTCCCTGTACTCTGTGCACCTGCTGCTGAAGACAGCCAAGGAGGGC…
SLC38A5	ACCGGCATTC	ATGGAGCTGCAGGACCCCAAGATGAACGGCGCCCTGCCTAGCGATGCAGTGGGATACAGGCAGGAGAGAGAGGGCTTCCTGCCATCTAGGGGACCAGCACCTGGCAGCAAGCCTGTGCAGTTCATGGACTTTGAGGGCAAGACCTCCTTCGGCATGAGCGTGTTCAACCTGAGCAATGCCATCATGGGATCCGGAATCCTGGGACTGGCATATGCAATGGCACACACCGGCGTGATCTTCTTTCTGGCCCTGCTGCTGTGCATCGCCCTGCTGAGCTCCTACTCCATCCACCTGCTGCTGACATGTGCCGGCATCGCCGGCATCAGGGCATATGAGCAGCTGGGACAGAGGGCCTTCGGCCCTGCAGGCAAGGTGGTGGTGGCCACCGTGATCTGCCTG…
SLC38A6	CCAGTGTCAG	ATGGAGGCCTCCTGGGGCTCTTTCAACGCAGAGAGGGGATGGTACGTGAGCGTGCAGCAGCCAGAGGAGGCAGAGGCAGAGGAGCTGTCTCCACTGCTGAGCAATGAGCTGCACCGGCAGAGATCCCCTGGCGTGTCTTTCGGCCTGAGCGTGTTTAACCTGATGAATGCCATCATGGGCTCCGGCATCCTGGGCCTGGCCTATGTGCTGGCCAACACCGGCGTGTTTGGCTTCTCTTTTCTGCTGCTGACAGTGGCCCTGCTGGCCTCCTACTCTGTGCACCTGCTGCTGTCTATGTGCATCCAGACCGCCGTGACAAGCTATGAGGACCTGGGCCTGTTCGCCTTTGGCCTGCCAGGCAAGCTGGTGGTGGCAGGAACCATCATCATCCAGAATATC…
SLC38A7	CGCTTGATAG	ATGGCCCAGGTGTCTATCAACAATGACTACTCCGAGTGGGACCTGTCTACCGATGCAGGAGAGAGGGCAAGACTGCTGCAGAGCCCATGCGTGGACACAGCCCCCAAGAGCGAGTGGGAGGCATCCCCAGGAGGACTGGATAGGGGAACCACAAGCACCCTGGGAGCAATCTTTATCGTGGTGAACGCATGTCTGGGAGCAGGACTGCTGAATTTTCCTGCCGCCTTCAGCACAGCAGGAGGAGTGGCAGCAGGAATCGCCCTGCAGATGGGCATGCTGGTGTTCATCATCTCCGGCCTGGTCATCCTGGCCTACTGCTCTCAGGCCAGCAACGAGAGAACCTATCAGGAGGTGGTGTGGGCCGTGTGCGGCAAGCTGACAGGCGTGCTGTGCGAGGTG…
SLC38A8	GCTTCTAACG	ATGGAGGGACAGACCCCAGGATCCAGGGGACTGCCTGAGAAGCCACACCCCGCCACCGCCGCCGCCACACTGAGCTCCATGGGCGCCGTGTTCATCCTGATGAAGTCCGCCCTGGGAGCAGGACTGCTGAACTTCCCTTGGGCCTTTTCTAAGGCAGGAGGAGTGGTGCCAGCCTTCCTGGTGGAGCTGGTGTCCCTGGTGTTTCTGATCTCTGGACTGGTCATCCTGGGATACGCAGCAGCCGTGTCTGGACAGGCCACATATCAGGGAGTGGTGCGGGGACTGTGCGGACCAGCCATCGGCAAGCTGTGCGAGGCCTGTTTCCTGCTGAATCTGCTGATGATCAGCGTGGCCTTTCTGAGAGTGATCGGCGACCAGCTGGAGAAGCTGTGCGATTCT…
SLC38A9	TTCATTAGCG	ATGGCCAACATGAATAGCGACTCCAGGCACCTGGGCACCAGCGAGGTGGACCACGAGAGGGATCCAGGACCCATGAACATCCAGTTTGAGCCTAGCGATCTGCGGTCCAAGAGACCATTCTGCATCGAGCCCACCAACATCGTGAACGTGAATCACGTGATCCAGCGGGTGTCTGACCACGCCAGCGCCATGAATAAGCGGATCCACTACTATTCCAGACTGACCACACCAGCAGACAAGGCCCTGATCGCACCAGATCACGTGGTGCCTGCACCAGAGGAGTGTTACGTGTATTCCCCCCTGGGCTCTGCCTACAAGCTGCAGTCTTACACCGAGGGCTATGGCAAGAACACCAGCCTGGTGACAATCTTTATGATCTGGAATACCATGATGGGCACA…
SLC39A1	CAATAAGTCG	ATGGGACCATGGGGAGAGCCAGAGCTGCTGGTGTGGAGACCAGAGGCAGTGGCAAGCGAGCCACCTGTGCCTGTGGGACTGGAGGTGAAGCTGGGCGCCCTGGTGCTGCTGCTGGTGCTGACCCTGCTGTGCTCCCTGGTGCCTATCTGCGTGCTGCGGAGACCAGGAGCAAACCACGAGGGATCTGCCAGCAGGCAGAAGGCCCTGAGCCTGGTGTCCTGCTTCGCAGGCGGCGTGTTTCTGGCCACCTGTCTGCTGGACCTGCTGCCTGATTACCTGGCAGCAATCGACGAGGCCCTGGCCGCCCTGCACGTGACACTGCAGTTCCCACTGCAGGAGTTTATCCTGGCCATGGGCTTCTTCCTGGTGCTGGTCATGGAGCAGATCACCCTGGCCTAT…
SLC39A11	TCTGAGGATC	ATGCTGCAGGGCCACAGCTCCGTGTTCCAGGCCCTGCTGGGCACCTTCTTTACATGGGGAATGACCGCAGCAGGAGCCGCCCTGGTGTTCGTGTTTTCTAGCGGACAGAGGAGAATCCTGGACGGAAGCCTGGGATTTGCAGCAGGCGTGATGCTGGCAGCATCTTACTGGAGCCTGCTGGCACCAGCAGTGGAGATGGCCACCTCCTCTGGAGGATTCGGAGCCTTTGCCTTCTTTCCTGTGGCAGTGGGCTTCACACTGGGAGCAGCCTTCGTGTACCTGGCAGACCTGCTGATGCCACACCTGGGAGCAGCAGAGGATCCACAGACCACACTGGCCCTGAACTTCGGCAGCACACTGATGAAGAAGAAGAGCGACCCAGAGGGACCCGCCCTGCTG…
SLC39A12	TCGTTGAGTC	ATGTGCTTCCGCACCAAGCTGAGCGTGTCCTGGGTGCCTCTGTTCCTGCTGCTGTCTCGGGTGTTTAGCACAGAGACCGACAAGCCATCTGCCCAGGATTCTCGCAGCAGGGGAAGCTCCGGACAGCCTGCAGACCTGCTGCAGGTGCTGAGCGCCGGCGATCACCCACCTCACAACCACTCCCGCTCTCTGATCAAGACCCTGCTGGAGAAGACAGGCTGCCCTCGGAGAAGGAACGGCATGCAGGGCGACTGCAACCTGTGCTTCGAGCCAGATGCACTGCTGCTGATCGCAGGAGGCAATTTTGAGGACCAGCTGAGGGAGGAGGTGGTGCAGCGGGTGTCCCTGCTGCTGCTGTACTATATCATCCACCAGGAGGAGATCTGTTCTAGCAAGCTG…
SLC39A13	CGAGAGATTC	ATGCCAGGCTGCCCATGTCCTGGATGCGGAATGGCAGGACCAAGGCTGCTGTTCCTGACCGCCCTGGCCCTGGAGCTGCTGGAGAGGGCAGGAGGATCCCAGCCCGCCCTGCGGTCTAGAGGAACCGCAACAGCATGCAGGCTGGACAATAAGGAGAGCGAGTCCTGGGGCGCCCTGCTGTCCGGAGAGAGACTGGATACCTGGATCTGTTCCCTGCTGGGCTCTCTGATGGTGGGCCTGTCTGGCGTGTTTCCCCTGCTGGTCATCCCTCTGGAGATGGGAACAATGCTGCGGAGCGAGGCAGGAGCATGGAGACTGAAGCAGCTGCTGTCCTTCGCCCTGGGAGGACTGCTGGGCAACGTGTTTCTGCACCTGCTGCCAGAGGCATGGGCATACACC…
SLC39A14	CAGGCTTCAG	ATGAAGCTGCTGCTGCTGCACCCTGCCTTTCAGAGCTGTCTGCTGCTGACCCTGCTGGGACTGTGGAGGACCACACCAGAGGCACACGCAAGCTCCCTGGGAGCACCAGCCATCAGCGCCGCCTCCTTCCTGCAGGACCTGATCCACAGATACGGCGAGGGCGATAGCCTGACCCTGCAGCAGCTGAAGGCCCTGCTGAATCACCTGGACGTGGGAGTGGGAAGGGGAAACGTGACACAGCACGTGCAGGGCCACAGAAATCTGTCCACCTGCTTTTCTAGCGGCGATCTGTTTACAGCCCACAACTTCTCTGAGCAGAGCAGGATCGGCTCCTCTGAGCTGCAGGAGTTCTGTCCAACCATCCTGCAGCAGCTGGACTCCAGGGCCTGCACATCTGAG…
SLC39A2	ATCAGACTAG	ATGGAGCAGCTGCTGGGCATCAAGCTGGGCTGCCTGTTTGCACTGCTGGCCCTGACCCTGGGATGCGGACTGACACCTATCTGTTTTAAGTGGTTCCAGATCGACGCAGCAAGGGGACACCACAGACTGGTGCTGAGGCTGCTGGGCTGTATCAGCGCCGGCGTGTTTCTGGGAGCAGGCTTCATGCACATGACCGCAGAGGCCCTGGAGGAGATCGAGTCCCAGATCCAGAAGTTCATGGTGCAGAACCGCTCCGCCTCTGAGCGGAATAGCTCCGGCGACGCAGATAGCGCCCACATGGAGTACCCTTATGGCGAGCTGATCATCTCTCTGGGCTTCTTTTTCGTGTTTTTCCTGGAGAGCCTGGCCCTGCAGTGCTGTCCAGGAGCAGCAGGCGGC…
SLC39A3	TATAGTCACG	ATGGTGAAGCTGCTGGTGGCCAAGATCCTGTGCATGGTGGGCGTGTTCTTTTTCATGCTGCTGGGCTCCCTGCTGCCCGTGAAGATCATCGAGACCGACTTCGAGAAGGCCCACCGGAGCAAGAAGATCCTGTCCCTGTGCAACACCTTTGGCGGCGGCGTGTTCCTGGCCACATGTTTTAATGCCCTGCTGCCAGCCGTGAGAGAGAAGCTGCAGAAGGTGCTGTCTCTGGGCCACATCAGCACCGACTACCCCCTGGCCGAGACAATCCTGCTGCTGGGCTTTTTCATGACCGTGTTCCTGGAGCAGCTGATCCTGACCTTCCGGAAGGAGAAGCCTTCTTTCATCGATCTGGAGACCTTCAACGCAGGATCCGACGTGGGAAGCGATTCCGAGTAC…
SLC39A4	ATCATCGGCG	ATGGCCTCTCTGGTGAGCCTGGAGCTGGGACTGCTGCTGGCCGTGCTGGTGGTGACCGCAACAGCAAGCCCACCTGCAGGACTGCTGTCTCTGCTGACAAGCGGACAGGGCGCCCTGGATCAGGAGGCCCTGGGAGGACTGCTGAACACCCTGGCAGACAGGGTGCACTGCGCAAATGGACCCTGCGGCAAGTGTCTGTCTGTGGAGGATGCCCTGGGCCTGGGCGAGCCAGAGGGAAGCGGACTGCCACCAGGACCTGTGCTGGAGGCAAGATACGTGGCAAGGCTGTCTGCCGCAGCCGTGCTGTATCTGAGCAACCCTGAGGGCACCTGTGAGGATGCAAGAGCAGGACTGTGGGCATCCCACGCAGACCACCTGCTGGCCCTGCTGGAGTCCCCA…
SLC39A5	CTTGGAGTCG	ATGATGGGATCTCCCGTGAGCCACCTGCTGGCAGGATTCTGCGTGTGGGTGGTGCTGGGATGGGTGGGAGGATCCGTGCCAAATCTGGGACCTGCAGAGCAGGAGCAGAACCACTACCTGGCCCAGCTGTTTGGCCTGTATGGAGAGAATGGCACCCTGACAGCAGGAGGACTGGCAAGGCTGCTGCACTCTCTGGGCCTGGGCCGGGTGCAGGGCCTGAGACTGGGCCAGCACGGACCACTGACCGGAAGGGCAGCATCCCCTGCCGCCGATAATTCTACACACCGCCCCCAGAACCCTGAGCTGAGCGTGGACGTGTGGGCAGGAATGCCACTGGGACCAAGCGGCTGGGGCGATCTGGAGGAGTCCAAGGCACCTCACCTGCCAAGGGGACCAGCA…
SLC39A6	TGTACTATGC	ATGGCCAGGAAGCTGTCTGTGATCCTGATCCTGACCTTCGCCCTGAGCGTGACAAATCCTCTGCACGAGCTGAAGGCCGCCGCCTTTCCCCAGACCACAGAGAAGATCTCCCCTAATTGGGAGTCTGGCATCAACGTGGATCTGGCCATCAGCACCCGGCAGTACCACCTGCAGCAGCTGTTCTACAGATATGGCGAGAACAATAGCCTGTCCGTGGAGGGCTTTAGGAAGCTGCTGCAGAACATCGGCATCGACAAGATCAAGCGCATCCACATCCACCACGATCACGACCACCACAGCGACCACGAGCACCACTCCGATCACGAGCGGCACTCTGACCACGAGCACCACAGCGAGCATGAACACCACTCCGATCACGACCACCACTCTCACCACAAT…
SLC39A7	TCTCGAACGC	ATGGCCAGGGGACTGGGAGCACCTCACTGGGTGGCAGTGGGACTGCTGACCTGGGCCACACTGGGACTGCTGGTGGCAGGACTGGGAGGACACGACGATCTGCACGACGATCTGCAGGAGGACTTCCACGGACACAGCCACAGGCACTCCCACGAGGATTTTCACCACGGACACAGCCACGCACACGGACACGGCCACACCCACGAGTCCATCTGGCACGGCCACACACACGACCACGATCACGGACACTCCCACGAGGACCTGCACCACGGCCACTCTCACGGCTACAGCCACGAGTCCCTGTATCACAGGGGACACGGACACGATCACGAGCACAGCCACGGAGGATACGGAGAGTCCGGAGCACCAGGCATCAAGCAGGACCTGGATGCAGTGACC…
SLC39A8	GAATTGTACC	ATGGCCCCTGGCCGGGCCGTGGCCGGCCTGCTGCTGCTGGCAGCAGCAGGACTGGGAGGAGTGGCCGAGGGCCCAGGCCTGGCCTTTTCCGAGGACGTGCTGAGCGTGTTCGGAGCAAACCTGTCCCTGTCTGCCGCACAGCTGCAGCACCTGCTGGAGCAGATGGGAGCAGCATCCAGAGTGGGAGTGCCAGAGCCTGGCCAGCTGCACTTCAACCAGTGTCTGACCGCCGAGGAGATCTTTAGCCTGCACGGCTTCTCCAATGCCACCCAGATCACAAGCTCCAAGTTTTCTGTGATCTGCCCCGCCGTGCTGCAGCAGCTGAACTTCCACCCGTGCGAGGATAGGCCGAAACATAAGACAAGACCTAGCCACTCCGAAGTGTGGGGCTACGGCTTT…
SLC39A9	AGACTCGTAC	ATGGACGATTTCATCTCCATCTCTCTGCTGTCCCTGGCAATGCTGGTGGGATGCTACGTGGCAGGCATCATCCCACTGGCCGTGAACTTTTCTGAGGAGAGGCTGAAGCTGGTGACAGTGCTGGGAGCAGGACTGCTGTGCGGAACCGCCCTTGCCGTTATAGTTCCTGAAGGGGTGCACGCCCTGTATGAGGACATCCTGGAGGGCAAGCACCACCAGGCCTCCGAGACACACAATGTGATCGCCTCCGACAAGGCCGCCGAGAAGTCTGTGGTGCACGAGCACGAGCACTCTCACGATCACACCCAGCTGCACGCCTACATCGGCGTGAGCCTGGTGCTGGGCTTCGTGTTTATGCTGCTGGTGGACCAGATCGGCAACTCTCACGTGCACAGCACA…
SLC3A1	TCTTGATGAC	ATGGCCGAGGATAAGTCTAAGAGGGACAGCATCGAGATGTCCATGAAGGGCTGCCAGACCAACAATGGCTTCGTGCACAACGAGGATATCCTGGAGCAGACACCAGATCCCGGCAGCTCCACCGACAATCTGAAGCACAGCACAAGGGGAATCCTGGGATCCCAGGAGCCAGACTTCAAGGGAGTGCAGCCATACGCAGGAATGCCTAAGGAGGTGCTGTTCCAGTTTTCCGGCCAGGCCCGGTATAGAATCCCCAGAGAGATCCTGTTTTGGCTGACCGTGGCATCCGTGCTGGTGCTGATCGCAGCAACAATCGCCATCATCGCCCTGTCTCCTAAGTGTCTGGACTGGTGGCAGGAGGGCCCTATGTACCAGATCTATCCACGCTCTTTCAAGGAC…
SLC3A2	TCGTCTGCAC	ATGGAGCTGCAGCCACCTGAGGCATCCATCGCAGTGGTGTCTATCCCCAGGCAGCTGCCTGGCAGCCACTCCGAGGCAGGAGTGCAGGGACTGAGCGCCGGCGACGATTCCGAGCTGGGATCTCACTGCGTGGCACAGACCGGACTGGAGCTGCTGGCATCCGGCGATCCTCTGCCATCTGCCAGCCAGAACGCCGAGATGATCGAGACCGGAAGCGATTGCGTGACACAGGCAGGACTGCAGCTGCTGGCAAGCTCCGACCCACCCGCCCTGGCCTCCAAGAATGCCGAGGTGACCGGCACAATGTCTCAGGACACAGAGGTGGATATGAAGGAGGTGGAGCTGAACGAGCTGGAGCCAGAGAAGCAGCCAATGAATGCAGCAAGCGGAGCAGCAATG…
SLC40A1	CCAGAAGTTA	ATGACCAGGGCAGGCGACCACAATAGGCAGAGAGGATGCTGTGGATCCCTGGCAGATTACCTGACATCTGCCAAGTTTCTGCTGTATCTGGGACACAGCCTGTCCACCTGGGGCGACAGAATGTGGCACTTCGCCGTGTCCGTGTTTCTGGTGGAGCTGTACGGCAACTCTCTGCTGCTGACAGCCGTGTATGGACTGGTGGTGGCAGGATCCGTGCTGGTGCTGGGAGCAATCATCGGCGACTGGGTGGATAAGAATGCCAGGCTGAAGGTGGCCCAGACCAGCCTGGTGGTGCAGAACGTGTCCGTGATCCTGTGCGGCATCATCCTGATGATGGTGTTCCTGCACAAGCACGAGCTGCTGACCATGTACCACGGCTGGGTGCTGACATCTTGTTAT…
SLC41A1	TTCACGGCTA	ATGAGCTCCAAGCCAGAGCCCAAGGATGTGCACCAGCTGAACGGAACCGGACCATCTGCCAGCCCTTGCTCTAGCGACGGACCAGGAAGGGAGCCACTGGCAGGCACATCTGAGTTCCTGGGACCAGATGGAGCAGGAGTGGAGGTGGTCATCGAGAGCAGGGCAAATGCAAAGGGCGTGCGCGAGGAGGACGCACTGCTGGAGAACGGCTCCCAGTCTAATGAGTCCGACGACGTGAGCACCGATAGGGGACCTGCACCACCTTCCCCACTGAAGGAGACAAGCTTCTCCATCGGCCTGCAGGTGCTGTTCCCTTTTCTGCTGGCAGGATTTGGAACCGTGGCAGCAGGAATGGTGCTGGATATCGTGCAGCACTGGGAGGTGTTCCAGAAGGTGACA…
SLC41A2	GACTCTTGGC	ATGACCAACAGCAAGGGCCGGTCCATCACCGATAAGACAAGCGGAGGACCTAGCTCCGGAGGAGGATTCGTGGACTGGACCCTGAGACTGAACACAATCCAGAGCGATAAGTTTCTGAATCTGCTGCTGTCCATGGTGCCAGTGATCTATCAGAAGAACCAGGAGGACAGGCACAAGAAGGCCAATGGCATCTGGCAGGATGGCCTGTCCACCGCCGTGCAGACATTCAGCAATCGCTCCGAGCAGCACATGGAGTACCACTCTTTCAGCGAGCAGTCTTTTCACGCCAACAATGGCCACGCCTCTAGCTCCTGCAGCCAGAAGTATGACGATTACGCCAACTATAATTACTGTGATGGCAGGGAGACCAGCGAGACCACAGCCATGCTGCAGGACGAG…
SLC41A3	AGATCCTAGC	ATGGACGGCACCGAGACAAGGCAGCGGAGACTGGATTCCTGCGGCAAGCCTGGAGAGCTGGGACTGCCTCACCCACTGTCTACCGGAGGACTGCCTGTGGCAAGCGAGGACGGCGCCCTGAGGGCACCAGAGTCTCAGAGCGTGACCCCCAAGCCTCTGGAGACAGAGCCAAGCCGCGAGACCACATGGTCCATCGGCCTGCAGGTGACCGTGCCCTTCATGTTTGCAGGACTGGGACTGAGCTGGGCAGGAATGCTGCTGGACTACTTTCAGCACTGGCCCGTGTTCGTGGAGGTGAAGGATCTGCTGACCCTGGTGCCACCTCTGGTGGGCCTGAAGGGCAACCTGGAGATGACACTGGCAAGCAGGCTGTCCACCGCAGCAAATACAGGACAGATC…
SLC43A1	GCTCTTGACC	ATGGCACCTACCCTGCAGCAGGCATACCGGAGAAGGTGGTGGATGGCCTGTACAGCCGTGCTGGAGAACCTGTTCTTTTCCGCCGTGCTGCTGGGATGGGGATCTCTGCTGATCATCCTGAAGAACGAGGGCTTCTATAGCTCCACCTGCCCTGCCGAGTCTAGCACAAATACCACACAGGACGAGCAGCGCCGGTGGCCAGGCTGTGACCAGCAGGATGAGATGCTGAATCTGGGCTTCACCATCGGCTCTTTTGTGCTGAGCGCCACCACACTGCCACTGGGCATCCTGATGGACAGATTCGGACCAAGACCTGTGAGGCTGGTGGGATCCGCCTGCTTTACCGCCTCTTGTACACTGATGGCACTGGCAAGCAGGGATGTGGAGGCCCTGTCCCCT…
SLC43A2	CTGCTGCTAC	ATGGCACCCACCCTGGCAACAGCACACCGGAGAAGGTGGTGGATGGCATGCACCGCCGTGCTGGAGAACCTGCTGTTCTCTGCCGTGCTGCTGGGATGGGGAAGCCTGCTGATCATGCTGAAGAGCGAGGGCTTTTACTCCTATCTGTGCACCGAGCCAGAGAACGTGACCAATGGAACAGTGGGAGGAACAGCAGAGCCAGGACACGAGGAGGTGTCCTGGATGAACGGCTGGCTGTCTTGTCAGGCCCAGGACGAGATGCTGAATCTGGCCTTCACCGTGGGCTCCTTTCTGCTGTCTGCCATCACACTGCCCCTGGGCATCGTGATGGATAAGTACGGCCCTAGAAAGCTGAGGCTGCTGGGATCCGCCTGCTTCGCCGTGTCTTGTCTGCTGATC…
SLC43A3	CCTGTTGGAC	ATGGCAGGACAGGGACTGCCACTGCACGTGGCCACCCTGCTGACAGGACTGCTGGAGTGCCTGGGATTCGCAGGCGTGCTGTTTGGATGGCCATCCCTGGTGTTCGTGTTTAAGAACGAGGACTACTTCAAGGATCTGTGCGGACCAGACGCAGGACCTATCGGAAATGCAACCGGACAGGCAGACTGTAAGGCACAGGATGAGCGGTTCTCTCTGATCTTTACACTGGGCAGCTTTATGAACAATTTCATGACCTTTCCCACAGGCTACATCTTCGATCGGTTTAAGACCACAGTGGCCAGACTGATCGCCATCTTCTTTTATACCACAGCCACCCTGATCATCGCCTTCACAAGCGCCGGATCCGCCGTGCTGCTGTTTCTGGCCATGCCTATGCTG…
SLC44A1	ATCGAACGGT	ATGGGATGCTGTAGCTCCGCCTCTAGCGCCGCCCAGTCCTCTAAGAGGGAGTGGAAGCCTCTGGAGGACCGCTCCTGCACCGATATCCCATGGCTGCTGCTGTTCATCCTGTTTTGCATCGGCATGGGCTTCATCTGTGGCTTTTCTATCGCAACAGGAGCAGCAGCAAGGCTGGTGAGCGGCTACGACTCCTATGGCAACATCTGCGGCCAGAAGAATACCAAGCTGGAGGCCATCCCAAACAGCGGCATGGATCACACACAGAGAAAGTACGTGTTCTTTCTGGACCCCTGTAACCTGGATCTGATCAATCGGAAGATCAAGAGCGTGGCCCTGTGCGTGGCAGCATGTCCCAGACAGGAGCTGAAGACCCTGTCCGATGTGCAGAAGTTCGCCGAG…
SLC44A2	GATTATGCAC	ATGGGCGACGAGCGGCCCCACTACTATGGCAAGCACGGCACCCCCCAGAAGTACGACCCCACCTTCAAGGGCCCAATCTATAACAGAGGCTGCACCGATATCATCTGCTGCGTGTTCCTGCTGCTGGCAATCGTGGGATACGTGGCAGTGGGAATCATCGCATGGACCCACGGCGACCCCAGAAAAGTGATCTACCCTACAGATAGCCGCGGCGAGTTCTGTGGCCAGAAGGGCACCAAGAACGAGAATAAGCCATACCTGTTCTACTTCAACATCGTGAAGTGCGCCTCCCCCCTGGTGCTGCTGGAGTTTCAGTGTCCAACCCCCCAGATCTGCGTGGAGAAGTGTCCCGACAGGTACCTGACATATCTGAATGCCCGGAGCTCCAGAGATTTCGAG…
SLC44A3	AGGCAGCTTA	ATGCACTGCCTGGGCGCCGAGTACCTGGTGAGCGCCGAGGGAGCACCAAGGCAGAGAGAGTGGCGGCCTCAGATCTATAGAAAGTGTACAGACACCGCCTGGCTGTTCCTGTTCTTTCTGTTTTGGACCGGCCTGGTGTTCATCATGGGCTACAGCGTGGTGGCAGGAGCAGCAGGCAGGCTGCTGTTCGGCTATGACTCCTTTGGCAACATGTGCGGCAAGAAGAATTCCCCAGTGGAGGGAGCACCACTGTCTGGACAGGATATGACACTGAAGAAGCACGTGTTCTTTATGAACTCCTGTAATCTGGAGGTGAAGGGCACCCAGCTGAACCGCATGGCCCTGTGCGTGTCTAATTGTCCAGAGGAGCAGCTGGACAGCCTGGAGGAGGTGCAGTTC…
SLC44A4	GAATGCACTA	ATGGGCGGCAAGCAGAGGGATGAGGACGATGAGGCCTACGGCAAGCCAGTGAAGTATGACCCCTCTTTCAGAGGCCCTATCAAGAACAGGAGCTGCACCGATGTGATCTGCTGCGTGCTGTTCCTGCTGTTTATCCTGGGCTACATCGTGGTGGGCATCGTGGCCTGGCTGTACGGCGATCCACGCCAGGTGCTGTATCCCCGGAATAGCACAGGCGCCTACTGTGGCATGGGCGAGAACAAGGACAAGCCCTACCTGCTGTATTTCAATATCTTTTCCTGCATCCTGAGCTCCAACATCATCTCTGTGGCCGAGAATGGCCTGCAGTGTCCTACCCCACAGGTGTGCGTGTCTAGCTGTCCCGAGGACCCTTGGACAGTGGGCAAGAACGAGTTTTCT…
SLC44A5	GCACATTGGC	ATGAATGATACCGAGAAGCCTGCCGACACACCATCCGAGGAGGAGGATTTTGGCGACCCCAGAACCTACGATCCTGACTTCAAGGGCCCAGTGGCCAACAGGTCTTGCACAGATGTGCTGTGCTGTATGATCTTTCTGCTGTGCATCATCGGCTACATCGTGCTGGGACTGGTGGCATGGGTGCACGGCGATCCAAGGAGAGCCGCCTATCCCACAGACAGCCAGGGACACTTCTGCGGACAGAAGGGAACCCCTAACGAGAATAAGACAATCCTGTTCTACTTCAACCTGCTGCGCTGCACCTCTCCTAGCGTGCTGCTGAATCTGCAGTGTCCAACCACACAGATCTGCGTGAGCAAGTGTCCAGAGAAGTTTCTGACCTACGTGGAGATGCAGCTG…
SLC45A3	GTCACATAGC	ATGGTCCAGAGGCTGTGGGTCTCAAGGCTGCTGCGGCATAGAAAGGCTCAGCTGCTGCTGGTGAACCTGCTGACATTCGGACTGGAAGTGTGCCTGGCAGCAGGAATCACATACGTGCCACCTCTGCTGCTGGAAGTGGGAGTGGAGGAGAAGTTCATGACCATGGTGCTGGGAATCGGACCAGTGCTGGGCCTGGTGTGCGTGCCACTGCTGGGATCTGCCAGCGACCACTGGAGGGGCCGGTATGGCCGGAGAAGGCCCTTCATCTGGGCCCTGTCTCTGGGCATCCTGCTGAGCCTGTTTCTGATCCCTAGGGCAGGATGGCTGGCAGGCCTGCTGTGCCCAGATCCTAGACCACTGGAGCTGGCCCTGCTGATCCTGGGAGTGGGCCTGCTGGAC…
SLC45A4	TTATGTGACC	ATGAAGATGGCTCCCCAGAACGCTGATCCCGAGTCTATGCAGGTCCAGGAACTGTCCGTCCCACTGCCCGACCCCCAGAAAGCAGGAGGCGCCGAGGCCGAGAACTGCGAGACCATCTCTGAGGGCTCCATCGACAGAATCCCCATGAGACTGTGGGTAATGCACGGCGCCGTGATGTTCGGCCGCGAGTTTTGTTACGCCATGGAGACCGCCCTGGTGACCCCTATCCTGCTGCAGATCGGCCTGCCAGAGCAGTATTACTCCCTGACCTGGTTCCTGTCCCCAATCCTGGGCCTGATCTTCACACCCCTGATCGGCAGCGCCTCTGATAGGTGCACACTGTCTTGGGGCAGACGGAGACCTTTCATCCTGGCCCTGTGCGTGGGCGTGCTGTTTGGC…
SLC46A1	TGGATACTAC	ATGGAGGGATCTGCCAGCCCACCTGAGAAGCCAAGGGCAAGGCCAGCAGCAGCCGTGCTGTGCAGGGGCCCTGTGGAGCCACTGGTGTTCCTGGCCAACTTTGCCCTGGTGCTGCAGGGCCCACTGACCACACAGTACCTGTGGCACCGGTTCAGCGCCGACCTGGGATATAACGGAACCAGGCAGAGAGGCGGCTGTAGCAATAGATCCGCCGATCCCACCATGCAGGAGGTGGAGACCCTGACATCCCACTGGACACTGTACATGAATGTGGGCGGCTTCCTGGTGGGCCTGTTTAGCTCCACACTGCTGGGAGCATGGTCCGACTCTGTGGGCCGGAGACCTCTGCTGGTGCTGGCAAGCCTGGGACTGCTGCTGCAGGCCCTGGTGTCCGTGTTC…
SLC46A2	TTACTTGGAC	ATGTCCCCAGAGGTGACATGCCCAAGGAGAGGACACCTGCCAAGGTTCCACCCTAGAACCTGGGTGGAGCCTGTGGTGGCAAGCTCCCAGGTGGCAGCAAGCCTGTACGACGCAGGACTGCTGCTGGTGGTGAAGGCATCCTATGGAACCGGAGGATCTAGCAACCACTCCGCCTCTCCAAGCCCAAGGGGCGCCCTGGAGGATCAGCAGCAGCGCGCCATCAGCAACTTCTACATCATCTATAATCTGGTGGTGGGACTGAGCCCACTGCTGTCCGCCTACGGACTGGGATGGCTGTCTGACCGGTATCACAGAAAGATCTCTATCTGCATGAGCCTGCTGGGCTTTCTGCTGAGCAGGCTGGGCCTGCTGCTGAAGGTGCTGCTGGATTGGCCTGTG…
SLC46A3	TAGCTGGCAC	ATGAAGATCCTGTTCGTGGAGCCTGCCATCTTTCTGAGCGCCTTCGCCATGACCCTGACAGGCCCACTGACCACACAGTACGTGTATCGGAGAATCTGGGAGGAGACCGGCAATTACACCTTCAGCTCCGACAGCAACATCTCCGAGTGTGAGAAGAATAAGTCTAGCCCTATCTTCGCCTTTCAGGAGGAGGTGCAGAAGAAGGTGTCCCGGTTCAACCTGCAGATGGACATCTCCGGCCTGATCCCAGGCCTGGTGTCTACCTTTATCCTGCTGAGCATCTCCGATCACTACGGCAGAAAGTTCCCCATGATCCTGTCCTCTGTGGGCGCCCTGGCCACCAGCGTGTGGCTGTGCCTGCTGTGCTATTTCGCCTTTCCATTCCAGCTGCTGATCGCC…
SLC47A1	GGATACCTTA	ATGGAGGCCCCTGAGGAGCCAGCACCTGTGAGAGGAGGACCAGAGGCCACCCTGGAGGTGAGGGGCTCCCGCTGCCTGCGGCTGTCTGCCTTCAGAGAGGAGCTGAGGGCCCTGCTGGTGCTGGCAGGACCAGCCTTTCTGGTGCAGCTGATGGTGTTCCTGATCTCTTTTATCAGCTCCGTGTTCTGCGGACACCTGGGCAAGCTGGAGCTGGACGCAGTGACCCTGGCAATCGCCGTGATCAACGTGACAGGCGTGAGCGTGGGCTTTGGCCTGTCTAGCGCCTGTGATACCCTGATCAGCCAGACATACGGCTCCCAGAATCTGAAGCACGTGGGCGTGATCCTGCAGAGGTCCGCCCTGGTGCTGCTGCTGTGCTGTTTCCCATGTTGGGCCCTG…
SLC47A2	GCGATAACTA	ATGGACTCCCTGCAGGATACCGTGGCCCTGGACCACGGAGGATGCTGTCCCGCCCTGTCTAGGCTGGTGCCTAGAGGATTCGGCACCGAGATGTGGACACTGTTTGCCCTGTCCGGCCCCCTGTTCCTGTTTCAGGTGCTGACATTCATGATCTACATCGTGTCCACCGTGTTTTGCGGACACCTGGGCAAGGTGGAGCTGGCATCTGTGACCCTGGCAGTGGCCTTCGTGAACGTGTGCGGCGTGAGCGTGGGAGTGGGACTGAGCTCCGCCTGTGACACACTGATGTCTCAGAGCTTTGGCTCCCCGAATAAAAAACATGTAGGAGTCATCCTGCAGAGAGGCGCCCTGGTGCTGCTGCTGTGCTGTCTGCCCTGTTGGGCCCTGTTCCTGAACACC…
SLC48A1	AGTATCTGGC	ATGGCCCCCTCTAGGCTGCAGCTGGGACTGAGGGCAGCATACAGCGGCATCAGCTCCGTGGCCGGCTTTTCCATCTTCCTGGTGTGGACCGTGGTGTATAGGCAGCCTGGAACAGCAGCAATGGGAGGACTGGCAGGCGTGCTGGCCCTGTGGGTGCTGGTGACCCACGTGATGTACATGCAGGACTATTGGCGGACATGGCTGAAGGGCCTGAGAGGCTTCTTTTTCGTGGGCGTGCTGTTTTCCGCCGTGTCTATCGCCGCCTTTTGCACCTTCCTGGTGCTGGCCATCACAAGACACCAGTCCCTGACCGACCCCACATCTTACTATCTGTCTAGCGTGTGGAGCTTTATCTCCTTCAAGTGGGCCTTCCTGCTGTCCCTGTACGCCCACCGGTAT…
SLC49A3	TACGGTGAGC	ATGGCCGGCCCTACCGAGGCCGAGACAGGACTGGCAGAGCCACGGGCCCTGTGCGCACAGAGGGGACACAGGACCTACGCACGGAGATGGGTGTTCCTGCTGGCCATCTCCCTGCTGAACTGTTCTAATGCCACACTGTGGCTGTCTTTTGCCCCAGTGGCAGACGTGATCGCAGAGGATCTGGTGCTGAGCATGGAGCAGATCAACTGGCTGTCCCTGGTGTATCTGGTGGTGTCTACCCCTTTCGGCGTGGCCGCCATCTGGATCCTGGACTCCGTGGGACTGAGGGCAGCAACAATCCTGGGAGCCTGGCTGAACTTTGCCGGCTCTGTGCTGCGCATGGTGCCTTGCATGGTGGTGGGCACCCAGAATCCATTCGCCTTTCTGATGGGAGGACAG…
SLC4A1	TCGCATGACC	ATGGAGGAGCTGCAGGACGATTACGAGGACATGATGGAGGAGAACCTGGAGCAGGAGGAGTATGAGGACCCCGATATCCCTGAGTCCCAGATGGAGGAGCCAGCAGCACACGATACCGAGGCAACCGCCACAGACTACCACACCACATCTCACCCCGGCACACACAAGGTGTATGTGGAGCTGCAGGAGCTGGTCATGGATGAGAAGAATCAGGAGCTGCGGTGGATGGAGGCCGCCAGATGGGTGCAGCTGGAGGAGAACCTGGGAGAGAATGGAGCATGGGGCAGACCCCACCTGTCCCACCTGACATTTTGGTCTCTGCTGGAGCTGCGGAGAGTGTTCACCAAGGGCACAGTGCTGCTGGACCTGCAGGAGACCTCTCTGGCAGGAGTGGCAAAC…
SLC4A11	GGCGCTATAC	ATGAGCCAAGTGGGAGGAAGGGGCGATAGGTGCACACAGGAGGTGCAGGGACTGGTGCACGGAGCAGGCGACCTGTCCGCCTCTCTGGCCGAGAACTCCCCCACCATGTCTCAGAATGGCTATTTCGAGGATAGCTCCTACTATAAGTGTGACACCGACGATACATTTGAGGCAAGGGAGGAGATCCTGGGCGACGAGGCCTTCGATACCGCCAACTCTAGCATCGTGAGCGGCGAGTCCATCCGCTTCTTTGTGAACGTGAATCTGGAGATGCAGGCCACAAACACCGAAAATGAAGCAACCAGCGGCGGATGCGTGCTGCTGCACACCTCTCGCAAGTACCTGAAGCTGAAGAACTTCAAGGAGGAGATCCGGGCCCACAGAGACCTGGATGGCTTC…
SLC4A7	ATTGCGCGAC	ATGGAGAGGTTCCGCCTGGAGAAGAAGCTGCCTGGCCCAGATGAGGAGGCCGTGGTGGACCTGGGCAAGACCAGCTCCACAGTGAATACCAAGTTTGAGAAGGAGGAGCTGGAGAGCCACAGGGCCGTGTACATCGGAGTGCACGTGCCCTTCTCCAAGGAGTCTCGGAGAAGGCACCGGCACAGAGGCCACAAGCACCACCACCGCCGGAGAAAGGACAAGGAGTCTGATAAGGAGGACGGCCGGGAGTCTCCTAGCTATGATACCCCAAGCCAGAGAGTGCAGTTTATCCTGGGCACAGAGGACGATGACGAGGAGCACATCCCTCACGATCTGTTCACCGAGATGGACGAGCTGTGCTACCGGGATGGCGAGGAGTATGAGTGGAAGGAGACAGCC…
SLC4A9	ATTCCGGCAC	ATGGAGATGAAGCTGCCAGGACAGGAGGGATTCGAGGCAAGCTCCGCCCCAAGGAACATCCCAAGCGGAGAGCTGGACTCCAATCCTGATCCAGGAACCGGACCATCCCCTGACGGACCTTCTGATACAGAGAGCAAGGAGCTGGGCGTGCCCAAGGACCCTCTGCTGTTTATCCAGCTGAACGAGCTGCTGGGATGGCCACAGGCCCTGGAGTGGAGAGAGACCGGATCTAGCTCCGCCAGCCTGCTGCTGGATATGGGCGAGATGCCCTCCATCACCCTGTCTACACACCTGCATCACCGGTGGGTGCTGTTCGAGGAGAAGCTGGAGGTGGCAGCAGGCAGATGGTCTGCCCCACACGTGCCCACCCTGGCCCTGCCATCCCTGCAGAAGCTGAGG…
SLC50A1	GAGCACATTA	ATGGAGGCCGGCGGCTTTCTGGACAGCCTGATCTACGGCGCCTGCGTGGTGTTTACACTGGGCATGTTCTCTGCCGGCCTGAGCGACCTGCGGCACATGAGAATGACCAGGTCCGTGGATAACGTGCAGTTCCTGCCCTTTCTGACCACAGAGGTGAACAATCTGGGCTGGCTGTCTTACGGCGCCCTGAAGGGCGATGGCATCCTGATCGTGGTGAATACAGTGGGCGCCGCCCTGCAGACCCTGTATATCCTGGCCTACCTGCACTATTGCCCTCGGAAGAGAGTGGTGCTGCTGCAGACCGCCACACTGCTGGGCGTGCTGCTGCTGGGATACGGATATTTCTGGCTGCTGGTGCCAAACCCTGAGGCAAGGCTGCAGCAGCTGGGCCTGTTTTGT…
SLC51A	CCGCAGTATA	ATGGAGCCTGGCAGGACCCAGATCAAGCTGGACCCACGCTACACAGCCGATCTGCTGGAGGTGCTGAAGACCAACTATGGCATCCCATCCGCCTGTTTCTCTCAGCCCCCTACAGCAGCACAGCTGCTGAGGGCCCTGGGACCAGTGGAGCTGGCCCTGACCAGCATCCTGACACTGCTGGCCCTGGGCTCCATCGCCATCTTTCTGGAGGACGCCGTGTACCTGTATAAGAATACCCTGTGCCCCATCAAGCGGAGAACACTGCTGTGGAAGAGCTCCGCCCCTACCGTGGTGAGCGTGCTGTGCTGTTTCGGACTGTGGATCCCACGGTCCCTGGTGCTGGTGGAGATGACCATCACATCTTTCTACGCCGTGTGCTTTTATCTGCTGATGCTGGTC…
SLC51B	AACTAATGGC	ATGGAGCACTCTGAGGGAGCACCAGGCGACCCAGCAGGAACCGTGGTGCCCCAGGAGCTGCTGGAGGAGATGCTGTGGTTCTTTCGGGTGGAGGATGCCTCTCCTTGGAACCACAGCATCCTGGCCCTGGCAGCAGTGGTGGTCATCATCTCCATGGTGCTGCTGGGCCGGAGCATCCAGGCATCCAGAAAGGAGAAGATGCAGCCCCCTGAGAAGGAGACCCCAGAGGTGCTGCACCTGGACGAGGCCAAGGATCACAACTCCCTGAACAATCTGAGGGAGACACTGCTGTCTGAGAAGCCCAATCTGGCCCAGGTGGAGCTGGAGCTGAAGGAGCGCGACGTGCTGAGCGTGTTCCTGCCTGATGTGCCAGAGACAGAGTCC
SLC52A1	CCGGTTAAGC	ATGGCAGCACCTACCCTGGGCAGGCTGGTGCTGACACACCTGCTGGTGGCCCTGTTCGGAATGGGAAGCTGGGCAGCAGTGAACGGAATCTGGGTGGAGCTGCCAGTGGTGGTGAAGGACCTGCCTGAGGGCTGGTCCCTGCCATCTTACCTGAGCGTGGTGGTGGCCCTGGGAAATCTGGGACTGCTGGTGGTGACCCTGTGGAGGCAGCTGGCACCAGGCAAGGGAGAGCAGGTGCCTATCCAGGTGGTGCAGGTGCTGTCCGTGGTGGGCACCGCCCTGCTGGCCCCACTGTGGCACCACGTGGCACCAGTGGCAGGACAGCTGCACTCTGTGGCCTTCCTGACACTGGCCCTGGTGCTGGCCATGGCCTGCTGTACCTCTAACGTGACATTCCTG…
SLC52A2	AATCTGCTGT	ATGGCAGCACCTACCCCAGCAAGGCCCGTGCTGACACACCTGCTGGTGGCCCTGTTCGGAATGGGATCCTGGGCAGCAGTGAACGGAATCTGGGTGGAGCTGCCTGTGGTGGTGAAGGAGCTGCCAGAGGGATGGAGCCTGCCATCCTACGTGTCTGTGCTGGTGGCCCTGGGCAATCTGGGACTGCTGGTGGTGACCCTGTGGCGGAGACTGGCACCTGGCAAGGATGAGCAGGTGCCAATCAGGGTGGTGCAGGTGCTGGGAATGGTGGGAACAGCCCTGCTGGCAAGCCTGTGGCACCACGTGGCACCAGTGGCAGGACAGCTGCACTCCGTGGCCTTCCTGGCCCTGGCCTTTGTGCTGGCCCTGGCATGCTGTGCCTCCAACGTGACCTTCCTG…
SLC52A3	TTAGAGGACC	ATGGCCTTCCTGATGCACCTGCTGGTGTGCGTGTTTGGCATGGGCAGCTGGGTGACCATCAACGGCCTGTGGGTGGAGCTGCCTCTGCTGGTCATGGAGCTGCCAGAGGGCTGGTACCTGCCCTCCTATCTGACAGTGGTCATCCAGCTGGCCAATATCGGCCCACTGCTGGTGACCCTGCTGCACCACTTCCGGCCATCCTGCCTGTCTGAGGTGCCTATCATCTTTACCCTGCTGGGCGTGGGCACCGTGACATGTATCATCTTCGCCTTTCTGTGGAACATGACATCTTGGGTGCTGGACGGCCACCACAGCATCGCCTTCCTGGTGCTGACCTTCTTTCTGGCCCTGGTGGATTGCACCAGCTCCGTGACATTCCTGCCTTTTATGAGCAGACTG…
SLC5A1	CATGTGATAC	ATGGACAGCTCCACCTGGTCTCCTAAGACCACAGCCGTGACCCGCCCAGTGGAGACACACGAGCTGATCCGGAACGCCGCCGATATCAGCATCATCGTGATCTACTTCGTGGTGGTCATGGCAGTGGGACTGTGGGCCATGTTTTCTACCAATAGAGGCACAGTGGGCGGCTTCTTTCTGGCAGGCAGGAGCATGGTGTGGTGGCCAATCGGAGCAAGCCTGTTCGCCTCCAACATCGGATCTGGACACTTTGTGGGACTGGCAGGAACCGGAGCAGCATCCGGCATCGCCATCGGCGGCTTCGAGTGGAATGCACTGGTGCTGGTGGTGGTGCTGGGATGGCTGTTTGTGCCAATCTACATCAAGGCCGGCGTGGTGACCATGCCCGAGTATCTGAGG…
SLC5A10	ATGCTCCGAC	ATGGCCGCCAACTCCACATCTGACCTGCACACCCCTGGCACACAGCTGTCCGTGGCCGATATCATCGTGATCACCGTGTACTTCGCCCTGAATGTGGCAGTGGGAATCTGGAGCTCCTGCAGGGCCTCTAGAAACACAGTGAATGGCTATTTTCTGGCAGGAAGGGACATGACCTGGTGGCCAATCGGAGCATCCCTGTTCGCATCTAGCGAGGGCTCTGGCCTGTTTATCGGACTGGCAGGAAGCGGAGCAGCAGGAGGCCTGGCAGTGGCAGGATTCGAGTGGAACGCAACATACGTGCTGCTGGCCCTGGCCTGGGTGTTTGTGCCAATCTATATCTCCTCTGAGATCGTGACCCTGCCCGAGTACATCCAGAAGAGATATGGCGGCCAGCGGATC…
SLC5A11	GTTGAGGCAC	ATGGAGTCCGGCACCAGCTCCCCTCAGCCACCTCAGCTGGACCCACTGGATGCATTCCCTCAGAAGGGCCTGGAGCCAGGCGATATCGCCGTGCTGGTGCTGTACTTCCTGTTTGTGCTGGCAGTGGGACTGTGGAGCACCGTGAAGACAAAGCGGGACACCGTGAAGGGCTATTTTCTGGCAGGAGGCGATATGGTGTGGTGGCCAGTGGGAGCATCTCTGTTCGCCAGCAACGTGGGATCCGGACACTTTATCGGACTGGCAGGATCTGGAGCAGCAACAGGAATCTCCGTGTCTGCCTACGAGCTGAATGGCCTGTTCAGCGTGCTGATGCTGGCCTGGATCTTTCTGCCAATTTATATCGCCGGCCAGGTGACCACAATGCCCGAGTATCTGCGG…
SLC5A12	TCATCAGGTA	ATGGAGGTGAAGAACTTCGCCGTGTGGGATTACGTGGTGTTTGCCGCCCTGTTCTTTATCAGCTCCGGCATCGGCGTGTTCTTTGCCATCAAGGAGAGGAAGAAGGCCACCTCCAGGGAGTTCCTGGTGGGAGGCCGGCAGATGAGCTTTGGCCCTGTGGGACTGTCCCTGACAGCATCCTTCATGTCTGCCGTGACCGTGCTGGGCACACCAAGCGAGGTGTACAGGTTCGGCGCCTCCTTTCTGGTGTTCTTTATCGCCTATCTGTTTGTGATCCTGCTGACCAGCGAGCTGTTCCTGCCCGTGTTTTACCGCAGCGGCATCACCTCCACATACGAGTATCTGCAGCTGCGGTTCAACAAGCCTGTGAGATACGCCGCCACCGTGATCTATATCGTG…
SLC5A2	CTAGCTGATA	ATGGAGGAGCACACCGAGGCAGGAAGCGCCCCTGAGATGGGCGCCCAGAAGGCCCTGATCGATAACCCAGCCGACATCCTGGTCATCGCCGCCTACTTCCTGCTTGTTATAGGCGTGGGGCTCTGGTCTATGTGCAGAACCAATAGGGGCACAGTGGGCGGCTATTTTCTGGCCGGCAGATCCATGGTGTGGTGGCCAGTGGGAGCAAGCCTGTTCGCCTCCAACATCGGATCTGGACACTTTGTGGGACTGGCAGGAACCGGAGCAGCATCCGGCCTGGCCGTGGCCGGCTTCGAGTGGAATGCCCTGTTTGTGGTGCTGCTGCTGGGATGGCTGTTCGCACCAGTGTACCTGACCGCCGGCGTGATCACAATGCCCCAGTATCTGAGGAAGCGGTTC…
SLC5A3	AATACTCGGC	ATGAGGGCCGTGCTGGACACAGCCGATATCGCCATCGTGGCCCTGTACTTCATCCTGGTCATGTGCATCGGCTTCTTTGCCATGTGGAAGTCCAACAGGTCTACCGTGAGCGGCTATTTTCTGGCCGGCCGCAGCATGACATGGGTGACCATCGGCGCCAGCCTGTTCGTGTCCAACATCGGCTCTGAGCACTTTATCGGACTGGCAGGAAGCGGAGCAGCATCCGGCTTCGCCGTGGGCGCCTGGGAGTTTAATGCACTGCTGCTGCTGCAGCTGCTGGGATGGGTGTTCATCCCCATCTACATCCGCTCCGGCGTGTACACAATGCCTGAGTATCTGTCTAAGCGGTTCGGCGGCCACAGAATCCAGGTGTACTTTGCCGCCCTGTCCCTGATCCTG…
SLC5A4	GAGACCTTCC	ATGGCCTCCACCGTGAGCCCATCCACAATCGCAGAGACCCCAGAGCCACCTCCACTGTCCGACCACATCAGAAACGCCGCCGATATCTCTGTGATCGTGATCTACTTCCTGGTGGTCATGGCAGTGGGACTGTGGGCCATGCTGAAGACAAATAGAGGCACCATCGGCGGCTTCTTTCTGGCAGGAAGGGATATGGCATGGTGGCCAATGGGCGCCTCTCTGTTTGCCAGCAACATCGGCTCCAATCACTATGTGGGACTGGCAGGAACAGGAGCAGCAAGCGGCGTGGCCACAGTGACCTTCGAGTGGACCAGCTCCGTGATGCTGCTGATCCTGGGCTGGATCTTTGTGCCAATCTACATCAAGTCCGGCGTGATGACCATGCCCGAGTACCTTAAA…
SLC5A5	TTGAGTAACC	ATGGAGGCCGTGGAGACAGGAGAGAGGCCCACCTTCGGCGCATGGGACTACGGCGTGTTTGCCCTGATGCTGCTGGTGTCCACAGGCATCGGACTGTGGGTGGGACTGGCAAGAGGAGGCCAGAGGTCTGCCGAGGATTTCTTTACCGGAGGCCGGAGACTGGCCGCCCTGCCTGTGGGCCTGTCCCTGTCTGCCAGCTTCATGAGCGCCGTGCAGGTGCTGGGAGTGCCATCCGAGGCATACCGCTATGGCCTGAAGTTTCTGTGGATGTGCCTGGGCCAGCTGCTGAATTCCGTGCTGACAGCCCTGCTGTTCATGCCAGTGTTTTACCGGCTGGGCCTGACCTCCACATACGAGTATCTGGAGATGAGGTTCTCTAGGGCCGTGCGGCTGTGCGGC…
SLC5A6	GCTACGATAC	ATGTCCGTGGGCGTGTCCACATCTGCCCCACTGTCCCCTACCTCTGGCACAAGCGTGGGCATGTCCACCTTTTCTATCATGGACTACGTGGTGTTCGTGCTGCTGCTGGTGCTGTCTCTGGCAATCGGACTGTATCACGCATGCAGGGGATGGGGCCGGCACACCGTGGGAGAGCTGCTGATGGCCGATCGGAAGATGGGCTGTCTGCCTGTGGCCCTGTCTCTGCTGGCCACATTCCAGAGCGCCGTGGCAATCCTGGGAGTGCCATCCGAGATCTACAGATTCGGCACCCAGTATTGGTTTCTGGGCTGCTGTTACTTCCTGGGCCTGCTGATCCCTGCCCACATCTTCATCCCAGTGTTTTATAGGCTGCACCTGACAAGCGCCTACGAGTATCTG…
SLC5A7	AGCGTTAGAC	ATGGCCTTCCACGTGGAGGGCCTGATCGCCATCATCGTGTTTTACCTGCTGATCCTGCTGGTGGGAATCTGGGCAGCATGGAGGACAAAGAACAGCGGATCCGCCGAGGAGAGGAGCGAGGCAATCATCGTGGGAGGAAGGGACATCGGACTGCTGGTGGGCGGCTTCACCATGACAGCAACCTGGGTGGGAGGAGGCTACATCAATGGAACCGCAGAGGCCGTGTACGTGCCAGGATATGGACTGGCATGGGCACAGGCACCTATCGGATATTCTCTGAGCCTGATCCTGGGCGGCCTGTTCTTTGCCAAGCCAATGCGGTCCAAGGGCTACGTGACCATGCTGGATCCCTTCCAGCAGATCTATGGCAAGAGAATGGGCGGCCTGCTGTTTATCCCT…
SLC5A8	TATTGGACAC	ATGGACACACCTAGGGGCATCGGCACCTTCGTGGTGTGGGATTACGTGGTGTTTGCCGGCATGCTGGTCATCTCTGCCGCCATCGGGATCTACTACGCATTCGCTGGTGGAGGACAGCAGACCAGCAAGGACTTTCTGATGGGCGGCCGGAGAATGACAGCAGTGCCTGTGGCCCTGAGCCTGACCGCATCTTTCATGAGCGCCGTGACAGTGCTGGGAACCCCATCCGAGGTGTACCGCTTCGGCGCCATCTTTTCTATCTTCGCCTTTACCTATTTCTTTGTGGTGGTCATCAGCGCCGAGGTGTTCCTGCCCGTGTTTTACAAGCTGGGCATCACATCCACCTACGAGTATCTGGAGCTGCGGTTCAATAAGTGCGTGAGACTGTGCGGCACCGTG…
SLC5A9	GAATCTCGTA	ATGAGCAAGGAGCTGGCCGCCATGGGACCAGGAGCATCCGGCGACGGCGTGCGGACCGAGACAGCCCCCCACATCGCCCTGGACTCCAGAGTGGGACTGCACGCCTACGATATCTCTGTGGTGGTCATCTACTTCGTGTTTGTGATCGCCGTGGGCATCTGGAGCTCCATCAGGGCAAGCAGGGGAACCATCGGAGGATACTTCCTGGCCGGCAGATCCATGTCTTGGTGGCCCATCGGCGCCTCTCTGATGTCTAGCAACGTGGGAAGCGGACTGTTTATCGGACTGGCAGGCACAGGAGCAGCAGGAGGACTGGCAGTGGGAGGATTCGAGTGGAATGCAACCTGGCTGCTGCTGGCCCTGGGATGGGTGTTTGTGCCCGTGTACATCGCAGCAGGA…
SLC6A1	GACTCCGATA	ATGGCCACAAACGGCTCCAAGGTGGCCGACGGCCAGATCTCCACCGAGGTGTCTGAGGCCCCTGTGGCCAATGATAAGCCAAAGACACTGGTGGTGAAGGTGCAGAAGAAGGCAGCAGACCTGCCTGACAGGGATACCTGGAAGGGCAGATTCGATTTTCTGATGTCTTGCGTGGGATACGCAATCGGACTGGGAAACGTGTGGCGGTTCCCATACCTGTGCGGCAAGAATGGCGGCGGCGCCTTTCTGATCCCTTACTTCCTGACACTGATCTTTGCCGGCGTGCCACTGTTTCTGCTGGAGTGCAGCCTGGGCCAGTATACCTCCATCGGAGGACTGGGCGTGTGGAAGCTGGCACCCATGTTCAAGGGAGTGGGACTGGCAGCAGCCGTGCTGTCC…
SLC6A11	CATTGTAGGC	ATGACCGCAGAGAAGGCCCTGCCACTGGGAAATGGCAAGGCAGCAGAGGAGGCAAGAGAGAGCGAGGCCCCTGGAGGAGGATGCAGCTCCGGAGGAGCAGCACCTGCCCGGCACCCAAGAGTGAAGAGGGATAAGGCCGTGCACGAGCGCGGCCACTGGAACAATAAGGTGGAGTTCGTGCTGTCCGTGGCAGGAGAGATCATCGGACTGGGCAACGTGTGGCGGTTCCCCTACCTGTGCTATAAGAACGGCGGCGGCGCCTTTCTGATCCCATACGTGGTGTTCTTTATCTGCTGTGGCATCCCCGTGTTCTTTCTGGAGACCGCCCTGGGACAGTTCACAAGCGAGGGAGGCATCACCTGCTGGAGGAAGGTGTGCCCTCTGTTTGAGGGCATCGGC…
SLC6A12	GAGTGTGTCC	ATGGACGGCAAGGTGGCAGTGCAGGAGTGTGGACCACCTGCCGTGTCCTGGGTGCCAGAGGAGGGAGAGAAGCTGGACCAGGAGGACGAGGATCAGGTGAAGGATCGCGGCCAGTGGACCAACAAGATGGAGTTTGTGCTGTCTGTGGCCGGCGAGATCATCGGCCTGGGCAACGTGTGGCGGTTCCCCTACCTGTGCTATAAGAATGGCGGCGGCGCCTTCTTTATCCCCTACTTTATCTTCTTTTTCGTGTGCGGCATCCCCGTGTTCTTCCTGGAGGTGGCCCTGGGCCAGTATACCTCCCAGGGCTCTGTGACAGCCTGGAGAAAGATCTGCCCACTGTTCCAGGGAATCGGACTGGCCTCCGTGGTCATCGAGTCTTACCTGAACGTGTACTAT…
SLC6A13	TACGTGTTAC	ATGGACTCCCGGGTGTCTGGCACCACAAGCAACGGCGAGACAAAGCCAGTGTACCCCGTGATGGAGAAGAAGGAGGAGGATGGCACCCTGGAGAGAGGCCACTGGAACAATAAGATGGAGTTCGTGCTGTCCGTGGCAGGAGAGATCATCGGACTGGGCAACGTGTGGAGGTTTCCATACCTGTGCTATAAGAATGGCGGCGGCGCCTTCTTTATCCCCTACCTGGTGTTTCTGTTCACCTGCGGCATCCCCGTGTTCCTGCTGGAGACCGCCCTGGGCCAGTATACATCCCAGGGAGGAGTGACCGCATGGAGGAAGATCTGTCCCATCTTCGAGGGCATCGGCTACGCCTCTCAGATGATCGTGATCCTGCTGAACGTGTACTATATCATCGTGCTG…
SLC6A14	ACCTGTTGTT	ATGGACAAGCTGAAGTGCCCTTCTTTCTTTAAGTGTAGGGAGAAGGAGAAGGTGAGCGCCAGCTCCGAGAACTTCCACGTGGGCGAGAACGACGAGAATCAGGATCGCGGCAATTGGTCCAAGAAGTCTGATTACCTGCTGTCTATGATCGGCTATGCCGTGGGCCTGGGCAACGTGTGGAGGTTCCCATACCTGACATATAGCAATGGCGGCGGCGCCTTTCTGATCCCATACGCAATCATGCTGGCCCTGGCAGGACTGCCCCTGTTCTTTCTGGAGTGCTCCCTGGGACAGTTTGCAAGCCTGGGACCAGTGTCCGTGTGGAGGATCCTGCCACTGTTCCAGGGAGTGGGCATCACAATGGTGCTGATCTCCATCTTTGTGACCATCTACTATAAC…
SLC6A15	GCAGTCTCTT	ATGCCCAAGAACTCTAAGGTGGTGAAGAGGGAGCTGGACGATGACGTGACCGAGAGCGTGAAGGATCTGCTGTCCAATGAGGACGCCGCCGATGACGCCTTCAAGACCAGCGAGCTGATCGTGGATGGCCAGGAGGAGAAGGATACAGACGTGGAGGAGGGAAGCGAGGTGGAGGACGAGAGGCCAGCATGGAACTCCAAGCTGCAGTACATCCTGGCACAAGTGGGCTTCTCCGTGGGACTGGGCAACGTGTGGAGATTTCCTTATCTGTGCCAGAAGAATGGCGGCGGCGCCTACCTGCTGCCTTATCTGATCCTGCTGATGGTCATCGGCATCCCACTGTTCTTTCTGGAGCTGTCTGTGGGACAGAGGATCAGGAGAGGATCCATCGGCGTGTGG…
SLC6A16	CGTGGCATAC	ATGAAGACCGAGGCCCAGCCTTCCACATCTCTGCTGGCCAACACCAGCTGGACCGGCACAGTGATCAGCGACTCCGTGCCAGGCTCTCAGACATGGGAGGATAAGGGCAGCCTGACCAGGTCTGCCACCAGCTGGACATCCGAGGCCCAGGTGTCCGCCGCAAGGGTGGCAGAGGCACAGGCACGCACATCTCAGCCCAAGCAGATCAGCGTGCTGGAGGCCCTGACCGCATCCGCCCTGAACCAGAAGCCTACACACGAGAAGGTGCAGATGACCGAGAAGAAGGAGTCTGAGGTGCTGCTGGCCCGGCCATTCTGGAGCTCCAAGACCGAGTACATCCTGGCCCAAGTGGGCTTCTCCATGAAGCCCTCTTGCCTGTGGAGATTTGCCTACCTGTGG…
SLC6A17	CTCAGTAGAC	ATGCCCAAGAACAGCAAGGTGACCCAGCGGGAGCACAGCTCCGAGCACGTGACAGAGTCCGTGGCAGACCTGCTGGCCCTGGAGGAGCCTGTGGATTACAAGCAGTCCGTGCTGAACGTGGCAGGAGAGGCAGGAGGCAAGCAGAAGGCAGTGGAGGAGGAGCTGGACGCAGAGGATAGGCCTGCCTGGAATTCTAAGCTGCAGTACATCCTGGCACAGATCGGCTTCAGCGTGGGACTGGGCAACATCTGGCGCTTTCCATATCTGTGCCAGAAGAATGGCGGCGGCGCCTACCTGGTGCCTTATCTGGTGCTGCTGATCATCATCGGCATCCCACTGTTCTTTCTGGAGCTGGCAGTGGGACAGAGGATCAGGAGAGGAAGCATCGGCGTGTGGCAC…
SLC6A18	TAACGGTAAC	ATGGCACACGCACCAGAGCCAGACCCTGCAGCATGCGACCTGGGCGATGAGAGACCAAAGTGGGATAACAAGGCCCAGTACCTGCTGAGCTGCACCGGATTCGCAGTGGGACTGGGCAATATCTGGAGGTTTCCTTACCTGTGCCAGACATATGGCGGCGGCGCCTTCCTGATCCCCTATGTGATCGCCCTGGTGTTCGAGGGCATCCCTATCTTTCACGTGGAGCTGGCAATCGGACAGAGGCTGAGGAAGGGATCCGTGGGCGTGTGGACCGCAATCTCTCCTTACCTGAGCGGAGTGGGACTGGGATGCGTGACCCTGTCCTTCCTGATCTCTCTGTACTATAACACAATCGTGGCCTGGGTGCTGTGGTATCTGCTGAATTCCTTTCAGCACCCA…
SLC6A19	CTGTATCGTA	ATGGTGAGGCTGGTGCTGCCAAACCCAGGACTGGACGCAAGGATCCCATCCCTGGCCGAGCTGGAGACCATCGAGCAGGAGGAGGCCAGCTCCAGGCCCAAGTGGGATAACAAGGCCCAGTACATGCTGACATGCCTGGGCTTTTGCGTGGGACTGGGAAACGTGTGGAGGTTCCCTTACCTGTGCCAGAGCCACGGAGGAGGAGCCTTTATGATCCCATTCCTGATCCTGCTGGTGCTGGAGGGCATCCCCCTGCTGTACCTGGAGTTTGCCATCGGACAGCGGCTGAGGAGAGGATCCCTGGGCGTGTGGTCTAGCATCCACCCAGCCCTGAAGGGACTGGGACTGGCCTCTATGCTGACCAGCTTCATGGTGGGCCTGTACTATAACACAATCATC…
SLC6A2	ACAGCGCATT	ATGCTGCTGGCCAGGATGAACCCTCAGGTGCAGCCAGAGAACAATGGAGCAGACACCGGACCAGAGCAGCCACTGCGGGCCAGAAAGACAGCCGAGCTGCTGGTGGTGAAGGAGAGGAATGGAGTGCAGTGCCTGCTGGCACCAAGGGACGGCGATGCACAGCCAAGAGAGACCTGGGGCAAGAAGATCGACTTTCTGCTGAGCGTGGTGGGCTTCGCCGTGGATCTGGCCAACGTGTGGCGGTTTCCCTACCTGTGCTATAAGAATGGCGGCGGCGCCTTTCTGATCCCTTACACCCTGTTCCTGATCATCGCCGGCATGCCACTGTTCTACATGGAGCTGGCCCTGGGCCAGTATAACAGAGAGGGCGCCGCCACAGTGTGGAAGATCTGCCCATTC…
SLC6A20	GCACTAGATA	ATGGAGAAGGCAAGGCCACTGTGGGCAAACTCCCTGCAGTTCGTGTTTGCCTGCATCTCTTACGCAGTGGGACTGGGAAACGTGTGGAGGTTCCCTTACCTGTGCCAGATGTATGGCGGCGGCTCCTTTCTGGTGCCCTACATCATCATGCTGATCGTGGAGGGCATGCCTCTGCTGTATCTGGAGCTGGCAGTGGGACAGAGGATGAGACAGGGAAGCATCGGCGCCTGGAGGACCATCTCTCCATACCTGAGCGGAGTGGGAGTGGCATCCGTGGTGGTGTCTTTCTTTCTGAGCATGTACTATAACGTGATCAATGCCTGGGCCTTCTGGTACCTGTTCCACTCTTTTCAGGACCCACTGCCTTGGAGCGTGTGCCCCCTGAACGGCAATCACACC…
SLC6A3	TGACTGAGGC	ATGAGCAAGTCCAAGTGCAGCGTGGGACTGATGAGCTCCGTGGTGGCACCTGCAAAGGAGCCAAACGCAGTGGGCCCCAAGGAGGTGGAGCTGATCCTGGTGAAGGAGCAGAACGGCGTGCAGCTGACCTCTAGCACCCTGACAAATCCCAGGCAGTCTCCTGTGGAGGCACAGGACAGGGAGACATGGGGCAAGAAGATCGATTTCCTGCTGAGCGTGATCGGCTTTGCCGTGGACCTGGCCAACGTGTGGAGGTTCCCATACCTGTGCTATAAGAATGGAGGAGGAGCCTTCCTGGTGCCATACCTGCTGTTCATGGTCATCGCCGGCATGCCCCTGTTCTATATGGAGCTGGCCCTGGGACAGTTTAACAGGGAGGGAGCAGCAGGCGTGTGGAAG…
SLC6A4	GGTACTGTCC	ATGGAGACCACACCTCTGAATTCCCAGAAGCAGCTGTCTGCCTGCGAGGACGGCGAGGATTGTCAGGAGAACGGCGTGCTGCAGAAGGTGGTGCCAACCCCCGGCGACAAGGTGGAGTCTGGCCAGATCAGCAATGGCTACTCCGCCGTGCCTTCTCCAGGAGCAGGCGACGATACCAGGCACTCTATCCCAGCCACCACAACCACACTGGTGGCAGAGCTGCACCAGGGAGAGAGAGAGACATGGGGCAAGAAGGTGGACTTTCTGCTGAGCGTGATCGGCTATGCCGTGGATCTGGGCAACGTGTGGCGGTTTCCCTATATCTGCTACCAGAACGGAGGAGGAGCCTTCCTGCTGCCATACACCATCATGGCCATCTTCGGCGGCATCCCCCTGTTT…
SLC6A5	CAGAGCTTAC	ATGGACTGCTCCGCCCCCAAGGAGATGAACAAGCTGCCAGCCAATTCTCCAGAGGCAGCAGCAGCACAGGGACACCCAGATGGACCTTGTGCACCACGGACCTCTCCAGAGCAGGAGCTGCCTGCAGCAGCAGCACCACCTCCACCACGGGTGCCTAGATCCGCCTCTACAGGCGCCCAGACCTTCCAGAGCGCCGACGCAAGGGCATGCGAGGCCGAGAGACCAGGCGTGGGCAGCTGTAAGCTGAGCTCCCCAAGAGCACAGGCAGCATCCGCCGCCCTGAGGGATCTGCGCGAGGCCCAGGGCGCCCAGGCCTCCCCTCCACCCGGCTCTAGCGGACCAGGAAACGCACTGCACTGCAAGATCCCATTTCTGAGGGGACCAGAGGGCGACGCAAAC…
SLC6A6	TTGCGAATAC	ATGGCCACCAAGGAGAAGCTGCAGTGCCTGAAGGACTTCCACAAGGATATCCTGAAGCCAAGCCCTGGCAAGTCCCCTGGAACAAGGCCAGAGGACGAGGCAGAGGGCAAGCCACCTCAGAGAGAGAAGTGGAGCTCCAAGATCGATTTTGTGCTGTCCGTGGCAGGAGGATTCGTGGGACTGGGCAACGTGTGGCGGTTTCCCTACCTGTGCTATAAGAATGGCGGCGGCGCCTTCCTGATCCCATACTTCATCTTTCTGTTCGGCAGCGGCCTGCCCGTGTTCTTTCTGGAGATCATCATCGGCCAGTATACCAGCGAGGGCGGCATCACATGCTGGGAGAAGATCTGTCCTCTGTTCTCCGGCATCGGCTACGCCTCTGTGGTCATCGTGAGCCTG…
SLC6A7	AGATTCAGAC	ATGAAGAAGCTGCAGGGAGCACACCTGAGGAAGCCTGTGACACCAGACCTGCTGATGACCCCTTCTGATCAGGGCGACGTGGATCTGGACGTGGATTTTGCCGCCCACAGAGGCAACTGGACAGGCAAGCTGGACTTCCTGCTGAGCTGCATCGGCTACTGCGTGGGCCTGGGCAACGTGTGGAGGTTCCCATACCGCGCCTATACCAATGGCGGCGGCGCCTTTCTGGTGCCCTACTTCCTGATGCTGGCCATCTGCGGCATCCCTCTGTTCTTTCTGGAGCTGTCTCTGGGACAGTTTAGCTCCCTGGGACCACTGGCCGTGTGGAAGATCAGCCCTCTGTTCAAGGGAGCAGGAGCAGCAATGCTGCTGATCGTGGGCCTGGTGGCCATCTACTAT…
SLC6A8	GCACTAAGGT	ATGGCCAAGAAGTCTGCCGAGAATGGCATCTACTCCGTGTCTGGCGACGAGAAGAAGGGCCCCCTGATCGCCCCAGGCCCCGACGGCGCCCCAGCCAAGGGCGATGGCCCCGTGGGCCTGGGCACACCTGGAGGCCGGCTGGCAGTGCCACCTAGGGAGACATGGACCAGACAGATGGACTTCATCATGAGCTGCGTGGGATTCGCAGTGGGACTGGGAAACGTGTGGAGATTTCCTTACCTGTGCTATAAGAACGGCGGCGGCGTGTTCCTGATCCCATACGTGCTGATCGCCCTGGTGGGAGGAATCCCCATCTTCTTTCTGGAGATCTCTCTGGGCCAGTTCATGAAGGCCGGCAGCATCAACGTGTGGAACATCTGTCCACTGTTTAAGGGCCTG…
SLC6A9	GTATGCTAAC	ATGAGCGGAGGCGACACCAGGGCAGCAATCGCACGGCCCAGAATGGCCGCCGCCCACGGCCCTGTGGCCCCAAGCTCCCCCGAGCAGGTGACACTGCTGCCAGTGCAGAGATCCTTCTTTCTGCCACCTTTCTCTGGAGCAACCCCATCCACATCTCTGGCAGAGTCCGTGCTGAAGGTCTGGCACGGCGCCTACAACTCTGGCCTGCTGCCTCAGCTGATGGCCCAGCACAGCCTGGCAATGGCACAGAACGGAGCAGTGCCATCCGAGGCAACCAAGCGGGATCAGAATCTGAAGAGAGGCAACTGGGGCAATCAGATCGAGTTTGTGCTGACATCCGTGGGATACGCAGTGGGACTGGGAAACGTGTGGAGGTTCCCATACCTGTGCTATCGCAAT…
SLC7A1	TAACCGACGT	ATGGGCTGCAAGGTGCTGCTGAACATCGGCCAGCAGATGCTGCGGAGAAAGGTGGTGGACTGCAGCAGGGAGGAGACCAGGCTGTCCAGGTGTCTGAATACATTTGATCTGGTGGCCCTGGGAGTGGGAAGCACCCTGGGAGCCGGCGTGTATGTGCTGGCAGGAGCAGTGGCAAGGGAGAACGCAGGCCCTGCCATCGTGATCTCTTTTCTGATCGCCGCCCTGGCAAGCGTGCTGGCAGGACTGTGCTACGGAGAGTTCGGAGCAAGGGTGCCAAAGACAGGATCCGCCTACCTGTATTCTTACGTGACCGTGGGCGAGCTGTGGGCCTTCATCACAGGCTGGAATCTGATCCTGTCCTATATCATCGGCACCAGCTCCGTGGCAAGGGCATGGTCT…
SLC7A10	TCTAAGCGTA	ATGGCAGGACACACCCAGCAGCCATCCGGAAGGGGCAACCCTAGGCCAGCACCATCTCCTAGCCCAGTGCCAGGAACAGTGCCTGGAGCATCCGAGAGGGTGGCCCTGAAGAAGGAGATCGGCCTGCTGTCTGCCTGCACCATCATCATCGGCAATATCATCGGCTCCGGCATCTTCATCTCTCCCAAGGGCGTGCTGGAGCACTCCGGATCTGTGGGACTGGCCCTGTTCGTGTGGGTGCTGGGAGGAGGAGTGACAGCCCTGGGAAGCCTGTGCTACGCAGAGCTGGGAGTGGCAATCCCTAAGTCCGGAGGCGACTACGCCTATGTGACCGAGATCTTCGGAGGACTGGCAGGCTTTCTGCTGCTGTGGTCTGCCGTGCTGATCATGTACCCAACC…
SLC7A11	CAGGATCATA	ATGGTGCGGAAGCCCGTGGTGAGCACCATCTCCAAGGGCGGCTACCTGCAGGGCAACGTGAATGGCAGACTGCCTTCCCTGGGCAATAAGGAGCCCCCTGGCCAGGAGAAGGTGCAGCTGAAGAGGAAGGTGACCCTGCTGCGCGGCGTGTCTATCATCATCGGCACAATCATCGGCGCCGGCATCTTCATCAGCCCAAAGGGCGTGCTGCAGAACACCGGATCCGTGGGCATGTCTCTGACCATCTGGACAGTGTGCGGCGTGCTGTCCCTGTTTGGCGCCCTGTCTTACGCAGAGCTGGGAACCACAATCAAGAAGAGCGGCGGCCACTACACCTATATCCTGGAGGTGTTCGGCCCACTGCCCGCCTTTGTGAGGGTGTGGGTGGAGCTGCTGATC…
SLC7A13	GATTGTCCGC	ATGGACCGCGGCGAGAAGATCCAGCTGAAGCGGGTGTTTGGCTACTGGTGGGGCACCAGCTTCCTGCTGATCAACATCATCGGAGCAGGAATCTTCGTGAGCCCAAAGGGCGTGCTGGCCTATTCCTGCATGAATGTGGGCGTGTCTCTGTGCGTGTGGGCAGGATGTGCAATCCTGGCCATGACCTCCACACTGTGCTCTGCCGAGATCTCTATCAGCTTCCCTTGTTCCGGCGCCCAGTACTATTTCCTGAAGAGATACTTTGGCTCTACCGTGGCCTTTCTGAACCTGTGGACAAGCCTGTTCCTGGGATCCGGAGTGGTGGCAGGACAGGCCCTGCTGCTGGCCGAGTATTCCATCCAGCCCTTCTTTCCTTCCTGCTCTGTGCCAAAGCTGCCC…
SLC7A14	CACGATGTCC	ATGTCTGGCTTCTTTACAAGCCTGGACCCAAGGAGAGTGCAGTGGGGAGCAGCATGGTACGCAATGCACTCCCGGATCCTGAGAACCAAGCCTGTGGAGTCTATGCTGGAGGGAACAGGAACCACAACCGCACACGGAACCAAGCTGGCACAGGTGCTGACAACCGTGGATCTGATCTCCCTGGGAGTGGGATCTTGCGTGGGAACCGGCATGTATGTGGTGAGCGGACTGGTGGCAAAGGAGATGGCAGGACCAGGCGTGATCGTGTCCTTCATCATCGCAGCAGTGGCATCCATCCTGTCTGGCGTGTGCTACGCCGAGTTTGGCGTGCGGGTGCCTAAGACAACCGGCAGCGCCTACACATATTCCTACGTGACCGTGGGCGAGTTCGTGGCCTTC…
SLC7A2	GAGCAATTCT	ATGATCCCTTGCAGGGCCGCCCTGACCTTCGCCCGCTGTCTGATCCGGAGAAAGATCGTGACCCTGGACTCCCTGGAGGATACAAAGCTGTGCCGGTGTCTGTCTACCATGGACCTGATCGCCCTGGGAGTGGGAAGCACACTGGGAGCAGGCGTGTATGTGCTGGCAGGAGAGGTGGCAAAGGCAGATTCTGGCCCCAGCATCGTGGTGAGCTTTCTGATCGCCGCCCTGGCATCCGTGATGGCAGGACTGTGCTACGCAGAGTTCGGAGCAAGGGTGCCTAAGACCGGAAGCGCCTACCTGTATACCTACGTGACAGTGGGCGAGCTGTGGGCCTTTATCACAGGCTGGAACCTGATCCTGTCCTATGTGATCGGCACCAGCTCCGTGGCAAGGGCA…
SLC7A4	GGCTCCTTAC	ATGGCAAGGGGACTGCCAACAATCGCATCCCTGGCAAGGCTGTGCCAGAAGCTGAACAGACTGAAGCCCCTGGAGGACAGCACCATGGAGACATCCCTGCGGAGATGTCTGAGCACCCTGGATCTGACACTGCTGGGAGTGGGAGGAATGGTGGGATCCGGACTGTACGTGCTGACCGGAGCAGTGGCAAAGGAGGTGGCAGGACCTGCCGTGCTGCTGTCCTTTGGCGTGGCAGCAGTGGCATCTCTGCTGGCCGCCCTGTGCTATGCAGAGTTCGGAGCAAGGGTGCCAAGAACCGGAAGCGCCTACCTGTTTACATATGTCTCAATGGGAGAGCTTTGGGCCTTCCTGATCGGCTGGAACGTGCTGCTGGAGTACATCATCGGAGGAGCAGCAGTG…
SLC7A5	CCGAGTTGAC	ATGGCCGGCGCCGGCCCTAAGAGGAGAGCCCTGGCAGCACCAGCAGCAGAGGAGAAGGAGGAGGCAAGGGAGAAGATGCTGGCAGCAAAGTCCGCCGACGGATCTGCCCCAGCAGGAGAGGGCGAGGGCGTGACCCTGCAGCGCAACATCACACTGCTGAATGGCGTGGCCATCATCGTGGGCACCATCATCGGCTCCGGCATCTTCGTGACCCCAACAGGCGTGCTGAAGGAGGCCGGCTCTCCAGGACTGGCCCTGGTGGTGTGGGCAGCATGCGGCGTGTTTAGCATCGTGGGCGCCCTGTGCTACGCAGAGCTGGGCACCACAATCAGCAAGTCCGGCGGCGATTACGCCTATATGCTGGAGGTGTATGGCAGCCTGCCCGCCTTCCTGAAGCTG…
SLC7A6	CTGCTAAGAC	ATGGAGGCAAGGGAGCCTGGCAGACCTACCCCAACATACCACCTGGTGCCAAACACATCCCAGTCTCAGGTGGAGGAGGACGTGAGCTCCCCCCCTCAGAGGTCTAGCGAGACCATGCAGCTGAAGAAGGAGATCTCTCTGCTGAACGGCGTGAGCCTGGTGGTGGGCAATATGATCGGCTCCGGCATCTTCGTGAGCCCCAAGGGCGTGCTGGTGCACACAGCCTCTTACGGCATGAGCCTGATCGTGTGGGCCATCGGAGGACTGTTCTCTGTGGTGGGCGCCCTGTGCTATGCAGAGCTGGGAACCACAATCACCAAGTCCGGCGCCTCTTACGCCTATATCCTGGAGGCCTTCGGCGGCTTTATCGCCTTCATCCGCCTGTGGGTGTCCCTGCTG…
SLC7A7	TTCGGATAAC	ATGGTGGACTCCACCGAGTACGAGGTGGCCTCTCAGCCAGAGGTGGAGACAAGCCCACTGGGCGATGGAGCATCCCCAGGACCTGAGCAGGTGAAGCTGAAGAAGGAGATCAGCCTGCTGAACGGAGTATGCCTCATAGTGGGTAATATGATCGGCTCTGGCATCTTTGTGAGCCCCAAGGGCGTGCTGATCTACTCTGCCAGCTTCGGCCTGAGCCTGGTCATCTGGGCAGTGGGCGGCCTGTTCTCCGTGTTTGGCGCCCTGTGCTATGCAGAGCTGGGAACCACAATCAAGAAGTCTGGCGCCAGCTACGCCTATATCCTGGAGGCCTTCGGCGGCTTTCTGGCCTTCATCCGGCTGTGGACATCTCTGCTGATCATCGAGCCAACCAGCCAGGCC…
SLC7A8	CCGTGCAGTA	ATGGAGGAGGGCGCCCGGCACAGAAACAATACCGAGAAGAAGCACCCAGGCGGCGGCGAGTCCGACGCCTCTCCAGAGGCAGGATCTGGAGGAGGAGGAGTGGCCCTGAAGAAGGAGATCGGCCTGGTGAGCGCCTGCGGCATCATCGTGGGCAACATCATCGGCTCCGGCATCTTCGTGTCTCCCAAGGGCGTGCTGGAGAATGCAGGAAGCGTGGGACTGGCCCTGATCGTGTGGATCGTGACCGGCTTTATCACAGTGGTGGGCGCCCTGTGCTACGCAGAGCTGGGCGTGACCATCCCAAAGAGCGGCGGCGACTACTCCTATGTGAAGGATATCTTCGGAGGACTGGCAGGCTTTCTGAGGCTGTGGATCGCCGTGCTGGTCATCTACCCCACC…
SLC7A9	ACCGGCTTGA	ATGGGCGACACCGGACTGAGGAAGAGGAGAGAGGATGAGAAGTCCATCCAGTCTCAGGAGCCAAAGACCACATCCCTGCAGAAGGAGCTGGGCCTGATCAGCGGCATCTCCATCATCGTGGGCACCATCATCGGCAGCGGCATCTTCGTGAGCCCAAAGAGCGTGCTGTCCAATACAGAGGCAGTGGGACCATGCCTGATCATCTGGGCAGCATGTGGCGTGCTGGCCACCCTGGGCGCCCTGTGCTTCGCCGAGCTGGGCACCATGATCACAAAGTCCGGCGGCGAGTACCCCTATCTGATGGAGGCCTACGGCCCTATCCCAGCCTATCTGTTTTCTTGGGCCAGCCTGATCGTGATCAAGCCTACAAGCTTTGCCATCATCTGCCTGAGCTTCTCC…
SLC8A1	AGTAATCCGC	ATGTACAACATGCGGAGACTGTCCCTGTCTCCTACCTTCAGCATGGGCTTTCACCTGCTGGTGACAGTGAGCCTGCTGTTCTCCCACGTGGATCACGTGATCGCCGAGACCGAGATGGAGGGCGAGGGCAATGAGACAGGCGAGTGCACCGGCTCCTACTATTGTAAGAAGGGCGTGATCCTGCCAATCTGGGAGCCACAGGATCCCTCTTTTGGCGACAAGATCGCCAGAGCCACAGTGTATTTCGTGGCCATGGTGTACATGTTTCTGGGCGTGTCTATCATCGCCGACAGGTTCATGAGCTCCATCGAAGTGATCACAAGCCAGGAGAAGGAGATCACCATCAAGAAGCCAAACGGCGAGACCACAAAGACCACAGTGAGAATCTGGAACGAGACA…
SLC8A2	GAGCTAGTCC	ATGGCCCCCCTGGCCCTGGTGGGCGTGACCCTGCTGCTGGCAGCACCACCTTGCAGCGGAGCAGCAACCCCTACACCATCCCTGCCACCACCTCCAGCAAACGACAGCGATACCTCCACAGGCGGCTGCCAGGGCTCTTACAGGTGTCAGCCAGGCGTGCTGCTGCCCGTGTGGGAGCCAGACGATCCAAGCCTGGGCGACAAGGCAGCAAGGGCAGTGGTGTATTTCGTGGCCATGGTGTACATGTTTCTGGGCGTGAGCATCATCGCCGATCGCTTTATGGCCGCCATCGAAGTGATCACATCCAAGGAGAAGGAGATCACCATCACAAAGGCCAATGGCGAGACCAGCGTGGGCACAGTGCGCATCTGGAACGAGACCGTGTCCAATCTGACACTG…
SLC8A3	GGTCGATTAC	ATGGCCTGGCTGAGACTGCAGCCCCTGACAAGCGCCTTTCTGCACTTCGGCCTGGTGACCTTTGTGCTGTTCCTGAACGGACTGAGGGCAGAGGCAGGAGGATCCGGCGACGTGCCTTCTACCGGCCAGAACAATGAGAGCTGTTCCGGCAGCTCCGATTGCAAGGAGGGCGTGATCCTGCCAATCTGGTACCCCGAGAATCCTTCCCTGGGCGACAAGATCGCCCGCGTGATCGTGTACTTTGTGGCCCTGATCTATATGTTCCTGGGCGTGTCTATCATCGCCGATCGCTTCATGGCCAGCATCGAAGTGATCACATCCCAGGAGCGGGAGGTGACCATCAAGAAGCCAAACGGCGAGACATCCACCACAACCATCCGGGTGTGGAACGAGACAGTG…
SLC8B1	TGGACTTGAC	ATGGCAGGCCGGAGACTGAACCTGAGATGGGCCCTGTCTGTGCTGTGCGTGCTGCTGATGGCAGAGACCGTGAGCGGAACAAGGGGAAGCTCCACCGGAGCACACATCTCTCCCCAGTTTCCTGCCAGCGGCGTGAATCAGACACCCGTGGTGGACTGCAGAAAGGTGTGCGGCCTGAACGTGTCCGACAGGTGCGATTTCATCCGCACCAATCCTGACTGTCACTCTGATGGCGGCTACCTGGATTATCTGGAGGGCATCTTCTGCCACTTTCCACCTAGCCTGCTGCCTCTGGCAGTGACCCTGTACGTGTCCTGGCTGCTGTATCTGTTTCTGATCCTGGGCGTGACAGCCGCCAAGTTCTTTTGTCCAAACCTGTCCGCCATCTCTACCACACTG…
SLC9A1	AATGGTTCAC	ATGGTGCTGCGCTCTGGAATCTGCGGACTGAGCCCACACCGGATCTTCCCCTCCCTGCTGGTGGTGGTGGCCCTGGTGGGACTGCTGCCTGTGCTGAGATCTCACGGACTGCAGCTGAGCCCAACCGCATCCACAATCAGGAGCTCCGAGCCACCTAGGGAGCGGAGCATCGGCGACGTGACCACAGCACCACCAGAGGTGACACCTGAGTCCAGGCCAGTGAACCACTCTGTGACCGATCACGGCATGAAGCCTCGGAAGGCCTTCCCAGTGCTGGGCATCGACTACACCCACGTGAGAACACCCTTTGAGATCAGCCTGTGGATCCTGCTGGCCTGCCTGATGAAGATCGGCTTCCACGTGATCCCCACAATCTCTAGCATCGTGCCTGAGTCCTGT…
SLC9A2	GCTTAGGAAC	ATGGAGCCTCTGGGCAACTGGCGCTCCCTGAGGGCACCACTGCCACCTATGTTATTACTGCTGCTGCTGCAAGTGGCAGGACCAGTGGGCGCCCTGGCCGAGACACTGCTGAATGCACCTAGGGCAATGGGCACCAGCTCCTCTCCACCAAGCCCAGCATCCGTGGTGGCACCAGGAACCACACTGTTCGAGGAGAGCCGGCTGCCCGTGTTTACACTGGATTACCCTCACGTGCAGATCCCATTCGAGATCACCCTGTGGATCCTGCTGGCCTCTCTGGCCAAGATCGGCTTTCACCTGTATCACAAGCTGCCAACAATCGTGCCCGAGAGCTGCCTGCTGATCATGGTGGGCCTGCTGCTGGGCGGCATCATCTTCGGCGTGGATGAGAAGTCCCCT…
SLC9A3	TACGAGTCTA	ATGTGGGGCCTGGGCGCCAGAGGCCCAGACAGGGGCCTGCTGCTGGCCCTGGCCCTGGGAGGACTGGCAAGGGCAGGAGGCGTGGAGGTGGAGCCCGGCGGCGCCCACGGCGAGTCTGGCGGCTTTCAGGTGGTGACCTTCGAGTGGGCCCACGTGCAGGATCCTTATGTGATCGCCCTGTGGATCCTGGTGGCAAGCCTGGCCAAGATCGGCTTCCACCTGTCTCACAAGGTGACCAGCGTCGTGCCAGAGTCCGCCCTGCTGATCGTGCTGGGACTGGTGCTGGGAGGAATCGTGTGGGCCGCCGACCACATCGCCAGCTTTACCCTGACACCCACCGTGTTCTTTTTCTACCTGCTGCCCCCTATCGTGCTGGATGCCGGCTATTTCATGCCTAAC…
SLC9A4	CTTCGATTGA	ATGGCCCTGCAGATGTTCGTGACCTACTCTCCCTGGAACTGCCTGCTGCTGCTGGTGGCCCTGGAGTGTAGCGAGGCCAGCTCCGATCTGAACGAGTCTGCCAATAGCACAGCCCAGTATGCCAGCAATGCATGGTTCGCAGCAGCATCTAGCGAGCCAGAGGAGGGCATCTCCGTGTTTGAGCTGGATTACGACTATGTGCAGATCCCCTACGAGGTGACCCTGTGGATCCTGCTGGCCTCTCTGGCCAAGATCGGCTTCCACCTGTATCACAGGCTGCCTGGCCTGATGCCAGAGAGCTGCCTGCTGATCCTGGTGGGCGCCCTGGTGGGAGGCATCATCTTTGGCACCGATCACAAGTCCCCCCCTGTGATGGACTCCTCTATCTACTTCCTGTAT…
SLC9A5	AACTTGACGC	ATGCTGAGAGCCGCCCTGTCTCTGCTGGCCCTGCCACTGGCAGGAGCAGCAGAGGAGCCTACCCAGAAGCCAGAGAGCCCAGGAGAGCCACCTCCAGGACTGGAGCTGTTCAGATGGCAGTGGCACGAGGTGGAGGCACCATACCTGGTGGCCCTGTGGATCCTGGTGGCAAGCCTGGCCAAGATCGTGTTTCACCTGTCTAGGAAGGTGACCAGCCTGGTGCCTGAGTCCTGCCTGCTGATCCTGCTGGGACTGGTGCTGGGAGGAATCGTGCTGGCCGTGGCCAAGAAGGCCGAGTATCAGCTGGAGCCAGGCACATTCTTTCTGTTCCTGCTGCCCCCTATCGTGCTGGACTCCGGCTACTTTATGCCCTCTCGCCTGTTCTTTGATAACCTGGGC…
SLC9A6	CTAGAAGTCC	ATGGCTCGGAGAGGCTGGAGGCGCGCCCCTCTGCGGAGAGGAGTGGGAAGCTCCCCTAGGGCAAGGCGCCTGATGAGACCACTGTGGCTGCTGCTGGCAGTGGGCGTGTTCGATTGGGCAGGAGCATCTGACGGAGGAGGAGGAGAGGCCCGGGCCATGGATGAGGAGATCGTGAGCGAGAAGCAGGCCGAGGAGTCCCACAGACAGGACTCTGCCAATCTGCTGATCTTCATCCTGCTGCTGACACTGACCATCCTGACCATCTGGCTGTTTAAGCACCGGAGAGCCAGGTTCCTGCACGAGACAGGCCTGGCCATGATCTACGGACTGCTGGTGGGACTGGTGCTGCGCTATGGCATCCACGTGCCATCCGATGTGAACAATGTGACCCTGTCTTGC…
SLC9A7	TCGGTGGTAC	ATGGAGCCTGGCGATGCCGCCAGGCCAGGAAGCGGAAGGGCAACCGGAGCACCCCCTCCAAGGCTGCTGCTGCTGCCACTGCTGCTGGGATGGGGACTGAGAGTGGCAGCAGCAGCCTCCGCCAGCTCCTCTGGCGCCGCCGCCGAGGATAGCTCCGCCATGGAGGAGCTGGCCACCGAGAAGGAGGCCGAGGAGTCTCACAGGCAGGACTCTGTGAGCCTGCTGACATTCATCCTGCTGCTGACCCTGACAATCCTGACCATCTGGCTGTTTAAGCACCGGAGAGTGCGCTTCCTGCACGAGACCGGACTGGCAATGATCTACGGCCTGATCGTGGGCGTGATCCTGAGATATGGAACCCCAGCCACATCCGGAAGGGATAAGTCCCTGTCTTGCACC…
SLC9A8	CGGTTCTGAC	ATGGGCGAGAAGATGGCCGAGGAGGAGCGGTTCCCAAACACCACACACGAGGGCTTTAATGTGACACTGCACACCACACTGGTGGTGACCACAAAGCTGGTGCTGCCAACACCCGGCAAGCCTATCCTGCCAGTGCAGACCGGAGAGCAGGCACAGCAGGAGGAGCAGAGCTCCGGCATGACCATCTTCTTTAGCCTGCTGGTGCTGGCCATCTGCATCATCCTGGTGCACCTGCTGATCAGGTACAGGCTGCACTTCCTGCCAGAGTCCGTGGCAGTGGTGTCTCTGGGCATCCTGATGGGCGCCGTGATCAAGATCATCGAGTTCAAGAAGCTTGCCAACTGGAAAGAGGAGGAGATGTTTAGACCTAACATGTTCTTTCTGCTGCTGCTGCCCCCT…
SLC9A9	AGGTATTCAC	ATGGAGAGGCAGTCTCGCGTGATGAGCGAGAAGGACGAGTACCAGTTTCAGCACCAGGGAGCAGTGGAGCTGCTGGTGTTCAACTTTCTGCTGATCCTGACCATCCTGACAATCTGGCTGTTCAAGAATCACCGGTTCAGATTTCTGCACGAGACCGGCGGCGCCATGGTGTATGGCCTGATCATGGGACTGATCCTGAGATACGCAACCGCACCAACAGACATCGAGAGCGGAACCGTGTACGATTGCGTGAAGCTGACCTTCAGCCCTTCCACACTGCTGGTGAACATCACAGACCAGGTGTACGAGTATAAGTACAAGCGCGAGATCTCCCAGCACAACATCAATCCCCACCAGGGCAACGCCATCCTGGAGAAGATGACCTTTGATCCTGAGATC…
SLC9B1	TACTCGGTTA	ATGCACACCACAGAGAGCAAGAACGAGCACCTGGAGGACGAGAATTTTCAGACCTCCACCACACCACAGTCTCTGATCGATCCCAACAATACCGCCCAGGAGGAGACCAAGACAGTGCTGTCTGACACAGAGGAGATCAAGCCTCAGACCAAGAAGGAGACATACATCAGCTGCCCACTGCGGGGCGTGCTGAACGTGATCATCACCAATGGCGTGATCCTGTTCGTGATCTGGTGTATGACATGGTCTATCCTGGGAAGCGAGGCCCTGCCAGGAGGAAACCTGTTCGGCCTGTTTATCATCTTCTATAGCGCCATCATCGGCGGCAAGATCCTGCAGCTGATCAGGATCCCACTGGTGCCACCTCTGCCACCACTGCTGGGAATGCTGCTGGCAGGC…
SLC9B2	AATCGTGCTA	ATGGGCGACGAGGATAAGCGGATCACCTACGAGGACTCCGAGCCATCTACCGGCATGAACTATACACCCTCTATGCACCAGGAGGCCCAGGAGGAGACCGTGATGAAGCTGAAGGGCATCGATGCCAATGAGCCAACAGAGGGCAGCATCCTGCTGAAGAGCTCCGAGAAGAAGCTGCAGGAGACCCCAACAGAGGCAAACCACGTGCAGCGGCTGAGACAGATGCTGGCATGCCCACCTCACGGACTGCTGGACAGAGTGATCACCAATGTGACAATCATCGTGCTGCTGTGGGCCGTGGTGTGGTCCATCACCGGATCTGAGTGCCTGCCAGGAGGAAACCTGTTCGGCATCATCATCCTGTTTTACTGTGCCATCATCGGCGGCAAGCTGCTGGGC…
SLC9C1	CTCCTCGTGA	ATGGCCGGCATCTTCAAGGAGTTCTTTTTCTCTACCGAGGACCTGCCTGAAGTGATCCTGACCCTGAGCCTGATCAGCTCCATCGGCGCCTTCCTGAATCGGCACCTGGAGGATTTTCCCATCCCTGTGCCAGTGATCCTGTTTCTGCTGGGCTGTAGCTTCGAGGTGCTGTCCTTTACCTCTAGCCAGGTGCAGAGGTACGCCAACGCCATCCAGTGGATGTCCCCCGACCTGTTTTTCCGCATCTTCACCCCTGTGGTGTTTTTCACCACAGCCTTTGACATGGATACATACATGCTGCAGAAGCTGTTCTGGCAGATCCTGCTGATCAGCATCCCAGGCTTTCTGGTGAATTATATCCTGGTGCTGTGGCACCTGGCCTCCGTGAACCAGCTGCTG…
SLC9C2	TTGACCACGC	ATGAGCTCCTACTTTTGGGCCCAGAATGAGTCCAACAGGCCAGACCTGCTGTGCGGACAGCCAGCCGATTATCTGGTGGAGGAGAAGCACTTCACCACCCTGGTGTGCTTTATCGTGGTGCTGGGCGGCCTGCTGAAGATGTGCCTGAAGAATTGTGAAGTGATCGTGCTGACCATCCTGAGCCTGTCCGGCTTCGTGATCGGCCACATGGCCTACAACTCCGTGGAGGTGCACCAGATCGTGTATCCCCTGCTGAGAACCTCTAGCTTCAGCCTGTACTCCTATTTTTCTCCTCTGATCATCTTCATGGTGGCCCTGGACGTGGAGTTTTACACACTGAAGAAGATGTTCTGGCAGGTGCTGCTGACAGGCCTGATCTCTTTCAGCACCGCCAGCATC…
SLCO1A2	TAGTGAATCC	ATGGGCGAGACAGAGAAGCGGATCGAGACCCACCGGATCAGATGCCTGTCCAAGCTGAAGATGTTTCTGCTGGCCATCACATGTGCCTTCGTGTCTAAGACCCTGAGCGGCTCCTACATGAACAGCATGCTGACACAGATCGAGAGGCAGTTTAATATCCCCACCAGCCTGGTGGGCTTTATCAACGGCTCCTTCGAGATCGGCAATCTGCTGCTGATCATCTTCGTGAGCTATTTCGGCACAAAGCTGCACCGCCCCATCATGATCGGAATCGGATGCGTGGTCATGGGACTGGGCTGTTTTCTGAAGAGCCTGCCTCACTTCCTGATGAACCAGTACGAGTATGAGTCTACCGTGTCTGTGAGCGGCAACCTGAGCTCCAATAGCTTCCTGTGCATG…
SLCO1B1	TGGACGGTAC	ATGGACCAGAACCAGCACCTGAATAAGACCGCCGAGGCCCAGCCCTCCGAGAACAAGAAGACACGGTACTGCAATGGCCTGAAGATGTTTCTGGCCGCCCTGTCCCTGTCTTTCATCGCCAAGACCCTGGGCGCCATCATCATGAAGAGCTCCATCATCCACATCGAGCGGAGATTTGAGATCTCTAGCTCCCTGGTGGGCTTTATCGATGGCAGCTTCGAGATCGGCAACCTGCTGGTCATCGTGTTCGTGAGCTACTTCGGCTCCAAGCTGCACAGGCCAAAGCTGATCGGCATCGGCTGTTTCATCATGGGAATCGGAGGCGTGCTGACCGCCCTGCCCCACTTCTTTATGGGCTACTATCGCTATTCCAAGGAGACCAACATCAATTCTAGCGAG…
SLCO1B3	AGCTACTGAC	ATGGACCAGCACCAGCACCTGAACAAGACAGCCGAGTCCGCCAGCTCCGAGAAGAAGAAGACCCGGAGATGCAATGGCTTTAAGATGTTCCTGGCCGCCCTGTCCTTCTCTTACATCGCCAAGGCCCTGGGCGGCATCATCATGAAGATCTCCATCACCCAGATCGAGAGGCGCTTCGACATCTCTAGCTCCCTGGCCGGCCTGATCGATGGCAGCTTTGAGATCGGCAACCTGCTGGTCATCGTGTTCGTGAGCTACTTCGGCAGCAAGCTGCACCGGCCTAAGCTGATCGGCATCGGCTGTCTGCTGATGGGCACAGGCTCCATCCTGACCTCTCTGCCTCACTTCTTTATGGGCTACTATAGATATAGCAAGGAGACACACATCAACCCATCTGAG…
SLCO1B7	CTGGAGTCAC	ATGAAGATCTCCACCACACAGATCGAGCGGAGATTCGAGATCAGCTCCTCTCTGGTGGGCCTGATCGACGGCTCTTTTGAGATCGGCAACCTGTTTGTGATCGTGTTCGTGTCTTACTTTGGCAGCAAGCTGCACAGGCCAAAGCTGATCGGCATCGGCTGCTTCCTGATGGGAACCGGAAGCATCCTGATGGCACTGCCCCACTTCTTTATGGGCTACTATCGCTATAGCAAGGAGACCAACATCGATCCTTCCGAGAATAGCACATCCAACCTGCCAAATTGCCTGATCAACCAGATGCTGAGCCTGAATAGGACCCCATCCGAGATCATCGAGAGGGGATGCGTGAAGGAGTCTGGCAGCCACATGTGGATCTACGTGTTCATGGGCAACATGCTG…
SLCO1C1	CGCAAGGTTA	ATGGATACCAGCTCCAAGGAGAACATCCAGCTGTTCTGCAAGACAAGCGTGCAGCCAGTGGGCCGCCCTTCCTTTAAGACCGAGTACCCCTCTAGCGAGGAGAAGCAGCCTTGCTGTGGCGAGCTGAAGGTGTTCCTGTGCGCCCTGAGCTTCGTGTACTTTGCCAAGGCCCTGGCCGAGGGCTATCTGAAGTCCACCATCACACAGATCGAGCGGAGATTTGACATCCCATCCTCTCTGGTGGGCGTGATCGATGGCTCTTTCGAGATCGGCAATCTGCTGGTCATCACCTTCGTGAGCTATTTTGGCGCCAAGCTGCACAGGCCAAAGATCATCGGAGCAGGATGCGTGATCATGGGAGTGGGCACACTGCTGATCGCCATGCCTCAGTTCTTTATG…
SLCO2A1	GACGTTGGCT	ATGGGCCTGCTGCCAAAGCTGGGAGCATCTCAGGGAAGCGACACCTCTACAAGCAGGGCAGGCAGATGCGCACGGAGCGTGTTCGGCAACATCAAGGTGTTCGTGCTGTGCCAGGGACTGCTGCAGCTGTGCCAGCTGCTGTACAGCGCCTACTTCAAGAGCTCCCTGACCACAATCGAGAAGCGGTTCGGCCTGTCTAGCTCCTCTAGCGGCCTGATCTCCTCTCTGAACGAGATCTCCAATGCCATCCTGATCATCTTCGTGTCTTACTTTGGAAGCAGGGTGCACAGGCCAAGACTGATCGGAATCGGAGGACTGTTTCTGGCAGCAGGAGCCTTCATCCTGACCCTGCCCCACTTTCTGAGCGAGCCTTACCAGTATACCCTGGCCTCTACAGGC…
SLCO2B1	ACCGCGTGTT	ATGGGCCCAAGGATCGGACCAGCAGGAGAGGTGCCTCAGGTGCCAGACAAGGAGACCAAGGCCACAATGGGAACCGAGAACACACCAGGAGGCAAGGCAAGCCCAGACCCTCAGGATGTGCGCCCTTCCGTGTTCCACAATATCAAGCTGTTTGTGCTGTGCCACAGCCTGCTGCAGCTGGCCCAGCTGATGATCTCTGGCTACCTGAAGAGCTCCATCAGCACCGTGGAGAAGAGGTTCGGCCTGTCTAGCCAGACATCTGGCCTGCTGGCCAGCTTTAACGAAGTGGGCAATACCGCCCTGATCGTGTTCGTGTCTTACTTTGGCAGCCGCGTGCACCGGCCAAGAATGATCGGCTATGGAGCAATCCTGGTGGCCCTGGCAGGACTGCTGATGACC…
SLCO4A1	CGTTATGCTA	ATGCCACTGCACCAGCTGGGCGACAAGCCCCTGACCTTTCCTAGCCCAAACTCCGCCATGGAGAATGGCCTGGATCACACCCCACCTTCTAGGAGAGCAAGCCCAGGAACACCACTGTCTCCTGGAAGCCTGCGGTCCGCCGCACACTCCCCACTGGACACCTCTAAGCAGCCTCTGTGCCAGCTGTGGGCAGAGAAGCACGGAGCAAGGGGCACACACGAGGTGAGATACGTGTCCGCCGGACAGTCTGTGGCATGCGGATGGTGGGCCTTCGCCCCACCATGTCTGCAGGTGCTGAACACCCCCAAGGGCATCCTGTTCTTCCTGTGCGCAGCAGCCTTCCTGCAGGGAATGACAGTGAACGGCTTTATCAATACCGTGATCACAAGCCTGGAGAGG…
SLCO4C1	AGCATCGTGA	ATGAAGAGCGCCAAGGGCATCGAGAACCTGGCCTTCGTGCCCAGCTCCCCTGACATCCTGCGGAGACTGTCCGCCTCTCCAAGCCAGATCGAGGTGTCCGCCCTGTCTAGCGATCCACAGCGGGAGAATTCTCAGCCCCAGGAGCTGCAGAAGCCACAGGAGCCCCAGAAGTCTCCAGAGCCATCTCTGCCAAGCGCCCCACCTAACGTGAGCGAGGAGAAGCTGAGATCCCTGTCTCTGAGCGAGTTCGAGGAGGGCAGCTATGGCTGGAGGAATTTTCACCCTCAGTGCCTGCAGCGGTGCAACACACCAGGCGGCTTCCTGCTGCACTACTGCCTGCTGGCAGTGACCCAGGGAATCGTGGTGAATGGCCTGGTGAACATCTCCATCTCTACAGTG…
SLCO5A1	GATCGCGTGA	ATGGATGAGGGCACCGGCCTGCAGCCAGGAGCAGGAGAGCAGCTGGAGGCACCAGCAACCGCCGAGGCAGTGCAGGAGCGGTGCGAGCCTGAGACACTGAGATCTAAGAGCCTGCCAGTGCTGAGCTCCGCCAGCTGCAGGCCATCCCTGTCTCCTACCTCCGGCGATGCCAATCCTGCCTTCGGCTGCGTGGACTCTAGCGGCCACCAGGAGCTGAAGCAGGGACCTAACCCACTGGCACCAAGCCCTTCCGCCCCATCTACCAGCGCCGGACTGGGCGATTGTAATCACAGGGTGGACCTGTCTAAGACATTCAGCGTGTCCTCTGCCCTGGCCATGCTGCAGGAGCGGAGATGCCTGTACGTGGTGCTGACCGATTCCCGCTGTTTTCTGGTGTGC…
SLCO6A1	TGGTCATCGA	ATGTTCGTGGGAGTGGCAAGGCACAGCGGATCCCAGGACGAGGTGAGCAGGGGAGTGGAGCCTCTGGAGGCAGCAAGAGCACAGCCAGCAAAGGATCGGAGAGCCAAGGGCACCCCTAAGAGCTCCAAGCCAGGCAAGAAGCACCGGTACCTGAGACTGCTGCCTGAGGCCCTGATCAGGTTCGGCGGCTTTCGGAAGAGAAAGAAGGCCAAGTCTAGCGTGTCCAAGAAGCCCGGCGAGGTGGACGATTCTCTGGAGCAGCCTTGTGGCCTGGGCTGCCTGGTGTCCACCTGCTGTGAGTGCTGTAACAATATCCGCTGTTTCATGATCTTTTACTGTATCCTGCTGATCTGCCAGGGCGTGGTGTTCGGCCTGATCGACGTGTCCATCGGCGATTTT…
SPNS1	CGTATTGTCA	ATGGCCGGCTCTGACACCGCCCCTTTCCTGAGCCAGGCCGACGATCCAGACGATGGACCAGTGCCAGGAACCCCTGGACTGCCAGGCTCTACAGGCAACCCCAAGAGCGAGGAGCCAGAGGTGCCTGACCAGGAGGGACTGCAGAGGATCACAGGACTGTCCCCTGGCCGGTCTGCCCTGATCGTGGCCGTGCTGTGCTACATCAACCTGCTGAATTATATGGATCGCTTTACCGTGGCAGGCGTGCTGCCAGACATCGAGCAGTTCTTTAACATCGGCGATAGCTCCTCTGGCCTGATCCAGACAGTGTTCATCAGCTCCTACATGGTGCTGGCCCCCGTGTTCGGCTATCTGGGCGATCGCTACAATCGGAAGTATCTGATGTGCGGCGGCATCGCC…
SPNS3	GAGTATTCCA	ATGGCAGGAGGAATGTCTGCCGAGTGCCCAGAGCCTGGACCAGGAGGACTGCAGGGCCAGAGCCCCGGCCCTGGCCGGCAGTGTCCACCTCCAATCACCCCCACAAGCTGGTCCCTGCCACCTTGGAGAGCATACGTGGCAGCAGCCGTGCTGTGCTACATCAACCTGCTGAATTATATGAACTGGTTCATCATCGCCGGCGTGCTGCTGGACATCCAGGAGGTGTTTCAGATCTCCGATAATCACGCCGGCCTGCTGCAGACCGTGTTCGTGTCCTGTCTGCTGCTGTCTGCCCCCGTGTTCGGCTATCTGGGCGACAGGCACTCCCGCAAGGCCACAATGTCTTTCGGCATCCTGCTGTGGTCCGGAGCAGGACTGAGCTCCTCTTTTATCTCTCCA…
SV2A	TCATAGCGGA	ATGGAGGAGGGCTTCCGGGATAGAGCCGCCTTTATCAGGGGCGCCAAGGACATCGCCAAGGAGGTGAAGAAGCACGCCGCCAAGAAGGTGGTGAAGGGCCTGGATCGGGTGCAGGACGAGTACTCTCGGAGATCCTATTCTAGATTCGAGGAGGAGGACGATGACGATGACTTTCCAGCCCCCAGCGATGGCTACTATCGCGGCGAGGGCACACAGGACGAGGAGGAGGGAGGAGCAAGCTCCGATGCAACCGAGGGACACGACGAGGATGACGAGATCTACGAGGGAGAGTATCAGGGAATCCCAAGGGCAGAGTCCGGAGGCAAGGGCGAGAGAATGGCCGATGGAGCACCTCTGGCCGGCGTGAGGGGAGGACTGTCTGACGGCGAGGGCCCCCCT…
SV2B	ATTGACTGCA	ATGGACGATTACAAGTATCAGGACAACTACGGCGGCTATGCCCCTTCCGATGGCTACTATAGGGGCAACGAGTCCAATCCAGAGGAGGACGCCCAGTCTGATGTGACCGAGGGCCACGACGAGGAGGATGAGATCTACGAGGGCGAGTATCAGGGCATCCCCCACCCTGACGATGTGAAGGCCAAGCAGGCCAAGATGGCCCCAAGCCGGATGGACTCCCTGAGAGGCCAGACCGATCTGATGGCAGAGCGGCTGGAGGACGAGGAGCAGCTGGCCCACCAGTACGAGACAATCATGGATGAGTGCGGCCACGGCAGATTCCAGTGGATCCTGTTCTTTGTGCTGGGACTGGCCCTGATGGCAGACGGAGTGGAGGTGTTTGTGGTGAGCTTCGCCCTG…
SV2C	TCCGGCGTAA	ATGGAGGATAGCTACAAGGACAGGACCTCCCTGATGAAGGGCGCCAAGGATATCGCCCGCGAGGTGAAGAAGCAGACCGTGAAGAAGGTGAACCAGGCCGTGGATCGGGCCCAGGACGAGTATACACAGCGGAGCTACTCCAGATTCCAGGACGAGGAGGACGATGACGATTACTATCCAGCAGGAGAGACCTATAACGGAGAGGCAAATGACGATGAGGGAAGCTCCGAGGCAACAGAGGGACACGATGAGGACGATGAGATCTATGAGGGCGAGTACCAGGGCATCCCAAGCATGAATCAGGCCAAGGACTCTATCGTGAGCGTGGGCCAGCCCAAGGGCGATGAGTACAAGGACAGGAGAGAGCTGGAGTCCGAGAGGAGGGCAGATGAGGAGGAG…
SVOP	CTGGCTGGAA	ATGGAGGAGGACCTGTTCCAGCTGCGCCAGCTGCCCGTGGTGAAGTTTCGGAGAACCGGAGAGAGCGCCCGGTCCGAGGACGATACAGCAAGCGGAGAGCACGAGGTGCAGATCGAGGGAGTGCACGTGGGACTGGAGGCAGTGGAGCTGGACGATGGAGCAGCCGTGCCTAAGGAGTTCGCCAACCCAACCGACGATACCTTCATGGTGGAGGACGCAGTGGAGGCAATCGGATTCGGCAAGTTTCAGTGGAAGCTGTCTGTGCTGACCGGACTGGCATGGATGGCAGATGCAATGGAGATGATGATCCTGAGCATCCTGGCCCCCCAGCTGCACTGTGAGTGGAGACTGCCTAGCTGGCAGGTGGCCCTGCTGACCTCCGTGGTGTTCGTGGGCATG…
SVOPL	TAACCAGTGA	ATGGCCACCAAGCCCACAGAGCCTGTGACCATCCTGTCTCTGAGGAAGCTGAGCCTGGGCACAGCCGAGCCACAGGTGAAGGAGCCCAAGACCTTTACAGTGGAGGACGCAGTGGAGACCATCGGATTCGGCCGCTTTCACATCGCCCTGTTCCTGATCATGGGCTCCACAGGCGTGGTGGAGGCCATGGAGATCATGCTGATCGCCGTGGTGTCTCCAGTGATCAGGTGCGAGTGGCAGCTGGAGAACTGGCAGGTGGCCCTGGTGACCACAATGGTGTTCTTTGGCTACATGGTGTTCAGCATCCTGTTTGGCCTGCTGGCCGATCGGTATGGCAGATGGAAGATCCTGCTGATCTCCTTCCTGTGGGGCGCCTACTTTTCTCTGCTGACCAGCTTC…
TMEM104	TCTGAGGCGA	ATGGCCGGCGAGATCACAGAGACCGGCGAGCTGTACAGCTCCTATGTGGGCCTGGTGTACATGTTTAACCTGATCGTGGGAACAGGCGCCCTGACCATGCCAAAGGCCTTCGCCACCGCAGGATGGCTGGTGTCCCTGGTGCTGCTGGTGTTCCTGGGCTTTATGTCTTTCGTGACCACAACCTTTGTGATCGAGGCAATGGCAGCAGCAAACGCGCAGTTGCATTGGAAACGCATGGAGAATCTGAAGGAGGAGGAGGACGATGACTCTAGCACCGCCAGCGATTCCGACGTGCTGATCAGAGATAACTACGAGAGGGCCGAGAAGCGCCCTATCCTGAGCGTGCAGCGGAGAGGCTCCCCTAATCCATTTGAGATCACCGACCGGGTGGAGATGGGC…
UCP1	GAACGTGTCA	ATGGGAGGACTGACCGCATCTGACGTGCACCCCACACTGGGAGTGCAGCTGTTCAGCGCCGGAATCGCAGCATGCCTGGCAGACGTGATCACCTTTCCTCTGGATACAGCCAAGGTGAGGCTGCAGGTGCAGGGCGAGTGTCCAACCAGCTCCGTGATCCGCTACAAGGGCGTGCTGGGCACCATCACAGCCGTGGTGAAGACAGAGGGCCGGATGAAGCTGTATTCCGGACTGCCTGCAGGACTGCAGAGGCAGATCTCTAGCGCCTCTCTGCGCATCGGCCTGTACGATACCGTGCAGGAGTTCCTGACCGCCGGCAAGGAGACAGCCCCATCTCTGGGCAGCAAGATCCTGGCAGGACTGACCACAGGAGGAGTGGCCGTGTTTATCGGACAGCCA…
UCP2	TCCGTGACCA	ATGGTGGGCTTCAAGGCAACCGACGTGCCACCTACCGCAACAGTGAAGTTTCTGGGAGCAGGAACAGCAGCATGCATCGCAGACCTGATCACCTTCCCTCTGGATACAGCCAAGGTGAGGCTGCAGATCCAGGGCGAGTCTCAGGGACCAGTGCGGGCAACCGCAAGCGCCCAGTACAGAGGCGTGATGGGCACCATCCTGACAATGGTGAGGACAGAGGGCCCTCGCTCCCTGTATAATGGACTGGTGGCAGGACTGCAGAGGCAGATGTCTTTCGCCAGCGTGCGCATCGGCCTGTACGACTCCGTGAAGCAGTTTTATACCAAGGGCTCTGAGCACGCCTCCATCGGCTCTAGACTGCTGGCAGGATCTACCACAGGCGCCCTGGCAGTGGCAGTG…
UCP3	GCTTCTAGGA	ATGGTGGGCCTGAAGCCTTCCGACGTGCCACCTACCATGGCCGTGAAGTTTCTGGGAGCAGGAACAGCAGCATGCTTTGCAGACCTGGTGACCTTCCCACTGGATACAGCCAAGGTGAGGCTGCAGATCCAGGGAGAGAATCAGGCAGTGCAGACCGCAAGGCTCGTTCAGTACCGCGGTGTTCTGGGTACCATCCTGACAATGGTGCGCACAGAGGGCCCTTGTTCTCCATATAACGGACTGGTGGCAGGACTGCAGAGGCAGATGTCCTTTGCCTCTATCCGCATCGGCCTGTACGACAGCGTGAAGCAGGTGTATACCCCCAAGGGCGCCGATAATAGCTCCCTGACCACAAGGATCCTGGCAGGATGCACCACAGGAGCAATGGCAGTGACCTGT…
UNC93A	CATGTTGGCA	ATGGACAGGTCCCTGCGCAACGTGCTGGTGGTGTCTTTCGGCTTTCTGCTGCTGTTCACCGCATACGGAGGACTGCAGAGCCTGCAGAGCTCCCTGTATTCCGAGGAGGGACTGGGAGTGACCGCCCTGTCCACACTGTACGGCGGCATGCTGCTGTCTAGCATGTTCCTGCCACCTCTGCTGATCGAGCGGCTGGGATGCAAGGGCACCATCATCCTGAGCATGTGCGGCTACGTGGCCTTTTCTGTGGGCAATTTCTTTGCCAGCTGGTATACCCTGATCCCTACAAGCATCCTGCTGGGACTGGGAGCAGCACCACTGTGGTCCGCCCAGTGCACCTACCTGACCATCACAGGCAACACACACGCCGAGAAGGCCGGCAAGAGAGGCAAGGACATG…
UNC93B1	TACAGGCTAA	ATGGAGGCCGAGCCCCCTCTGTACCCAATGGCAGGAGCAGCAGGACCTCAGGGCGACGAGGATCTGCTGGGAGTGCCTGATGGACCAGAGGCACCACTGGACGAGCTGGTGGGAGCATACCCCAACTATAATGAGGAGGAGGAGGAGCGGAGATACTATAGGCGCAAGAGACTGGGCGTGCTGAAGAACGTGCTGGCAGCATCTGCCGGAGGAATGCTGACCTACGGCGTGTATCTGGGCCTGCTGCAGATGCAGCTGATCCTGCACTATGATGAGACATACAGGGAGGTGAAGTATGGCAACATGGGCCTGCCTGACATCGATAGCAAGATGCTGATGGGCATCAATGTGACCCCAATCGCCGCCCTGCTGTACACACCCGTGCTGATCAGATTCTTT…
XPR1	TACTACGGAA	ATGAAGTTCGCCGAGCACCTGTCTGCCCACATCACCCCTGAGTGGCGGAAGCAGTATATCCAGTACGAGGCCTTTAAGGACATGCTGTACAGCGCCCAGGATCAGGCACCATCCGTGGAGGTGACCGACGAGGATACAGTGAAGAGATATTTCGCCAAGTTTGAGGAGAAGTTCTTTCAGACCTGCGAGAAGGAGCTGGCCAAGATCAACACATTCTACTCCGAGAAGCTGGCAGAGGCACAGCGGAGATTTGCCACCCTGCAGAATGAGCTGCAGAGCTCCCTGGACGCCCAGAAGGAGTCTACAGGCGTGACCACACTGCGGCAGAGGCGCAAGCCCGTGTTCCACCTGAGCCACGAGGAGAGGGTGCAGCACCGCAACATCAAGGATCTGAAGCTG…
ANKH	CAGTGTATCA	ATGGTGAAGTTCCCTGCCCTGACCCACTACTGGCCACTGATCCGGTTTCTGGTGCCCCTGGGCATCACAAACATCGCCATCGACTTCGGCGAGCAGGCCCTGAATAGAGGCATCGCCGCCGTGAAGGAGGATGCCGTGGAGATGCTGGCCTCCTACGGCCTGGCCTATTCTCTGATGAAGTTCTTTACCGGCCCCATGAGCGACTTCAAGAACGTGGGCCTGGTGTTTGTGAATTCCAAGAGGGATCGCACCAAGGCCGTGCTGTGCATGGTGGTGGCAGGAGCAATCGCAGCCGTGTTCCACACACTGATCGCCTACAGCGACCTGGGCTACTATATCATCAACAAGCTGCACCACGTGGATGAGTCTGTGGGCAGCAAGACCCGGAGAGCCTTTCTG…
LETM1	ATTCTGGACA	ATGGCAAGCATCCTGCTGCGGTCCTGCAGGGGAAGAGCACCAGCAAGACTGCCACCTCCACCAAGGTACACCGTGCCAAGAGGAAGCCCAGGCGACCCAGCCCACCTGTCTTGCGCCAGCACACTGGGCCTGAGGAACTGTCTGAATGTGCCCTTCGGCTGCTGTACCCCTATCCACCCAGTGTATACAAGCTCCAGGGGCGATCACCTGGGATGCTGGGCACTGAGGCCAGAGTGTCTGAGGATCGTGTCCCGCGCCCCTTGGACCTCCACATCTGTGGGCTTTGTGGCAGTGGGACCACAGTGTCTGCCCGTGCGCGGATGGCACTCTAGCAGGCCAGTGAGAGACGATTCTGTGGTGGAGAAGTCCCTGAAGTCTCTGAAGGACAAGAACAAGAAG…
LETM2	TACTCGAAGA	ATGGCCTTCTATTCCTACAACTCTGTGCTGGCAATCGCAAGGACCAGGTTCCCAAGCCACTTTGTGCACCCCACATGCAGCTCCTATTCCCCATCTTGTGCCTTTCTGCACCTGCCCGACTCCCACCTGAACAAGACCTGCATGAAGAATTATGAGTCTAAGAAGTACAGCGATCCTTCCCAGCCAGGCAATACCGTGCTGCACCCAGGCACACGCCTGATCCAGAAGCTGCACACCTCCACATGTTGGCTGCAGGAGGTGCCAGGCAAGCCTCAGCTGGAGCAGGCAACCAAGCACCCCCAGGTGACAAGCCCTCAGGCCACCAAGGAGACAGGCATGGAGATCAAGGAGGGCAAGCAGTCCTATCGGCAGAAGATCATGGACGAGCTGAAGTACTAT…
LETMD1	CCACGGTTAA	ATGGCCCTGTCCAGAGTGTGCTGGGCAAGGTCCGCCGTGTGGGGATCTGCCGTGACCCCTGGCCACTTTGTGACACGGAGACTGCAGCTGGGCAGATCTGGACTGGCATGGGGAGCACCAAGGAGCTCCAAGCTGCACCTGAGCCCCAAGGCCGACGTGAAGAACCTGATGTCCTACGTGGTGACCAAGACAAAGGCCATCAATGGCAAGTATCACAGGTTTCTGGGCCGCCACTTCCCTCGGTTTTACGTGCTGTATACCATCTTCATGAAGGGCCTGCAGATGCTGTGGGCAGACGCCAAGAAGGCAAGGCGCATCAAGACAAACATGTGGAAGCACAATATCAAGTTTCACCAGCTGCCATACCGCGAGATGGAGCACCTGCGGCAGTTTAGACAG…
MAGT1	CCGCATTGAA	ATGGCCGCCCGGTGGAGATTCTGGTGCGTGTCCGTGACAATGGTGGTGGCCCTGCTGATCGTGTGCGACGTGCCATCCGCCTCTGCCCAGCGGAAGAAGGAGATGGTGCTGAGCGAGAAGGTGTCCCAGCTGATGGAGTGGACAAACAAGCGGCCCGTGATCAGAATGAATGGCGACAAGTTCCGGAGACTGGTGAAGGCCCCCCCTCGGAACTACTCTGTGATCGTGATGTTTACCGCCCTGCAGCTGCACAGACAGTGCGTGGTGTGCAAGCAGGCCGATGAGGAGTTCCAGATCCTGGCCAACAGCTGGCGGTATAGCTCCGCCTTTACAAATAGAATCTTCTTTGCCATGGTGGACTTCGATGAGGGCTCCGACGTGTTTCAGATGCTGAACATG…
NIPA1	TCGCGCTCAA	ATGGGCACAGCCGCCGCAGCCGCCGCAGCAGCAGCAGCAGCCGCCGCCGGCGAGGGCGCCCGGAGCCCCTCCCCTGCCGCCGTGTCTCTGGGACTGGGAGTGGCAGTGGTGAGCTCCCTGGTGAACGGCAGCACATTCGTGCTGCAGAAGAAGGGCATCGTGAGGGCCAAGCGGAGAGGCACCAGCTACCTGACAGACATCGTGTGGTGGGCAGGAACCATCGCAATGGCAGTGGGACAGATCGGCAACTTCCTGGCCTATACCGCCGTGCCTACAGTGCTGGTGACCCCACTGGGCGCCCTGGGAGTGCCTTTTGGCAGCATCCTGGCCTCCTACCTGCTGAAGGAGAAGCTGAATATCCTGGGCAAGCTGGGCTGCCTGCTGTCTTGTGCCGGCAGC…
NIPA2	TCGGCATGGA	ATGTCCCAGGGCAGGGGCAAGTACGACTTCTATATCGGCCTGGGCCTGGCCATGAGCTCCTCTATCTTCATCGGCGGCAGCTTCATCCTGAAGAAGAAGGGACTGCTGAGGCTGGCAAGGAAGGGATCCATGAGGGCAGGACAGGGAGGACACGCCTACCTGAAGGAGTGGCTGTGGTGGGCAGGACTGCTGAGCATGGGAGCAGGAGAGGTGGCAAATTTCGCAGCCTATGCCTTTGCCCCAGCCACCCTGGTGACACCACTGGGCGCCCTGAGCGTGCTGGTGTCCGCCATCCTGAGCTCCTACTTTCTGAATGAGCGGCTGAACCTGCACGGCAAGATCGGCTGCCTGCTGTCTATCCTGGGCAGCACCGTGATGGTCATCCACGCCCCTAAGGAG…
NIPAL1	TTGCACCAGA	ATGGGAGCACAGGTGCGGCTGCCACCTGGAGAGCCCTGCAGAGAGGGCTACGTGCTGTCCCTGGTGTGCCCTAACAGCTCCCAGGCCTGGTGTGAGATCACCAATGTGAGCCAGCTGCTGGCATCCCCCGTGCTGTACACAGACCTGAACTATTCCATCAACAATCTGTCTATCAGCGCCAACGTGGAGAATAAGTACTCTCTGTATGTGGGCCTGGTGCTGGCCGTGTCTAGCTCCATCTTCATCGGCTCTAGCTTCATCCTGAAGAAGAAGGGCCTGCTGCAGCTGGCCAGCAAGGGCTTCACCAGGGCAGGACAGGGAGGACACTCCTACCTGAAGGAGTGGCTGTGGTGGGTGGGACTGCTGAGCATGGGAGCAGGAGAGGCAGCAAATTTCGCA…
NIPAL2	CCTAGTTGCA	ATGGCAGCAGTGGCACCAGCAGGACCAGGCGACAGCGCCTCCGCCGCCCTGGATGAGCTGTCTCTGAACTTTACCTACGGAGCACCAGGAGCAGGAAATGGATCTCTGAGCGGCGACTGGTATCGGAGAAACCAGATCCACCTGTTCGGCGTGCTGCTGGCCATCCTGGGCAACCTGGTCATCTCCATCTCTCTGAATATCCAGAAGTACAGCCACCTGCAGCTGGCACAGCAGGAGCACCCAAGGCCTTATTTCAAGTCCGTGCTGTGGTGGGGAGGCGTGCTGCTGATGGCAGTGGGAGAGACAGGCAACTTTGCAGCATACGGATTCGCACCAATCACCCTGATCGCACCTCTGGGATGCGTGAGCGTGACAGGATCCGCCATCATCTCTGTGACC…
NIPAL3	TCGTAAGACA	ATGGACGGAAGCCACTCCGCCGCCCTGAAGCTGCAGCAGCTGCCACCTACCAGCTCCTCTAGCGCCGTGTCCGAGGCCTCTTTCAGCTACAAGGAGAACCTGATCGGCGCCCTGCTGGCCATCTTTGGCCACCTGGTGGTGTCCATCGCCCTGAATCTGCAGAAGTACTGCCACATCCGGCTGGCCGGCTCTAAGGACCCAAGAGCCTATTTCAAGACCAAGACATGGTGGCTGGGCCTGTTTCTGATGCTGCTGGGAGAGCTGGGCGTGTTCGCAAGCTATGCCTTTGCCCCCCTGTCCCTGATCGTGCCTCTGAGCGCCGTGTCCGTGATCGCCTCTGCCATCATCGGCATCATCTTCATCAAGGAGAAGTGGAAGCCCAAGGATTTCCTGCGGAGA…
NIPAL4	CCTTGGTTCA	ATGCCTGGCGACAGCTCCCCAGGCACCCTGCCTCTGTGGGATGCATCTCTGAGCCCACCTCTGGGACCTGACCCAGGAGGCTTCTCTAGGGCAAGCCACGCAGGCGATAAGTCTAGACCACCAGCACCTGAGCTGGGAAGCCCAGGAGCCGTGCGGCCCAGAGTGGGCTCCTGCGCCCCCGGCCCTATGGAGCTGCGGGTGTCCAACACCTCTTGTGAGAATGGCTCTCTGCTGCACCTGTACTGCTCTAGCCAGGAGGTGCTGTGCCAGATCGTGAACGACCTGTCCCCTGAGGTGCCATCTAATGCCACATTCCACAGCTGGCAGGAGAGGATCCGCCAGAACTACGGCTTTTATATCGGCCTGGGCCTGGCCTTCCTGTCCTCTTTTCTGATCGGC…
NPC1	GGTCACTTAA	ATGACCGCAAGGGGACTGGCCCTGGGACTGCTGCTGCTGCTGCTGTGCCCAGCCCAGGTGTTCTCTCAGAGCTGCGTGTGGTATGGCGAGTGTGGCATCGCCTACGGCGACAAGCGGTACAACTGCGAGTACAGCGGACCACCTAAGCCACTGCCAAAGGACGGCTACGATCTGGTGCAGGAGCTGTGCCCTGGCTTCTTTTTCGGCAACGTGTCCCTGTGCTGTGACGTGCGGCAGCTGCAGACCCTGAAGGATAATCTGCAGCTGCCTCTGCAGTTTCTGTCTAGATGCCCAAGCTGTTTTTATAACCTGCTGAATCTGTTCTGCGAGCTGACCTGTTCCCCAAGGCAGTCTCAGTTCCTGAACGTGACCGCCACAGAGGACTACGTGGATCCCGTG…
NPC1L1	TCTCGGTGAA	ATGGCAGAGGCAGGACTGAGGGGATGGCTGCTGTGGGCCCTGCTGCTGCGCCTGGCCCAGAGCGAGCCATACACCACAATCCACCAGCCCGGCTACTGTGCCTTCTATGACGAGTGCGGCAAGAACCCTGAGCTGTCTGGCAGCCTGATGACCCTGAGCAACGTGTCCTGTCTGTCTAATACCCCAGCCCGGAAGATCACAGGCGATCACCTGATCCTGCTGCAGAAGATCTGCCCCAGACTGTATACCGGCCCTAATACACAGGCCTGCTGTAGCGCCAAGCAGCTGGTGTCCCTGGAGGCCTCCCTGTCTATCACCAAGGCCCTGCTGACACGGTGTCCAGCCTGCAGCGACAACTTCGTGAATCTGCACTGTCACAACACCTGCTCTCCCAATCAG…
SFXN1	CTTAGTGCAA	ATGTCTGGCGAGCTGCCCCCTAACATCAATATCAAGGAGCCAAGATGGGACCAGAGCACCTTCATCGGCCGCGCCAACCACTTCTTTACCGTGACAGATCCCCGGAACATCCTGCTGACAAATGAGCAGCTGGAGAGCGCCCGGAAGATCGTGCACGACTACAGACAGGGAATCGTGCCACCAGGACTGACCGAGAACGAGCTGTGGAGAGCCAAGTACATCTATGACTCCGCCTTCCACCCAGATACAGGCGAGAAGATGATCCTGATCGGCAGGATGTCTGCCCAGGTGCCCATGAATATGACCATCACAGGCTGCATGATGACCTTTTATCGCACCACACCTGCCGTGCTGTTCTGGCAGTGGATCAACCAGTCCTTTAATGCCGTGGTGAACTAC…
SFXN2	TAGTCTCGGA	ATGGAGGCCGACCTGAGCGGCTTCAATATCGACGCCCCTAGATGGGATCAGCGCACCTTCCTGGGCAGGGTGAAGCACTTTCTGAACATCACAGACCCACGGACCGTGTTCGTGAGCGAGAGAGAGCTGGATTGGGCCAAAGTGATGGTGGAGAAGTCTAGGATGGGAGTGGTGCCACCTGGAACCCAGGTGGAGCAGCTGCTGTACGCCAAGAAGCTGTATGACAGCGCCTTCCACCCTGATACAGGCGAGAAGATGAATGTGATCGGCCGGATGTCCTTTCAGCTGCCAGGCGGCATGATCATCACCGGCTTCATGCTGCAGTTTTACAGAACAATGCCCGCCGTGATCTTCTGGCAGTGGGTGAACCAGTCTTTTAATGCCCTGGTGAACTACACA…
SFXN3	GTCGTACAGA	ATGGGCGAGCTGCCACTGGACATCAACATCCAGGAGCCCCGGTGGGATCAGTCTACATTCCTGGGCAGGGCCCGCCACTTCTTTACCGTGACAGACCCAAGAAATCTGCTGCTGTCCGGAGCACAGCTGGAGGCATCTAGGAACATCGTGCAGAATTACAGGGCAGGAGTGGTGACCCCAGGAATCACAGAGGATCAGCTGTGGCGGGCCAAGTACGTGTATGACAGCGCCTTCCACCCAGATACCGGCGAGAAGGTGGTGCTGATCGGCAGGATGTCCGCCCAGGTGCCCATGAACATGACCATCACAGGCTGCATGCTGACCTTCTACCGCAAGACCCCTACAGTGGTGTTCTGGCAGTGGGTGAACCAGTCCTTTAATGCCATCGTGAACTACTCT…
SFXN4	GGTCAGTGCA	ATGAGCCTGGAGCAGGAGGAGGAGACCCAGCCAGGCCGGCTGCTGGGCCGGAGAGACGCCGTGCCAGCCTTCATCGAGCCCAACGTGAGGTTTTGGATCACAGAGCGCCAGTCTTTCATCAGGCGCTTTCTGCAGTGGACCGAGCTGCTGGATCCTACAAACGTGTTCATCTCCGTGGAGTCTATCGAGAACTCCCGGCAGCTGCTGTGCACCAATGAGGACGTGAGCTCCCCAGCCTCCGCCGATCAGAGGATCCAGGAGGCATGGAAGCGGAGCCTGGCAACAGTGCACCCAGACTCTAGCAACCTGATCCCTAAGCTGTTTAGACCAGCCGCCTTCCTGCCCTTTATGGCCCCTACCGTGTTCCTGTCTATGACACCTCTGAAGGGCATCAAGAGC…
SFXN5	TGGTCGCACA	ATGGCCGACACCGCCACCACAGCATCCGCCGCAGCAGCAAGCGCCGCATCCGCCAGCTCCGATGCACCACCTTTCCAGCTGGGCAAGCCAAGGTTCCAGCAGACATCTTTTTACGGCAGGTTCCGCCACTTTCTGGACATCATCGATCCTCGGACCCTGTTTGTGACAGAGCGGAGACTGAGAGAGGCCGTGCAGCTGCTGGAGGACTATAAGCACGGCACCCTGCGGCCAGGCGTGACAAATGAGCAGCTGTGGTCTGCCCAGAAGATCAAGCAGGCCATCCTGCACCCTGATACCAACGAGAAGATCTTCATGCCCTTCCGGATGAGCGGCTACATCCCTTTCGGCACACCAATCGTGGTGGGCCTGCTGCTGCCCAATCAGACCCTGGCCTCTACA…
TMEM165	TGCGCGTTCA	ATGGCAGCAGCAGCACCTGGAAACGGAAGGGCATCTGCCCCAAGACTGCTGCTGCTGTTCCTGGTGCCACTGCTGTGGGCACCAGCAGCCGTGCGGGCAGGACCAGACGAGGATCTGAGCCACAGAAATAAGGAGCCACCTGCACCAGCACAGCAGCTGCAGCCACAGCCCGTGGCCGTGCAGGGCCCTGAGCCAGCCCGGGTGGAGAAGATCTTTACCCCCGCCGCCCCTGTGCACACAAACAAGGAGGACCCAGCCACCCAGACAAATCTGGGCTTCATCCACGCCTTTGTGGCCGCCATCTCTGTGATCATCGTGAGCGAGCTGGGCGATAAGACCTTCTTTATCGCCGCCATCATGGCCATGCGGTACAACAGACTGACCGTGCTGGCAGGAGCA…
TMEM241	GCTTCTGTAA	ATGTGCGTGCGGAGAAGCCTGGTGGGCCTGACCTTCTGCACATGTTACCTGGCCTCCTATCTGACCAACAAGTACGTGCTGTCTGTGCTGAAGTTCACCTATCCAACACTGTTTCAGGGCTGGCAGACACTGATCGGCGGCCTGCTGCTGCACGTGTCCTGGAAGCTGGGCTGGGTGGAGATCAATAGCTCCTCTCGGAGCCACGTGCTGGTGTGGCTGCCTGCATCCGTGCTGTTCGTGGGCATCATCTACGCAGGATCCAGGGCCCTGTCTAGGCTGGCAATCCCAGTGTTCCTGACCCTGCACAACGTGGCCGAAGTGATCATCTGCGGCTATCAGAAGTGTTTTCAGAAGGAGAAGACATCTCCCGCCAAGATCTGCAGCGCCCTGCTGCTGCTG…
TUSC3	CGTTACTGAA	ATGGGAGCAAGGGGAGCACCATCCCGGAGAAGGCAGGCCGGCCGCCGGCTGCGGTACCTGCCAACCGGCTCTTTTCCCTTCCTGTTATTACTGCTGCTGCTGTGCATCCAGCTGGGAGGAGGCCAGAAGAAGAAGGAGAACCTGCTGGCCGAGAAGGTGGAGCAGCTGATGGAGTGGAGCTCCAGAAGGTCTATCTTTAGAATGAACGGCGACAAGTTTAGGAAGTTCATCAAGGCCCCCCCTCGCAATTACTCTATGATCGTGATGTTCACAGCCCTGCAGCCTCAGAGGCAGTGCAGCGTGTGCAGGCAGGCAAACGAGGAGTACCAGATCCTGGCCAATTCCTGGCGGTATTCTAGCGCCTTTTGTAACAAGCTGTTCTTTTCTATGGTGGACTAT…
SLC66A1	CTAGTACGTT	ATGGTCTGGAAAAAGCTCGGCAGTCGCAATTTTTCCTCTTGCCCGTCTGGCTCTATTCAGTGGATTTGGGACGTTTTGGGGGAATGTGCACAGGACGGTTGGGACGAAGCAAGCGTGGGGCTCGGCCTTATTTCTATCTTGTGTTTCGCCGCCTCCACCTTTCCTCAGTTCATCAAAGCCTATAAAACGGGCAACATGGATCAGGCTCTGAGCCTTTGGTTCCTCCTGGGCTGGATTGGAGGGGACTCTTGTAATCTCATTGGCTCTTTTTTGGCCGATCAGCTTCCTCTGCAGACTTATACCGCAGTCTATTATGTCCTTGCAGATTTGGTCATGCTGACTCTGTACTTTTACTACAAGTTCAGGACGAGGCCTAGCCTGCTGTCTGCCCCCATTAAT…
SLC66A2	GTTCAGAGCT	ATGGAGGCCGAAGGCCTGGACTGGCTGTTGGTGCCCTTACATCAGCTCGTGAGTTGGGGTGCCGCTGCAGCTATGGTGTTCGGAGGCGTGGTACCGTATGTCCCGCAGTACAGGGATATACGTCGCACTCAGAATGCCGACGGGTTTTCAACATACGTGTGTCTGGTGCTGCTGGTTGCAAATATTTTGCGGATCCTGTTTTGGTTCGGCAGAAGGTTCGAGAGCCCTCTTCTGTGGCAAAGCGCCATAATGATCTTGACAATGCTGCTTATGCTTAAGCTCTGCACCGAGGTGAGAGTCGCCAATGAATTAAACGCACGGCGGAGATCCTTCACTGCGGCGGATAGCAAAGACGAGGAAGTTAAGGTAGCGCCAAGGAGATCCTTCCTCGATTTCGAC…
SLC66A3	GATCCAGGTG	ATGGAAGCAGCCCTGCTGGGACTCTGCAATTGGAGCACTCTTGGCGTGTGTGCTGCTTTGAAACTCCCCCAAATCTCTGCTGTACTCGCAGCCAGATCAGCTAGAGGGCTGTCTCTTCCCAGTCTGCTGCTGGAGCTGGCCGGTTTCCTCGTCTTCCTTAGGTATCAATGTTACTACGGCTACCCTCCACTCACCTACCTGGAGTATCCCATTTTGATCGCTCAGGACGTTATCCTGCTCTTGTGTATATTCCACTTCAACGGCAATGTGAAGCAGGCCACGCCTTACATTGCCGTCCTGGTCTCTTCATGGTTCATTCTCGCTCTCCAAAAATGGATTATAGATCTCGCCATGAACTTGTGTACCTTTATCAGCGCCGCCTCAAAGTTTGCCCAACTG…
SLC66A4	TAGACCGTGG	ATGATTCGGAACTGGCTTACGATCTTTATCCTTTTTCCCTTAAAATTAGTGGAAAAGTGTGAGTCCTCCGTTAGTTTAACAGTGCCACCAGTCGTCAAACTTGAAAACGGGAGCTCCACCAATGTCTCCCTCACCTTACGCCCACCCCTGAACGCTACGTTAGTCATTACTTTTGAGATAACCTTTCGAAGTAAAAACATTACCATTCTCGAACTGCCTGACGAGGTGGTGGTCCCCCCCGGCGTGACCAATAGCAGCTTCCAGGTTACCTCCCAGAACGTGGGACAATTGACCGTGTACCTGCATGGTAATCATAGTAACCAGACCGGCCCTAGAATCAGGTTCCTGGTTATCCGGTCCTCCGCGATCTCTATTATCAACCAAGTCATCGGGTGGATT…
SLC66A5	CTTATGATCG	ATGGCAGCTGAGGCAGATGGCCCTCTCAAAAGACTGCTTGTACCGATCCTGCTGCCTGAAAAATGCTACGATCAGCTGTTCGTACAGTGGGATCTCCTCCACGTGCCTTGCCTGAAAATATTGTTGTCTAAGGGTCTGGGACTCGGCATCGTGGCCGGGTCCCTCCTGGTAAAGCTGCCTCAAGTCTTTAAGATACTGGGTGCTAAATCCGCCGAGGGACTGTCCCTTCAATCCGTGATGCTGGAGCTCGTGGCGTTGACCGGAACCATGGTGTATTCAATCACTAATAACTTCCCATTTAGCTCCTGGGGGGAAGCCTTATTCCTGATGTTGCAGACGATTACCATCTGTTTCCTGGTAATGCACTACCGGGGCCAGACAGTCAAAGGAGTCGCCTTC…
ABCB1	ATGAGGTCGC	ATGGACTTAGAAGGGGATCGGAACGGTGGAGCTAAGAAGAAGAACTTCTTCAAGTTGAACAACAAGTCAGAGAAAGATAAGAAAGAAAAGAAGCCAACGGTCTCCGTGTTCTCTATGTTCCGTTATTCCAATTGGCTTGACAAACTGTACATGGTCGTTGGGACACTCGCTGCTATTATCCATGGAGCCGGCCTTCCTTTGATGATGTTGGTGTTCGGCGAGATGACAGACATCTTTGCCAACGCGGGAAATCTCGAGGATTTAATGTCAAATATCACCAATCGGAGTGATATCAATGACACTGGGTTCTTCATGAATTTGGAAGAAGATATGACGAGGTATGCATATTATTACTCCGGGATCGGCGCCGGCGTCCTCGTGGCAGCATATATTCAAGTG…
ABCC1	TGTCAAGCGC	ATGGCACTCCGAGGCTTTTGTAGCGCAGATGGCAGCGACCCCCTGTGGGATTGGAATGTAACATGGAATACAAGCAACCCTGACTTCACAAAATGTTTTCAAAATACAGTACTCGTCTGGGTCCCCTGCTTCTACTTGTGGGCATGTTTCCCCTTCTACTTCTTGTATCTCTCCAGGCACGATAGGGGATACATCCAAATGACCCCTCTGAATAAAACCAAAACTGCTCTGGGCTTCCTGTTATGGATAGTCTGCTGGGCCGACTTATTTTATTCCTTTTGGGAGCGCTCAAGGGGCATCTTCCTCGCCCCCGTTTTCCTTGTATCTCCTACGTTGCTTGGAATCACTATGTTATTAGCTACTTTCCTGATCCAACTCGAAAGAAGAAAAGGGGTTCAA…
ABCF2	AATTCTGAGC	ATGCCCAGCGACCTGGCTAAGAAGAAAGCTGCCAAGAAGAAAGAGGCAGCGAAAGCGCGCCAAAGACCGAGGAAGGGGCACGAGGAAAACGGAGATGTAGTGACTGAACCGCAAGTGGCTGAGAAGAACGAGGCTAACGGCCGAGAGACTACCGAGGTTGATCTCTTGACTAAGGAATTGGAAGATTTCGAAATGAAGAAGGCCGCAGCAAGAGCCGTAACAGGCGTGCTCGCGTCTCATCCTAACTCTACAGATGTACATATAATTAACCTTAGTCTGACCTTTCACGGCCAGGAGCTCCTGAGCGATACAAAACTCGAGCTTAACTCCGGCCGTAGGTACGGGTTGATCGGTTTGAATGGCATTGGAAAATCTATGCTCTTGTCCGCGATCGGAAAA…
GFP	GCTATGACAA	ATGGTGAGCAAGGGCGAGGAGCTGTTCACCGGGGTGGTGCCCATCCTGGTCGAGCTGGACGGCGACGTAAACGGCCACAAGTTCAGCGTGTCCGGCGAGGGCGAGGGCGATGCCACCTACGGCAAGCTGACCCTGAAGTTCATCTGCACCACCGGCAAGCTGCCCGTGCCCTGGCCCACCCTCGTGACCACCCTGACCTACGGCGTGCAGTGCTTCAGCCGCTACCCCGACCACATGAAGCAGCACGACTTCTTCAAGTCCGCCATGCCCGAAGGCTACGTCCAGGAGCGCACCATCTTCTTCAAGGACGACGGCAACTACAAGACCCGCGCCGAGGTGAAGTTCGAGGGCGACACCCTGGTGAACCGCATCGAGCTGAAGGGCATCGACTTCAAGGAG…
MLKL	AAGTGTCCAA	ATGGAAAATTTGAAGCATATTATCACCCTTGGCCAGGTCATCCACAAACGGTGTGAAGAGATGAAATACTGCAAGAAACAGTGCCGGCGCCTGGGCCACCGCGTCCTCGGCCTGATCAAGCCTCTGGAGATGCTCCAGGACCAAGGAAAGAGGAGCGTGCCCTCTGAGAAGTTAACCACAGCCATGAACCGCTTCAAGGCTGCCCTGGAGGAGGCTAATGGGGAGATAGAAAAGTTCAGCAATAGATCCAATATCTGCAGGTTTCTAACAGCAAGCCAGGACAAAATACTCTTCAAGGACGTGAACAGGAAGCTGAGTGATGTCTGGAAGGAGCTCTCGCTGTTACTTCAGGTTGAGCAACGCATGCCTGTTTCACCCATAAGCCAAGGAGCGTCCTGG…
cDNA-OE_empty_1	CCGTAATGTT	-
cDNA-OE_empty_2	CGCGAATTGT	-
cDNA-OE_empty_3	ATAGGCGCGT	-
cDNA-OE_empty_4	ATCTGGAGCT	-
cDNA-OE_empty_5	GTGAACCTAT	-
cDNA-OE_empty_6	TATACCTGTG	-
cDNA-OE_empty_7	TGAACCTTGG	-
cDNA-OE_empty_8	AGTCAGTCGG	-
cDNA-OE_empty_9	AGTCTGATCG	-
cDNA-OE_empty_10	CCTGGATACG	-
