# Supplementary material for: Membrane transporters modulating the toxicity of arsenic, cadmium, and mercury in human cells
Source: Life Sci Alliance. 2024 Nov 22;8(2):e202402866. doi: 10.26508/lsa.202402866 (PMC11584324; doi:10.26508/lsa.202402866)
Supplement: Supplementary file 3 [file LSA-2024-02866_TableS4.xlsx]

## Sheet: Sheet1
Gene	R1_nt	R2_nt	R3_nt	R4_nt	R1_Cd	R2_Cd	R3_Cd	R4_Cd	R1_Day0	R2_Day0	R3_Day0	R4_Day0
SLC30A2	6356	7108	7053	7945	6657	7031	8358	8049	5782	7151	8584	6890
MFSD2B	3271	3981	3237	4030	3577	4024	3178	4859	4072	4186	4187	4514
SLC45A1	3569	4626	3961	4276	4468	4282	3785	4360	4561	3889	5596	4298
SLC25A53	5632	5984	6161	7562	6010	6295	6403	7698	5121	5224	6916	5964
SLC13A1	6760	6882	7363	7832	6745	6769	7568	8622	11497	11760	15951	13476
SLC37A1	4250	5051	4788	5524	4320	4458	4543	6315	5177	4085	6582	5116
SLC30A8	6807	3857	5182	5869	6683	5653	6925	3428	5729	5788	4352	5018
NIPAL1	3650	3652	3915	4328	3481	4322	4183	4504	4319	3928	4464	3127
SLC7A11	2596	2863	2972	3186	2997	2628	2740	3053	4763	5550	6307	5132
SLC25A18	6298	6629	6279	7728	6572	7212	7050	7888	6599	5935	6485	6075
cDNA-OE_empty	3712	3511	3411	4057	2994	2701	3093	2989	3894	3448	4405	3690
SLC22A6	3194	4042	3826	4379	2897	2972	3070	3373	5102	5264	5817	5226
SLC25A39	5847	5982	6540	8017	6925	6507	7137	7011	4991	5017	7277	5939
SLC14A1	2621	2339	2865	3467	2313	1993	2881	2124	2581	3298	3131	3102
SLC26A10	3926	3992	3278	4286	3877	3671	4180	4808	4719	5440	6604	4975
SLC7A10	2585	2445	3000	2900	3133	3360	3450	2818	3451	4285	4660	4345
SLC2A13	1193	1325	1080	1497	1434	1535	1363	1902	1464	843	1616	1387
SLC7A5	3275	3514	3741	4020	2786	2884	2988	4335	2600	3032	3743	2966
DIRC2	2039	1485	1208	1334	2150	2304	2307	1643	2258	2235	2321	2299
SLC66A3	6890	6442	6424	7802	6939	7003	7771	7713	5084	4922	6937	6079
MPC1	22338	25635	25410	28737	21321	22621	22171	26173	22541	22839	31694	24667
SPNS3	4265	3296	2770	3365	4777	3874	4842	3374	4564	5405	5761	5282
SLC25A14	3745	2449	2851	2907	3633	3283	4128	2545	3741	3561	2492	2826
SLC22A23	788	1159	791	1075	613	633	682	511	704	899	1097	1080
SLC17A4	3234	3242	3496	4267	3714	4291	4107	4114	3196	4060	5246	4462
SLC18A2	3925	4393	3641	4544	4201	4279	4497	4927	5209	4375	4712	4787
SLC25A43	9359	10928	9932	12118	9471	9689	10098	10130	10238	10181	11684	10763
SLC25A10	18854	18719	18715	21547	20947	18471	20687	23280	13360	15578	19045	16384
SLC35F6	5197	4759	5128	5510	6093	5806	6329	4415	4867	5054	4917	5120
SLC12A4	2646	3122	3380	3321	3168	3443	3210	3272	2829	3004	3663	3498
SLC5A7	3114	3746	2937	3441	3073	2999	3441	3375	2818	2460	3137	3096
SLC10A1	18319	21567	19989	23763	17544	18357	18955	23641	22699	23037	31222	24990
SLC19A1	1513	1260	1506	1665	1637	1862	1735	1590	1500	1807	1659	1659
SLC25A4	7833	6490	7631	8718	8999	7945	9545	7801	5660	6328	7349	6472
SLC25A29	3066	2461	2709	3022	2542	2011	2333	2516	3429	3529	5277	4794
SLC35F3	4930	5624	5843	6539	5242	5462	5560	7227	4454	5438	7259	5403
SLC35B4	5526	5188	5834	6511	6335	5947	7896	5587	5202	5478	5637	5546
SFXN5	8820	10440	9237	10556	10410	10601	11426	12281	7333	8994	10390	8543
SLC51B	15087	12526	14683	16226	15403	14223	15379	12291	11626	11811	11533	11920
UCP2	4089	5421	4588	5497	4513	4602	5136	5758	4271	4566	5823	4731
SLC25A17	8131	9276	8760	10483	7797	9130	9385	10934	5855	7573	10903	8030
MPC1L	24954	24363	24878	27545	22516	22649	24840	22199	25548	24148	26362	23543
SLC25A48	11239	13025	12185	14584	10941	10526	12448	12771	11138	12650	15366	12926
SLC26A5	3629	3822	3580	4457	3565	4009	3839	5043	3207	3344	4584	4107
SLC6A7	2920	2232	2915	2798	3259	2705	3541	2690	3388	2445	3220	3062
MFSD1	3264	3953	3664	4565	4492	4362	3778	5260	3621	3339	4999	3820
SLC2A11	1919	1994	1390	2204	2264	2606	2579	2406	3902	2818	5070	3295
UCP3	2554	2032	2409	2755	2138	2212	2022	2143	2900	3406	3597	3480
SLC41A3	2030	2100	1982	2118	2088	2501	2502	2202	1737	1865	2769	2225
SLC25A12	1665	890	944	1295	1230	972	1374	868	1355	1072	1062	1050
SLC18B1	2849	3289	2762	3740	3800	3730	3882	4148	2403	3371	4057	2963
SLC25A42	6638	8552	7552	8526	6116	6971	7116	9618	6061	6839	9540	7393
SLC26A1	2029	1938	1642	1674	2004	2216	1936	2035	2212	2469	2347	2071
SLC25A32	8417	10592	9603	10769	8639	10070	9308	12517	8376	6526	10230	8991
SLC39A9	5050	4868	4723	5527	4248	4586	4742	4157	4458	5695	5708	5138
LETM2	8847	7339	7871	9167	8795	7745	8627	7909	7125	8312	9536	8224
SLC35E2B	2853	3167	2920	3110	3217	3455	3788	3201	4051	3965	4485	3876
SLC25A40	9757	9504	9728	12041	9383	10140	11315	11467	9103	12068	13734	12940
SLC17A1	14704	13010	11794	15039	14824	15109	15414	13943	13343	13389	16008	13155
SLC6A12	4863	4555	4861	5234	4709	5418	5853	5595	3807	4967	5515	4625
SLC7A7	5819	4675	5304	5373	5167	5183	5806	5508	5197	5916	6893	5819
SLC3A1	2197	1906	1947	2184	2175	1973	2244	2137	2181	1767	1920	1786
SLC8B1	1471	1434	1689	1838	1892	1860	1783	2504	1440	1563	1464	1631
SLC35G4	8979	9477	8702	9445	10342	9652	11824	9573	7582	6981	9784	8081
SLC5A6	5112	5763	6244	6432	5324	5079	6050	6055	4494	4702	7439	5570
SLC44A3	2675	2410	1899	2642	2990	2347	2377	2213	1844	1971	2807	2311
SLC24A5	9177	9089	8853	9309	10857	10904	11768	10145	8158	8531	9887	9142
SLC36A2	4305	4633	4188	4664	3941	3698	4012	4667	4191	4561	6250	4730
SLC7A8	1526	2195	1873	2557	1673	2065	2107	2658	1896	2047	2441	1821
SLC25A5	6118	6595	6113	7316	6208	7209	6906	8178	3832	5734	7291	5607
SLC25A20	3059	2204	2395	3189	2507	2257	2809	2268	2189	2765	2920	2433
SLC46A2	6991	4974	6353	7123	7747	6457	7553	6408	4924	5504	5857	5001
SLC30A10	2321	3021	2361	2445	2364	2443	2927	3739	3568	2572	5356	3995
SLC25A21	3394	3072	4040	3650	4075	3504	4133	3603	2888	3123	3085	2888
SLC3A2	1030	1467	1676	1572	1340	1355	1391	1770	709	1574	1497	1321
SLC26A2	1091	1293	1463	1122	1417	1209	1711	1258	1603	1148	1749	985
SLC35G1	3370	4298	3520	4659	3373	3936	3393	4611	4286	4319	6178	4236
SLC15A5	2435	1615	2280	2491	2786	2445	2791	2201	2859	3089	3172	3009
MFSD6	533	319	529	418	413	390	583	466	634	327	826	637
SLC43A1	2812	2928	2713	3432	2923	3202	3279	3436	3357	4805	4857	4166
SLC6A19	2853	2647	3072	3245	3377	2889	2818	3358	3149	3154	3393	3020
SLC8A2	3841	3474	4076	4258	4493	4539	4557	5669	3131	3271	4393	3554
SLC22A20P	2284	2238	2173	2735	2692	2425	2587	3077	3127	2763	3959	3186
SLC25A19	3531	3426	3657	4160	3607	4108	4346	3735	2356	3249	3059	3432
SLC13A2	3044	3108	2816	3314	3343	3006	3619	3447	3926	4141	4783	4137
SLC26A6	1713	2071	1700	2085	1644	2038	2299	2040	1379	1562	2114	1789
SLC9A3	696	668	651	922	676	526	651	661	441	357	573	661
SLC44A4	3609	2830	2695	3322	3761	3758	4181	3438	3285	3719	3892	3043
SLC13A3	2193	1959	1621	1992	2093	1626	2258	1848	3716	2763	3158	2523
SLC34A2	2861	3854	3260	3723	3835	3476	3354	4178	3306	2765	4079	3210
SLC35C1	4358	5210	4730	5336	5028	4358	4612	5675	3565	4497	6243	4820
SLC25A25	1623	1587	1848	2260	1491	1423	1296	1789	2162	1820	3050	2298
MFSD14B	1253	1356	1805	1707	1948	1901	2097	2294	2263	2757	3737	3424
SLC7A1	1724	1687	1568	1592	1833	1766	1617	1739	1857	1292	1719	1444
NIPAL2	8766	11379	11077	12802	8678	9789	9870	13299	11036	8116	12319	9934
SLC38A8	4196	4453	4103	5443	3364	4371	4317	4572	3667	3783	5324	4857
SLC25A51	12746	15058	14041	15783	11936	12545	12639	16005	10808	10331	18536	13199
UCP1	5256	5564	5136	6473	5677	5995	5606	6403	6038	4704	5458	5193
SLC22A25	1827	2202	1986	2089	2206	2531	2540	2489	2539	2280	3222	2922
SLC38A4	4802	5481	5433	6395	5973	6163	6579	7108	4466	5982	7427	6458
SLC35A3	7198	6822	7864	8371	6960	7537	8481	8250	8418	8852	9866	9093
SLC22A12	3233	3755	3425	3785	3978	3619	3599	4622	5089	3856	6282	4952
UNC93B1	7667	4792	5479	6416	6918	5840	7928	5274	5092	5138	5214	5101
SLC38A7	5093	4759	4228	5026	4755	4641	4948	5556	5248	5309	6524	5105
SLC38A11	2813	2454	3252	3571	3593	2936	3605	3583	2802	2627	3738	2882
SLC14A2	9096	8641	8823	9821	9536	9323	10717	9271	7002	9455	8786	7861
SLC41A1	2367	2185	2452	2127	1916	1844	2214	1799	2563	1738	1973	1867
SLC25A15	6005	5985	5917	6776	5097	5274	5578	6731	4988	4948	7038	6123
SLC39A8	2029	1481	1307	1833	903	817	919	739	2034	1973	2344	1936
SLC16A6	2379	2495	2139	2740	2720	2989	3051	3429	1874	2386	2898	2587
SLC38A9	3036	3115	3640	3535	3319	3387	3307	3164	1921	2676	2922	2510
SLC22A14	3218	2865	2614	3234	2899	2944	3619	3305	3160	3226	4144	3483
SLC22A4	4546	4103	3679	4450	3663	4443	4297	4029	2916	3438	4750	3738
SLC29A3	3930	3870	3929	4099	3803	3991	4256	4357	3312	4293	5999	4196
SLC24A3	3178	2799	3480	3300	3996	3786	3915	3840	3363	3342	4906	3632
SLC7A3	1598	1502	1436	1550	1475	1590	1376	1617	1235	1162	2066	1234
SLCO1A2	1925	1503	1785	1781	2511	2000	2512	1711	2091	2316	2111	1867
SLC35G6	6766	7318	7152	8064	7912	7539	8276	8718	6309	6838	10085	8631
SLC35D2	3114	2915	2984	3558	4006	3889	4145	3637	3454	3701	4975	3773
MTCH2	3362	3696	3423	4236	3740	4094	3981	4266	5097	5232	7533	5886
MFSD3	6411	4602	4626	5457	6163	5859	6297	5460	4624	5413	5237	5262
SLC35D1	7437	7182	8006	8715	7758	8600	9460	7997	7323	5471	7737	6715
SLC44A5	1819	2184	1924	2063	1907	1940	2028	2796	1216	1603	2400	1867
SLCO2A1	4881	4933	5324	6213	4705	5311	5685	7332	4638	4869	6867	5909
SLC35C2	1858	1852	2154	2725	2452	1892	2774	1983	2873	2302	3100	2577
SLC9A2	2903	2867	2868	3682	3242	3408	3654	3786	4268	3543	4600	3997
SFXN4	5816	7090	5884	6636	6406	7001	6266	7351	5302	5670	6526	5203
SLC66A2	1665	1699	1650	1967	1979	2143	1987	2079	1393	1194	1831	1643
SLC26A9	1312	1030	1199	1119	1521	1141	1143	1598	752	845	1345	1017
SLC38A1	4488	4412	4345	5019	4464	4629	4929	5546	3467	3728	5433	4507
MAGT1	3594	4256	3782	4479	3781	3981	4189	5093	3775	4324	4797	4172
SLC10A2	4567	5209	4487	5468	5067	5757	5618	6101	5765	7428	8188	6394
SLC35A2	3457	3894	4149	4209	3841	4180	4368	5363	3058	3321	4230	3691
SLC50A1	6853	6352	7453	7853	6905	7067	7282	6561	6802	5580	7194	6271
SLC35B1	3287	3713	3834	4025	3343	3382	3195	4355	2858	2799	4620	4206
NIPA2	7514	9159	7931	8668	8311	9594	9289	11195	8171	8341	11202	8353
SLC31A1	6593	5289	5793	6564	8562	7718	8305	6382	8568	10202	8984	9401
SLC27A3	1211	1959	1263	1869	1403	1612	1422	2181	1031	1322	1752	1339
SLC46A1	4704	4106	4831	5548	5190	5240	5919	5231	3959	3381	4640	3947
SLC5A9	1666	1309	1277	1555	1829	1502	1941	1309	1339	1134	1279	1146
SLC35B3	3619	4659	4402	4599	4295	4320	4302	4956	7814	7280	9431	8069
SLC25A26	3748	5089	5167	5152	4618	4571	5131	6315	4039	3314	5939	4378
SLC33A1	1134	895	859	1178	1069	1158	1023	1402	643	971	1466	993
SLC4A7	958	741	859	946	1022	963	1083	1016	651	904	1028	893
SLC25A41	1953	1597	1826	2204	2098	1714	2236	1796	3295	4584	4410	4152
SLC7A2	2089	1807	1670	2129	1895	1733	2051	1637	2194	1944	1854	1658
SLC43A3	2413	3425	2899	3440	3006	2908	3385	4203	2398	3335	4119	2956
SLC35G5	5121	6088	5450	6368	5595	5589	6288	8695	6667	6884	10635	7936
SLC19A3	2394	1765	2394	2798	2408	2206	2669	2138	2095	1990	1887	1744
SLCO1C1	1847	2230	2191	2288	1863	2350	2137	2683	2280	2582	3021	2659
SLC39A5	736	753	515	522	1066	894	884	1009	655	969	1391	1071
SLC23A1	5545	6079	5459	7003	5328	6551	5479	6840	5321	5827	7138	6070
SLC16A10	1651	1543	1920	2015	1543	1797	1869	1961	1257	1334	1837	1752
MFSD8	9786	9573	9538	10702	10998	10545	12176	12321	7968	9205	11477	10157
SLC38A5	2728	3518	3330	3875	3130	3208	3757	3969	2786	3069	4330	3651
SLC35G2	5057	4288	4489	5012	4859	4435	5562	5016	4419	4607	3950	3796
TUSC3	4684	6144	5411	6558	5972	6024	6354	7131	3557	5263	6780	5183
SLC39A2	4558	3458	3847	4489	2712	2234	2824	2653	3494	4058	4367	3520
SLC22A18	5296	5213	5497	6317	5606	5541	5538	5521	6292	5501	5970	6378
SLCO5A1	1276	1558	1451	1509	913	1136	1198	1233	1864	1724	2426	1632
SLC25A52	4013	3437	3377	4135	3020	3102	3454	3040	4047	3269	4018	3358
SLC25A46	4666	4962	4988	5648	4320	4299	4816	3855	5776	6162	6704	6014
SLC36A3	2674	3097	3101	3408	3246	3280	3557	4063	3360	3903	4612	3919
SLC6A11	3397	3766	3642	4549	3608	3940	3904	4400	3644	3247	4188	3514
SLC2A12	1322	1072	1359	1188	1228	1213	1287	1088	1004	977	946	1094
SLC5A10	2803	3447	2805	3339	3413	3540	3558	3535	3545	3426	4723	3593
SLC27A4	1704	1824	1450	1865	2404	2073	2265	2336	779	1781	2497	1707
SLC35E4	5587	5169	4395	5587	7940	8011	7775	6580	6118	6930	6460	6360
MLKL	1542	1200	1011	1364	1691	1497	1796	1370	2658	2087	2674	2468
SLC9A5	2386	2154	2385	2352	3140	2687	3070	2491	1326	2521	2914	2473
MFSD9	5263	6318	6343	7299	6095	6406	6653	6917	5051	6328	6350	5839
SLC22A1	2304	2706	3083	3700	2822	3091	2983	3968	2457	2623	3148	2986
cDNA-OE_empty	3889	3753	4244	4700	3369	3425	3579	2689	3605	3959	4289	3720
SLC30A7	4161	4018	4149	4404	4943	5252	5191	4432	6430	5736	7248	5936
SLC5A5	1953	1552	1673	1925	1796	1930	1958	1501	2262	1869	1975	2210
SLC25A47	6164	5780	6377	6726	5744	5552	6102	5294	4796	5620	5655	5749
SLC18A3	1773	1966	1621	2270	2474	2640	2210	2486	2716	3185	3290	2482
SLC35F4	1455	2059	2002	1744	1969	2367	2401	2253	1718	2076	1902	1641
SLC18A1	4022	4220	3820	4290	3664	3969	4051	4737	3505	3541	4866	3868
SLC9A9	2323	1781	2095	1950	2121	1845	2744	1549	3376	3341	3769	3100
SLC37A3	2326	2148	1808	2695	2364	2673	2527	3018	3074	2781	4225	3031
SLC39A3	2881	2455	2729	2852	4119	4035	3655	2828	2121	2819	2390	2433
SLC35A4	2851	2137	3126	3126	3621	3705	3933	3121	6259	7957	7548	7044
SLC35E3	6202	5512	5615	6245	6810	6635	7716	7004	6389	7447	9064	7514
SLC16A13	2021	1916	1660	1904	2144	2331	1872	2068	2282	3503	3381	2188
LETMD1	2375	2671	2795	2929	2359	3016	2644	2566	1638	3145	3510	2717
SLC26A11	1965	2024	2138	2197	2673	2405	2831	2522	2278	2053	2474	2374
SLC20A2	979	901	938	1190	1690	1330	1379	1506	1226	2362	2065	1917
SLC25A36	2654	3192	3195	3645	2917	3123	3119	3764	2860	2733	4174	2961
SLC6A4	2903	2687	2833	3232	4749	4745	4903	5488	3123	4126	4864	3747
SLC31A2	11069	11343	10536	12388	11232	11415	10941	11613	9336	9644	11367	9845
SLC16A12	2640	2850	2796	3367	3513	2635	2874	3234	4337	3134	4818	3925
SLC52A1	3940	5110	4404	5023	3894	4429	4335	4585	3454	4115	5406	4198
SLC6A3	968	1442	1007	1345	1048	1089	1471	1542	781	1305	1225	1371
SLC25A16	9743	11170	10804	12326	10107	12002	12707	13779	8471	8749	11351	9545
SLC1A6	2522	2713	2714	2764	2457	2615	2922	2957	2861	2295	3611	2384
FLVCR1	1775	2151	2259	2493	2214	1753	2217	2073	1605	2599	2448	2047
cDNA-OE_empty	3219	3909	3578	3718	2319	2645	2466	3118	2822	3541	4194	3280
NIPAL3	5252	5399	5538	6672	5471	6124	6584	6136	4341	4885	5913	5181
MPC2	13027	14423	13268	15752	12278	12973	14950	14906	11100	13371	14964	12438
SLC17A7	3335	4029	3798	4273	4347	4424	4424	5200	4595	5600	7104	4719
SLC2A8	3813	3316	3046	3806	4096	3773	4063	3923	2576	3617	4262	3379
SLC39A4	976	972	920	1311	1821	2150	1729	2227	1384	1718	2176	1705
SLC35F2	4312	4150	4637	4358	5367	4591	5686	4018	3901	3290	4203	3652
cDNA-OE_empty	2775	2488	2492	3006	2106	2080	2348	2260	2256	2719	2858	2824
SLC5A8	1446	804	1220	1290	1452	1267	1594	1036	1878	2233	2136	1817
SLC16A2	6085	7894	7312	7439	6857	6910	7081	7497	4648	6431	7215	6663
SLC25A24	1887	2453	2191	2176	1819	2250	2293	2158	1713	1898	2134	1917
SLCO3A1	2200	2051	1986	2262	2693	2782	3102	2652	2158	1962	2480	2469
SLC7A13	2669	2233	2399	2684	2817	2766	3032	2741	2111	3744	4053	3392
SLC28A1	1569	1486	1403	2053	1467	1486	1691	1716	1874	1447	1866	1546
SLC7A6	1875	2209	1660	2206	1609	1906	2032	2383	2429	2863	3132	3136
SLC7A4	2679	3493	2948	4088	3157	3648	3483	3558	3069	2851	4288	3294
cDNA-OE_empty	4111	3683	4220	4325	2921	3028	2948	3768	3598	3602	4753	3683
SLC35G3	9429	7396	8271	9077	10824	9483	11226	8909	11822	12444	12224	11888
SLC52A3	3098	3024	2894	3295	3034	3226	3332	2451	2068	3312	2898	3083
SLC37A4	6318	6007	6466	6668	7628	7623	7617	5494	4948	4942	6098	5036
SLCO4A1	2648	3220	2533	3260	2007	2258	2208	2268	3745	2985	4091	3277
SLC22A9	2586	1781	1970	2148	2547	1957	2523	2063	2190	1849	2202	2164
SLC5A11	2405	2893	2339	2855	2669	2925	2644	3977	3088	2400	3464	2946
SLC25A27	611	899	951	1063	688	984	1252	845	619	736	1260	823
SLC39A12	2245	2332	2338	2146	2358	2024	1986	1869	2208	2688	3948	3381
SLC16A3	6171	6427	6589	7234	7269	6964	7351	7588	6197	7120	8601	7064
ANKH	4574	4867	5014	5472	3979	4812	4950	5533	4036	3233	5160	4270
SVOPL	1066	833	970	1185	1342	1376	1257	1107	1825	2040	2057	1891
SLC4A11	4381	4706	4743	5568	5061	5717	5226	6125	3537	4296	5526	4915
SLC35E1	6930	6483	6259	7758	7393	6551	7105	7022	5443	7386	11413	10946
SLC17A9	4688	3824	3858	4324	4868	4238	5165	4498	4372	4635	5384	4498
SLC25A45	3521	3533	3364	4134	3268	3548	3116	2828	4636	6044	5697	5256
SLC1A5	3128	3148	3419	3314	2958	3904	3217	3708	3272	2359	4255	2756
TMEM165	3950	3976	3325	4096	2748	2855	2685	3481	4416	4329	5991	4490
SLC25A35	5657	6006	6296	6536	5762	5700	6362	6847	5564	4801	5712	4850
SLC12A6	535	751	625	925	792	841	770	1111	331	547	719	603
SLC30A4	3165	3499	3263	3585	2144	2196	1973	2139	2539	2487	4240	3015
SLC66A4	1724	1985	1890	1991	1520	1257	1946	1539	1639	2000	1568	1611
SLC29A1	4490	5552	5974	6111	4464	5816	5763	6634	4763	4798	5340	4579
SLC2A4	651	501	740	869	497	577	597	675	524	705	769	741
SLC29A4	3018	2761	3219	3254	3575	3873	4326	3596	2881	3349	3360	3240
SLC16A1	2584	2402	2675	2781	2571	2555	3165	2829	1871	2267	3076	2176
SLC36A4	2825	3356	3414	3755	3202	3453	3788	4321	3131	3929	4973	3743
SLC10A5	1207	889	1050	1082	1059	991	1212	1008	1082	849	1587	925
cDNA-OE_empty	4128	4672	4122	4621	3519	3026	3470	3608	4013	4082	4478	4003
SLC12A5	1046	1004	876	1231	1783	1618	1687	1283	1450	2042	1232	1226
SLC22A24	3773	4592	3572	4586	3543	4231	4363	4589	3156	3844	5334	4272
TMEM241	2436	2263	2906	2540	3027	3296	3168	2829	3999	5293	5154	5032
SLC25A37	1790	1476	1875	1943	1753	1418	1596	1177	2679	3547	2763	3075
SLC12A9	607	573	501	576	705	525	776	443	696	683	435	401
MFSD14A	664	683	521	649	630	631	747	900	1225	2032	1691	1601
SLC17A3	16772	16329	14992	18151	17920	17420	19058	20955	20912	22444	26356	21469
SLCO4C1	1435	1818	2050	2105	1428	1260	1638	1552	1623	1652	2055	1830
SLC25A6	6494	4607	5079	5619	6512	5615	6502	5089	3117	4170	4088	4051
SLC22A7	1459	1918	1422	2014	1702	1796	1821	2321	2974	2641	2819	2623
SLC25A1	4718	3948	4828	4496	4326	4028	4970	4053	3776	3857	4050	4486
SLC35B2	7739	8570	8353	9165	8003	8825	8586	10238	6462	7671	9286	7481
SLC17A5	1558	2247	1693	1663	1766	1596	1868	1789	1982	2121	2167	1799
SLC6A6	2907	2920	2479	3019	2693	2957	3013	2777	2814	2607	3120	2482
SLC5A4	3683	3957	3695	3996	3975	4170	4495	4239	2973	3657	4150	3961
NIPAL4	1484	1916	1779	2258	1850	2093	2175	2583	1171	1972	2357	2177
SLC25A34	6197	6781	6146	6892	6619	6887	7034	8565	4551	4562	7060	5335
SLC6A18	2288	2286	2068	2283	2578	2452	2489	2042	2879	1530	2553	1830
SLC7A9	2362	2140	2411	2856	2817	2871	3572	3823	3766	5016	5653	4665
cDNA-OE_empty	2652	1814	2390	2530	2246	1998	2340	1221	2509	2268	2016	1940
SLC26A3	1921	2223	2247	2669	2355	2440	2637	2454	1905	2683	3268	2627
SLC41A2	3494	3558	3526	3726	3929	3554	4447	3908	2440	2930	4067	3301
SLC5A2	1029	1662	1323	1346	1398	1437	1837	1317	2138	1210	1396	1353
MFSD5	2196	2213	2274	2519	2352	2671	2864	3073	3396	3070	3836	3069
SLC66A5	2937	2203	2687	2963	2475	2610	2732	2624	2449	2397	2920	2614
SLC26A8	2953	3048	3519	3509	3523	3148	3542	3617	2229	2659	3768	2756
MFSD13A	967	714	669	1178	892	1008	834	789	361	858	980	1052
SLC16A8	1585	2285	1917	1959	1753	2161	2164	2576	2239	3772	5027	3177
SLC15A4	2598	2818	3277	4161	4188	3707	3847	5135	1830	2090	3639	3882
SLC35E2A	4284	4049	4644	4977	5050	4971	5172	3969	3847	3805	4108	3490
SLC4A1	126	218	160	418	355	397	356	259	173	424	447	414
SLC2A2	4022	2981	3355	3431	3601	3803	4231	3740	2552	2686	3311	2829
SLC10A4	2566	2618	2903	3214	3238	3432	3294	3503	2905	4221	4682	4118
SLC35F1	6327	5256	5439	6331	7200	6564	7103	6063	5113	6061	6235	5133
SV2C	1738	1965	1528	1734	1845	1526	1834	1769	1695	1303	2075	1602
SLC2A14	5165	4283	4629	4474	5465	4640	5328	4799	4375	4827	5681	4685
SLC6A17	1242	1333	1149	1509	1459	1264	1314	1230	1030	1396	1541	1168
SLC35D3	4525	4536	4722	5019	5089	5515	5458	5844	5058	4881	7386	4815
SLC10A3	3620	4950	3942	4754	4119	4877	4906	6038	5330	4507	5621	4831
SLC35A1	4918	5210	5496	6091	4517	4387	4525	6124	6357	5119	7590	5669
FLVCR2	3963	3320	3475	3831	3210	3317	2962	3360	2593	3047	3173	2706
SLC17A8	5291	4155	4014	4951	5332	5325	5475	4567	4620	4272	4536	4501
SFXN3	4840	5895	5866	5641	6131	6122	6766	6847	4447	4313	6200	4742
SLC46A3	957	1214	876	1504	1233	1505	1359	1198	1524	1060	1256	1051
SLC2A1	1711	1724	1770	1629	1439	1734	1741	1958	1171	1219	1708	1314
SLC22A15	4112	4006	3050	4500	3548	3766	4083	3937	2723	3737	4666	4732
SLC26A7	824	664	1100	1047	974	1008	1213	785	910	639	813	880
SFXN2	8077	6158	7113	7336	7832	6664	8366	6758	5329	6423	6012	5260
SLC30A5	1456	1705	1205	1843	1483	2104	2089	2413	2142	1765	2543	1924
SLC39A14	1281	1296	1186	1329	466	544	682	644	1422	1103	1613	1430
SLC39A11	4233	3313	3660	4033	4627	4205	4776	3943	2853	3783	3170	3309
SLC36A1	4890	5104	4307	5388	4594	4567	5047	5588	4652	4331	5705	4878
SLC48A1	5198	4373	5454	5100	4319	4218	4981	4411	3909	4180	5144	3966
SLC4A9	943	849	722	797	1100	1003	1038	818	664	822	798	794
SLC25A23	2125	2538	2907	3098	2363	2212	2136	2419	2432	2735	4409	3326
SV2B	2084	2024	2075	2200	1926	2026	2088	1732	1473	1580	2149	2091
SLC12A8	601	718	503	669	615	662	739	956	975	720	1234	803
MFSD2A	1114	1393	1205	1260	1229	1492	1789	1327	1579	1465	1676	1193
SLC28A3	763	756	913	1162	793	1073	891	933	603	1050	1024	842
SLC25A22	4081	4156	3727	4668	4306	4185	3690	5375	3176	3246	4115	3476
SLC11A2	4820	5577	4855	5484	5125	5559	5354	6362	5130	5247	6290	5498
SLC29A2	3319	2997	3101	3507	2788	2424	2894	3061	2956	2946	3169	3029
SLC2A7	2380	1722	2109	2172	2427	2299	2950	1657	1819	1678	1723	1563
SLC9A6	3556	3817	3784	3803	4206	3696	4590	4029	4208	3828	5129	3826
SLC39A7	4078	4676	4547	4981	4778	5323	4621	5713	2552	3436	5052	4509
SLC5A1	2015	2017	1818	2498	2771	2552	2910	3478	2272	1832	2584	2574
SLC25A31	3350	4416	4885	4641	4038	4417	4829	5793	2871	3630	4440	3934
SLC25A38	7609	5818	6192	6774	6935	6712	6910	6436	4430	5394	6316	6098
MFSD4A	5315	5742	6074	6348	4921	5041	4502	5981	5150	5159	7217	5902
SLC22A8	6602	6302	6429	7035	6515	6339	8017	6917	8789	8637	10697	8394
MFSD12	1629	977	1180	1326	1650	1476	1957	1132	741	1126	974	1121
SLC39A6	1524	1526	1578	1745	1864	2449	2760	2423	1325	1842	1417	1294
MFSD4B	4795	4437	4647	4813	5018	5244	5635	5202	4543	3509	5120	4079
SLC25A3	1768	1273	1194	1531	1948	1488	1878	1045	775	1256	1054	1168
SLC22A10	1486	1440	1461	1539	1371	1676	1619	1893	1210	2290	2159	1737
cDNA-OE_empty	3168	2563	2937	3295	2429	2607	2704	2260	3002	2999	3495	2995
SLC10A6	6238	5858	5533	6769	6309	5592	6356	5679	5013	5597	5633	5661
SLC1A4	1791	1797	2119	2383	1425	1983	1977	2055	2125	2148	2222	1841
SLC2A9	1240	784	1080	1050	1272	813	859	1018	1233	1199	1026	974
SLC2A10	1071	1519	937	1146	1039	663	1033	1094	754	986	1310	1155
SLC13A5	1666	1625	1778	1938	2238	2020	2177	1933	2584	2164	3334	2476
SLC8A1	2744	2456	2794	2974	3336	3242	3674	3078	3631	2593	3295	2642
SLC30A1	2502	2428	2174	2669	1167	1158	1360	1068	2048	2096	2499	2218
SLCO1B1	954	865	831	875	1174	1229	1100	1420	1371	1318	1216	1101
TMEM104	1595	1961	1809	2610	1828	2132	2363	2429	1460	1983	1909	1685
SLC1A1	710	911	810	1054	1027	857	1085	1194	776	836	1298	1160
SLC25A30	3261	2818	2630	3164	3546	3023	3685	2761	2240	2352	2440	2527
SLC22A11	279	231	395	394	239	395	415	441	312	358	616	406
MTCH1	1474	1632	1397	1958	1732	1491	1878	2209	1710	1636	1669	1654
SLC47A2	1590	1874	1620	1897	2367	1747	2152	2576	2324	2821	3122	2988
SLC38A10	1405	888	1272	1107	1124	1333	1290	1015	824	1555	999	995
SLC25A2	7023	7045	6649	8205	7130	6917	7638	7506	5514	6969	7860	7226
SLC6A1	3378	2573	3289	3219	3123	2943	3839	2809	3101	2661	2412	2737
SLC4A4	960	1397	1245	1506	1134	1362	1022	1621	1159	1091	1639	1476
SLC25A44	2366	2002	2157	2684	2797	1981	2792	2542	3332	4152	4443	3439
SLC39A13	3052	3120	3182	2962	3126	3145	3709	3640	2801	3751	4546	3905
SLC25A33	7619	7993	8215	9615	8013	8153	7670	8346	7793	7332	9117	8245
SLC22A16	262	171	247	282	349	255	251	278	100	235	386	284
MFSD11	2189	2128	2126	2598	2539	2171	2387	2860	1678	2087	2686	2181
CLN3	2510	2244	2534	2459	2040	2025	2280	2399	1683	2332	2482	2539
SLC24A4	1259	1286	1612	1400	1264	1438	1766	1388	1182	2278	2071	1709
SLC43A2	2402	2127	2151	2172	2264	1945	2213	2385	1820	2652	2652	2078
SLC8A3	1650	1290	1441	1208	1785	1464	1687	1372	1422	1221	1865	1287
SLC22A2	5003	3815	3980	5371	4128	3433	3673	4188	3834	4102	4664	4485
SLC35F5	1307	1220	1281	1342	1477	1420	1423	1942	965	1399	1147	1142
SLC30A6	1735	1176	1324	1669	1930	2217	2025	1851	1972	1834	2126	2036
SLC22A31	822	574	736	672	992	550	764	615	1369	735	1110	964
SLC44A2	2888	2113	2161	2584	3088	2892	3378	2214	2661	2410	2400	2284
SLC2A3	2960	2999	2629	3369	3021	3113	3257	3999	2646	2481	3408	2786
SLC11A1	996	790	990	979	1239	1226	1495	1051	1001	943	1112	1072
SLC15A3	2339	2140	1908	2600	2403	2341	2210	2573	2138	2269	2083	2177
SLC45A2	1917	2209	2086	2331	2466	2409	2655	2722	3172	2333	2891	2732
SLC22A13	2213	2114	2039	2128	2658	2540	2701	2589	3036	3142	3642	2768
SLCO6A1	396	349	525	385	332	509	478	518	485	363	481	579
UNC93A	2633	3051	2908	2960	3141	3087	2851	4104	3112	2141	4048	2617
SLC17A2	4256	4641	4923	5137	4592	5075	5254	5713	6710	6919	8938	7106
SLC9A8	1101	1296	1215	1262	1563	1332	1527	1505	1335	1041	1317	1199
SLC12A1	2788	3072	2626	3121	3089	2798	2567	3018	2684	2655	3687	3004
SPNS2	1408	1736	1124	1754	1345	1858	1656	1939	1851	907	2569	1684
SLCO1B3	1602	1117	1359	1501	1205	1123	1309	1377	1406	1709	1559	1297
SLC39A1	3258	3313	3528	4248	3536	3615	3964	3483	3021	3540	4000	3503
SLC22A17	1066	1610	1411	1501	1419	1556	1654	1653	953	1339	1786	1375
SLC52A2	933	905	1010	858	777	966	1240	913	501	748	928	729
SLC37A2	5023	4570	4309	5284	5466	5256	5866	6001	5344	3954	5443	4471
SLC20A1	1371	1694	1324	1601	2285	1501	2061	2191	1685	1732	2087	2002
SLC27A1	1850	2094	1910	1923	1351	1614	1637	2269	1581	1215	1665	1179
SLC7A14	1026	1170	1254	1332	1159	1583	1297	1940	1184	1460	2198	1458
SLC22A3	1528	2074	2004	2002	1951	2029	2089	2731	2355	1481	2216	1765
SLC5A12	1000	1118	1252	1371	1328	1532	1506	1433	3021	2432	3468	3021
SLC9C2	1712	1737	1865	2091	1734	1812	2095	2086	1711	1824	2009	1820
RHAG	2706	2866	3098	2997	2580	2530	3142	3095	2589	2445	3711	2733
SLC16A5	2034	2087	2352	2188	2397	2443	2377	3117	2200	2324	2691	2095
SLC22A5	1529	1359	1557	1433	1398	1209	2257	1394	1735	1531	1625	1510
SLC38A6	1615	2158	1775	2233	1827	2268	1658	2492	1547	2405	2375	2031
cDNA-OE_empty	2419	3183	3587	3136	1796	2747	2513	2644	3220	2820	3944	2656
SLC45A4	722	655	581	915	701	768	990	906	1595	1353	1212	1237
cDNA-OE_empty	2220	2572	2213	2643	1991	2032	2139	2262	1751	2366	2752	2487
SLC2A6	3141	2711	2562	3118	3341	3450	3755	3000	3312	3341	2693	2560
SLC5A3	1012	581	919	1029	852	930	846	627	983	781	785	1073
MFSD10	2227	2035	2549	2113	2249	2654	2765	2854	1813	2067	2507	1805
SLC45A3	2250	2117	2424	2884	2069	2113	2749	2892	3739	2276	3614	3088
RHCG	2022	1699	2060	1919	2028	1747	2332	1714	1380	1261	1662	1637
SLC1A7	1134	1025	677	1184	990	1015	948	1568	999	1120	1163	1044
SLC26A4	6348	5808	6816	7056	6087	6731	7071	6938	4589	4802	6550	5551
SLC27A6	1671	1065	1240	1618	1553	1641	2184	1497	1174	1172	1287	1202
SLC9A1	1642	1128	1195	1363	1546	1533	1529	1194	1431	1180	1335	1112
SLC51A	2441	2390	2494	2725	2091	2675	2531	2440	1789	1908	2736	2248
SLC25A11	2029	2547	2219	2606	2417	2911	2528	2808	1491	1937	2416	2129
SLC24A1	170	53	114	160	190	145	149	160	159	193	71	123
SLC9C1	230	408	419	453	313	454	441	348	226	292	386	309
SLC9B2	1009	780	935	1034	699	819	1177	954	466	845	1049	890
SLC6A13	1636	1712	1661	1669	1964	1653	1885	1723	1024	1660	1727	1399
SLC2A5	2155	1835	2097	2178	2264	2306	2696	2292	1422	1761	1947	1813
XPR1	1401	1333	1367	1585	1259	1331	1430	1227	1409	1407	1448	1112
SLC27A2	3373	2079	2180	2714	3088	2822	3074	2079	1549	2043	1824	1791
SLC16A11	1047	677	875	1075	960	940	889	1044	2064	1724	1521	1555
SLC6A2	2640	2549	2522	2546	2331	2046	2763	2648	2774	1987	2747	2121
SLC30A3	1901	2343	2046	2333	1888	2016	1685	2337	1749	2004	2599	2385
SLC16A14	1087	1413	1224	1414	1212	1590	1497	1684	1438	1120	1435	1624
SLC28A2	1649	1483	1758	2054	1752	1556	1905	1617	2149	1664	1874	1763
SLC6A16	1120	1436	1179	1166	1594	1174	1379	1739	1037	1661	2133	1669
SLC49A3	935	1106	918	1070	1105	805	872	1052	1028	1334	1837	1451
SLC4A10	479	636	641	768	417	608	683	680	218	539	475	543
SLC32A1	1105	869	958	1223	1351	1097	1314	1228	1042	677	1152	1138
SLC25A13	1403	1829	1574	1881	1787	1941	2053	1862	1593	1417	1837	1901
SPNS1	1785	2076	2191	2345	2287	2073	2677	2671	2898	2292	3355	2536
SLC35A5	2739	3391	3494	3698	3263	3611	4059	4386	3012	3349	4190	2962
SLC13A4	1840	2515	2488	2469	1806	1843	2053	2547	2634	2559	3484	2944
SLC19A2	1033	411	851	902	481	492	602	519	762	378	731	687
SLC12A3	1384	1745	1238	1911	1558	1409	1674	2200	1467	1117	1562	1622
SLC12A7	383	461	681	728	564	685	819	627	588	610	635	525
SLC6A14	808	875	919	1153	1133	1198	1315	1156	690	923	1121	1049
NIPA1	3160	3919	3556	4293	3871	4076	4418	5188	1434	2827	5268	4289
SLC4A3	642	612	619	748	513	622	545	712	854	464	561	631
RHBG	1276	1375	1061	1306	1472	1492	1358	1493	2085	1980	2455	1822
SLC1A3	191	272	210	297	355	214	212	256	358	325	353	255
SLC6A5	1558	1472	1278	1829	1436	1442	1621	1521	1574	1555	2016	1485
SLC9B1	1096	676	872	814	1058	1074	1339	803	951	864	731	882
SLCO2B1	506	558	679	662	653	629	669	842	809	854	1235	927
SLC4A2	947	1162	1063	1187	1021	1319	1322	1512	1288	687	1240	1142
SLC16A7	1225	1054	922	1278	1223	1442	1968	1116	1668	1616	1568	1379
GFP	1985	1991	1791	2432	2166	2372	2423	2412	1624	2299	2558	1692
SLC38A2	641	490	830	1040	738	805	764	1103	1571	958	1061	1012
SLC40A1	397	447	552	625	570	762	838	674	1465	1342	1219	1642
SLC17A6	1203	799	1000	1251	1185	1385	1213	938	1340	1428	1447	1199
SLC30A9	774	756	670	865	832	736	646	861	505	717	790	974
SLC6A20	639	1011	793	951	823	964	844	1115	982	605	1003	1206
SLC6A8	523	499	565	550	539	526	514	830	582	630	804	538
SLC66A1	1563	1848	1974	2105	1614	1768	1721	1712	1937	1492	2434	1827
SLC24A2	955	883	921	1062	1244	1086	1126	1487	827	774	1324	880
SLC34A3	397	271	398	583	403	316	488	686	615	554	732	680
SV2A	1142	1545	1547	1700	1240	1718	1576	1873	1668	1666	1546	1406
ABCF2	2230	946	1150	1348	2080	1692	1970	938	1397	882	919	975
SLC10A7	1258	1252	975	1586	1155	1450	1226	1430	1322	1307	1421	1122
SLC39A10	1013	1099	845	953	1644	1705	1644	1925	1035	1214	1455	1319
SLC15A2	1860	1850	1416	1754	1862	1643	1755	1738	1211	1661	1823	1439
ABCB1	294	275	281	434	414	389	391	462	206	215	281	203
SLC23A3	648	816	615	700	756	671	1017	719	607	640	869	905
SLC38A3	1898	1991	1789	1967	2093	1630	2330	2526	1396	2093	2173	1997
SLC9A4	1076	650	729	1088	1058	960	1124	1069	1062	566	875	910
OCA2	617	709	790	939	1185	1298	797	1147	1542	1328	1981	1358
SLC6A9	482	511	542	650	812	507	654	663	710	630	384	555
SLC34A1	560	593	508	678	667	738	588	632	817	960	1216	769
SLC4A8	562	444	496	477	580	577	618	676	569	452	534	468
SLC1A2	149	186	384	337	292	287	410	374	353	361	463	318
SLC9A7	427	527	576	727	689	617	632	1099	285	845	1009	818
SLC23A2	280	392	267	318	327	364	249	533	257	136	283	403
SLC44A1	106	152	87	204	108	254	143	292	202	133	227	221
MFSD6L	352	370	405	273	465	259	466	247	76	283	397	219
SLC16A4	704	637	625	617	925	649	617	650	251	568	562	672
SLC47A1	530	558	517	605	421	465	585	472	481	391	653	539
ABCC1	336	262	274	407	392	300	313	608	192	168	599	309
SLC15A1	429	337	432	508	414	392	494	892	361	211	701	457
SLC25A28	76	49	73	200	168	154	186	141	210	2	105	249
NPC1L1	251	304	218	351	232	313	351	370	173	130	366	331
NPC1	64	248	277	272	176	343	313	261	150	138	166	244
SLC16A9	18	0	31	61	59	22	44	24	23	0	19	38
SLC6A15	71	60	91	174	83	147	127	66	5	88	73	105
SLCO1B7	18	37	0	35	86	15	88	17	1	0	44	34
SLC12A2	1	26	43	10	8	0	0	16	107	0	0	36
SLC4A5	0	0	0	0	0	1	0	35	0	0	0	3
SLC27A5	0	0	0	0	0	0	0	0	0	0	0	0
LETM1	0	0	0	0	0	0	0	0	0	0	0	0
SVOP	0	0	0	0	0	0	0	0	0	0	0	0
SFXN1	0	0	0	0	0	0	0	0	0	0	0	0
