# Supplementary material for: Membrane transporters modulating the toxicity of arsenic, cadmium, and mercury in human cells
Source: Life Sci Alliance. 2024 Nov 22;8(2):e202402866. doi: 10.26508/lsa.202402866 (PMC11584324; doi:10.26508/lsa.202402866)
Supplement: Supplementary file 4 [file LSA-2024-02866_TableS2.xlsx]

## Sheet: Arsenic
sgRNA	Gene	Input	R1nt	R2nt	R3nt	R1As	R2As	R3As
ATP10B_3	ATP10B	2781	4394	3104	2399	4361	4749	4673
SLC25A32_4	SLC25A32	2689	3768	1925	1962	3340	3151	3517
SLC25A24_1	SLC25A24	1926	4286	2218	2238	3727	3406	3441
SLC25A19_1	SLC25A19	1952	2122	1386	1178	1809	2090	1751
ABCB5_3	ABCB5	2184	2078	1204	903	2272	1894	1862
SLC25A6P2_5	SLC25A6P2	2323	5990	3844	3340	5640	5472	6119
NOX5_6	NOX5	3739	6786	4763	4178	6836	7038	7757
FAM86B1_6	FAM86B1	2717	3558	2339	2005	3650	3397	3600
SLC39A11_2	SLC39A11	2314	2740	1473	1522	2281	2531	2612
SLC25A48_5	SLC25A48	2304	3145	2410	2435	3509	3849	4435
SLC35A1_5	SLC35A1	2405	1267	813	698	1183	2019	1903
MFSD8_3	MFSD8	2717	2052	1511	888	1528	1966	1607
SLC30A3_3	SLC30A3	2562	5941	3010	2548	4706	4565	4639
SLC2A14_3	SLC2A14	2466	3916	3143	2153	3625	3849	4124
SLC41A1_2	SLC41A1	1888	1761	1228	1149	1725	1768	1749
SLC34A1_5	SLC34A1	2664	4528	2943	1934	4032	3721	4128
Nonspecific_23	-	3019	6981	4405	4288	6112	6576	6628
SLC1A5_3	SLC1A5	2983	6991	4415	3748	7661	7040	7824
SLCO1B3_6	SLCO1B3	2745	5206	3886	3221	4949	5543	5609
PCNA_5	PCNA	2448	304	113	78	308	259	294
SLC35E1P1_6	SLC35E1P1	1736	3293	1647	1116	2540	3066	2401
SLC8A2_4	SLC8A2	3129	6986	4453	4494	5710	7158	7519
SLC12A7_2	SLC12A7	2703	5129	3095	2739	5147	4660	5428
SLC30A1_1	SLC30A1	2691	4202	2588	2560	2902	2767	3234
ATP2B2_4	ATP2B2	2419	3933	2598	2104	3442	3909	3910
AQP12A_4	AQP12A	3125	5029	3373	2870	3938	5146	5210
SLC2A3P2_5	SLC2A3P2	2291	2766	1719	1521	2228	2271	2133
SARS_3	SARS	3227	153	43	44	295	327	175
SLC25A47P1_3	SLC25A47P1	2695	5397	3367	2732	5201	4951	5373
CAT_1	CAT	2091	3235	1927	1707	3594	3721	3609
SLCO4A1_4	SLCO4A1	1929	3612	2607	2022	3322	4313	3129
SLC2A5_4	SLC2A5	2416	5097	3687	3670	4666	5700	5005
SLC4A7_1	SLC4A7	2593	2718	2295	1745	3095	3558	3130
SLC7A9_2	SLC7A9	1774	3820	2281	2039	3602	3566	3585
ATP11C_4	ATP11C	2142	3447	1938	1798	3351	2399	3385
SLC25A27_2	SLC25A27	2190	3820	2561	1932	3257	4144	3494
OR13H1_1	OR13H1	3060	2660	2033	1534	2642	2740	3044
SV2C_2	SV2C	2539	2265	1552	1418	2243	2724	2715
SLC29A4_6	SLC29A4	1991	1165	630	593	1235	1204	1385
SLC41A3_3	SLC41A3	2037	4354	3468	2594	4497	5201	5289
SLC26A3_3	SLC26A3	1988	4061	2623	2922	4408	3766	4703
SLC35E2B_4	SLC35E2B	2255	5179	3361	2857	4456	4104	4760
NIPA2_5	NIPA2	2504	2620	1807	1502	2893	2596	2686
ATP12A_6	ATP12A	2244	2220	1191	1434	2205	1760	2007
SLC9A7P1_3	SLC9A7P1	1992	3216	2283	2007	3013	3040	3215
SLCO1B1_6	SLCO1B1	2171	4872	3281	2584	3938	4643	5622
SLC37A3_5	SLC37A3	2709	6779	4700	3881	5581	6143	6594
ABCA6_2	ABCA6	2710	2818	2035	1457	2586	2731	2476
NPC1_6	NPC1	2493	478	365	277	700	903	590
SLC16A1_3	SLC16A1	2261	4423	3470	2885	4076	4790	4554
ABCA12_4	ABCA12	1655	1948	1130	1129	1682	1787	2005
UCP1_4	UCP1	2577	5825	4121	3540	4861	5920	5883
AQP0_5	AQP0	3089	5158	3075	2979	4780	4499	4707
SLC9B1P4_2	SLC9B1P4	2681	901	678	555	1089	1241	1226
SLC38A8_4	SLC38A8	2145	5141	3214	2948	4368	4304	5212
SLCO4C1_3	SLCO4C1	2461	3474	2113	1934	3382	3376	3634
SLC8A1_5	SLC8A1	2421	1944	1232	999	1343	1906	1925
SLC27A2_4	SLC27A2	2759	2029	1217	1128	1805	1904	2537
SLC39A2_5	SLC39A2	2591	4632	3416	3034	4223	5013	4524
SLC7A11_3	SLC7A11	2422	4096	2683	1824	2010	1969	1695
SLC2A3P2_3	SLC2A3P2	2533	3953	2559	2398	3519	4050	4022
SLC22A24_6	SLC22A24	1948	3495	2517	2117	3209	3963	3761
SLCO2B1_1	SLCO2B1	2585	4899	3001	2589	4688	5058	4568
SLC35G5_1	SLC35G5	2747	6124	4411	3737	5211	5951	5934
NPC1_2	NPC1	3048	708	452	388	1334	1268	1378
ABCA4_3	ABCA4	1876	4323	2245	2509	3738	3334	3974
SFXN2_6	SFXN2	2776	4374	2554	2489	4840	4064	4568
SLC7A5P1_2	SLC7A5P1	2992	7425	5953	4310	6929	7337	6930
RPL31_5	RPL31	2975	89	67	72	157	119	177
AQP1_3	AQP1	2507	4736	3451	2583	4344	4351	4700
SLCO4C1_6	SLCO4C1	2799	6236	4194	3167	4802	5095	5402
SLC22A8_5	SLC22A8	2329	5224	3275	2495	4038	4241	5242
OR1F1_3	OR1F1	2648	5035	3407	2791	3988	4655	4134
SLC35C2_1	SLC35C2	1827	3837	2220	2186	3213	3335	3571
SLC9A4_1	SLC9A4	2028	2440	1422	1485	1906	2133	2199
SLC18A1_4	SLC18A1	2088	4084	3018	2137	3620	4295	4406
SLC25A10_4	SLC25A10	2171	3894	2910	2324	4161	3886	3998
SLC17A4_1	SLC17A4	2333	5542	3315	3533	5491	5322	6304
ABCG5_4	ABCG5	2595	2337	1710	1421	2206	2294	2479
SLC16A5_4	SLC16A5	3113	3906	2597	2046	4339	4538	3924
SPNS1_6	SPNS1	2790	1583	1323	933	1828	1734	1828
PQLC1_3	PQLC1	2017	1627	1120	1148	1717	1613	1937
SLC7A5_4	SLC7A5	2734	2093	1628	1216	2197	1704	1912
SLC10A5_2	SLC10A5	1727	1318	628	765	1271	1062	1228
SLC26A5_2	SLC26A5	2186	1327	1000	673	1262	1165	1381
SLC16A14P1_4	SLC16A14P1	2077	5211	3250	2848	4861	4564	4824
ATP8A2_3	ATP8A2	2754	4458	2315	2299	3588	3450	4180
ABCD1_4	ABCD1	2671	2351	1920	1322	2099	2668	2201
SLC27A2_6	SLC27A2	2777	5556	2730	2644	4978	4820	4590
SFXN5_4	SFXN5	2530	3882	2582	2020	3644	3909	3354
SLC39A7_4	SLC39A7	2118	471	295	254	403	505	348
NIPA2_4	NIPA2	2398	4896	2883	2476	4195	5217	4417
SLC4A5_6	SLC4A5	1529	2664	1904	1764	2485	2594	2937
SLC16A4_1	SLC16A4	2790	4064	2687	2312	3770	3593	4438
POLR2L_5	POLR2L	3342	29	130	96	55	177	211
SLC9B1P4_3	SLC9B1P4	2049	2323	1376	1143	2135	1917	1811
ABCA6_4	ABCA6	2124	468	283	252	498	784	671
SLC39A10_2	SLC39A10	2090	1507	1076	945	1657	1502	1931
ABCA10_5	ABCA10	2275	1344	1068	684	1480	1102	1500
SLCO5A1_6	SLCO5A1	2966	4776	3946	3031	5158	5083	5158
SLC6A3_1	SLC6A3	2864	6798	4956	3950	6012	6228	6261
SLC17A3_6	SLC17A3	2075	5385	3626	3718	5360	5133	5898
SLC16A4_5	SLC16A4	2236	4521	3589	2712	4594	5069	4792
SLC25A6_1	SLC25A6	2188	2376	1893	1710	2439	2580	2878
SLC1A1_1	SLC1A1	2420	6441	3950	3446	5183	5549	6290
SLC20A1P3_3	SLC20A1P3	2584	4068	2132	1609	3728	3098	3201
ABCC2_2	ABCC2	2165	4670	2651	2571	4200	4104	4444
SLC15A1_6	SLC15A1	2439	7808	4757	4251	7135	7497	8100
SLC2A4_6	SLC2A4	2287	5619	3577	2755	4649	4728	5236
ATP11C_3	ATP11C	5092	1313	1016	803	1268	1529	1451
OR10H2_3	OR10H2	2850	5410	3210	2767	5407	5058	4972
FLVCR1_5	FLVCR1	2436	2755	1792	1339	2392	2019	2073
MFSD4_3	MFSD4	2567	3130	2612	1861	3261	3417	3062
XPR1_6	XPR1	2296	4103	2405	2335	3405	3268	3577
SLC27A2_3	SLC27A2	2426	5493	3385	3068	5355	4893	4949
ATP13A5_4	ATP13A5	2136	1532	1121	1008	1821	1820	1702
SLC25A15_5	SLC25A15	2782	1841	931	1014	1769	1755	1940
NIPAL2_5	NIPAL2	2446	4580	3431	2913	4460	4789	5109
ABCC6_5	ABCC6	2030	3698	2115	1943	2617	2502	2442
SLC25A26_3	SLC25A26	1658	923	583	615	1047	1101	857
SLC39A11_3	SLC39A11	2062	3931	2624	2399	3494	4388	4661
SLC24A5_5	SLC24A5	2223	2318	1722	1666	2420	2303	3143
SLC30A7_3	SLC30A7	2744	2137	1315	1213	1984	2364	2535
SLC4A5_2	SLC4A5	2466	2249	1439	1257	2755	2365	2104
ATP2A1_6	ATP2A1	2782	6010	3884	3316	4895	4990	5144
SLC17A1_4	SLC17A1	2174	3734	2428	2056	3367	3283	3836
OR1F1_4	OR1F1	3362	5563	3832	3158	4792	4947	5416
SLC25A39P1_2	SLC25A39P1	1837	3139	2594	2201	3240	3230	3856
ATP2C2_4	ATP2C2	1605	2193	1188	1181	2128	2086	2006
SLC8A3_1	SLC8A3	2506	5073	2929	2833	4509	4665	4842
MFSD7_6	MFSD7	2871	6785	4243	4013	5058	6076	5975
SLC13A2_4	SLC13A2	3016	3574	2051	2054	2643	3030	3175
OR10G3_4	OR10G3	3192	6624	3697	3127	5958	5815	5873
SLC16A11_3	SLC16A11	2279	3573	2090	1651	3046	2914	2842
SLC25A46_4	SLC25A46	2204	4055	2314	2068	3747	4305	3654
NPC1_1	NPC1	2184	629	340	391	973	1121	927
SLC25A3P1_6	SLC25A3P1	2279	5857	3518	2622	4326	4971	4558
SLCO1B7_1	SLCO1B7	2298	5650	3297	2746	5406	4696	5102
SLC25A43_5	SLC25A43	2829	4998	3922	2982	4467	5807	5551
SLC35A2_3	SLC35A2	2796	3497	2439	1875	5219	5379	4772
OR1B1_3	OR1B1	2382	3699	3093	2141	3303	3913	4251
ABCD1_5	ABCD1	2362	5782	3825	3365	5565	5892	6186
ATP7B_1	ATP7B	2491	5527	4021	3184	4917	6196	5868
SLC9A5_3	SLC9A5	2693	4666	3616	2959	5366	4825	5152
SLC25A23_5	SLC25A23	1730	1899	1194	1131	1728	1740	1998
SLC38A5_2	SLC38A5	2540	3112	1901	1389	3154	2570	2687
SLC34A1_1	SLC34A1	2585	4143	2611	1933	3795	3918	3512
SLC17A3_1	SLC17A3	2967	5684	3278	2976	4859	5225	5028
SLC38A2_2	SLC38A2	2325	1408	1001	1053	1629	1721	2000
SLC10A5P1_3	SLC10A5P1	2951	1553	1079	973	1733	1507	2076
ABCD4_3	ABCD4	2350	4427	2838	2148	4123	3963	4165
SLC26A2_4	SLC26A2	3069	6610	4002	3477	5315	5414	5719
ATP1B3_5	ATP1B3	2054	1572	1337	822	1509	1591	1753
SLC30A2_3	SLC30A2	2386	2596	1358	1026	2617	2544	2498
ABCC5_4	ABCC5	2200	4986	3719	3278	5745	5952	6562
ATP11B_1	ATP11B	2479	4415	2469	2192	4598	4163	4553
SLC25A16_5	SLC25A16	1788	3064	1773	1882	2665	2900	3696
SLC35A5_6	SLC35A5	2604	3050	1882	1606	3306	3129	3111
ABCA7_3	ABCA7	2345	5290	2972	2915	4917	4585	4865
SLC25A5P5_6	SLC25A5P5	2274	4728	2755	2256	4406	4315	4298
ABCC8_4	ABCC8	2318	1722	978	783	1469	1713	1947
SLC35E4_3	SLC35E4	3015	5307	3320	2504	5607	5224	5269
SLC6A9_5	SLC6A9	2856	5301	3566	3101	4695	5131	5824
RPS19_3	RPS19	3170	97	70	39	178	176	212
MFSD1_4	MFSD1	2432	1780	1268	988	1950	1990	2051
SLC44A1_5	SLC44A1	2642	6520	3836	3116	5105	5866	6346
SLC22A7_6	SLC22A7	2519	5411	3488	2682	4125	4301	4187
SLC6A17_2	SLC6A17	1716	3088	2396	1842	3056	3249	3096
SLC6A14_1	SLC6A14	2555	1810	1660	1246	1591	2136	2236
MFSD14B_4	MFSD14B	2477	4593	2545	2566	4674	3600	4327
OR10A2_1	OR10A2	2719	7390	4332	3727	6336	5809	7148
ATP2A2_1	ATP2A2	2033	7	18	6	0	14	6
SLC6A4_6	SLC6A4	1811	2158	1710	1396	2132	2654	2849
ATP13A4_5	ATP13A4	1890	2293	1574	1143	2333	2339	2236
MFSD7_2	MFSD7	2567	5556	4013	4316	4917	5874	6677
ABCA11P_4	ABCA11P	2169	2475	1226	927	2207	2127	1740
SLC25A37_1	SLC25A37	1811	442	326	330	595	538	642
SLC5A4P1_3	SLC5A4P1	2914	4943	3408	2963	4470	4873	5261
ABCB5_6	ABCB5	2347	5026	3305	2550	5511	5470	4948
SLC13A3_5	SLC13A3	2047	1133	752	708	1091	1185	1143
SLC25A37_6	SLC25A37	2560	5350	3318	3018	3712	3453	4239
ATP12A_1	ATP12A	2341	5673	3516	3421	5232	5640	5755
SLC35E2B_6	SLC35E2B	3068	6495	3699	3420	5317	5472	5653
SLC25A4_5	SLC25A4	3317	6675	4338	3746	6419	6771	7223
SLC25A5P8_4	SLC25A5P8	1740	5417	3310	2784	4960	4819	5237
SLCO3A1_6	SLCO3A1	2492	7612	5375	3745	6375	8199	7036
OR10A2_4	OR10A2	3555	6299	3336	3011	5229	5018	4916
SLC16A2_4	SLC16A2	1709	2714	1391	1137	2268	2635	2499
SLC2A13_6	SLC2A13	3048	4415	3261	2695	3895	4680	4169
ATP2C1_4	ATP2C1	2605	3172	2604	1907	2919	3340	3344
SLC39A1_3	SLC39A1	2048	5355	3010	2491	4562	4621	4564
SLC25A29_6	SLC25A29	2420	4463	3003	2725	3591	4281	4590
UCP3_6	UCP3	2917	5144	3147	2913	4728	4409	5368
Nonspecific_58	-	2761	7659	5333	4226	7327	7076	6834
ABCC2_6	ABCC2	2140	3071	1205	1307	2303	2194	1967
SLC45A4_6	SLC45A4	2724	5201	3344	2842	4943	5065	4977
SLC38A10_5	SLC38A10	3197	1553	1118	686	1358	1630	1615
TAP2_4	TAP2	2113	5934	3107	2354	4369	3776	3903
MPC2_6	MPC2	3683	2355	1749	1385	2173	2440	1953
AQP9_6	AQP9	1019	1530	746	676	1492	1328	1310
SLC25A5P1_6	SLC25A5P1	2619	4427	3569	2723	4065	5526	5452
SLC17A9_6	SLC17A9	1832	4324	2639	2120	3864	3598	4040
SLC25A5P6_1	SLC25A5P6	2522	4284	2889	2224	3993	4218	4412
SLC25A3_3	SLC25A3	2381	3901	2826	2095	4488	4417	3929
SLC35F1_4	SLC35F1	1896	5061	3339	2684	5043	4848	4992
KIAA1919_3	KIAA1919	3018	2170	1565	1604	1899	2249	2989
SLC25A5_2	SLC25A5	2692	2113	1265	1107	2276	2409	2917
SLCO1B3_5	SLCO1B3	2801	2470	1615	1274	2420	2650	2059
ATP7B_4	ATP7B	1994	2532	1605	1442	2392	2127	2694
SLC47A2_1	SLC47A2	1520	1312	597	542	1316	955	844
ABCA4_2	ABCA4	2093	4108	2792	1955	4082	3781	3251
SLC25A30_2	SLC25A30	2414	3272	2624	1934	3358	3076	3350
UCP2_6	UCP2	2282	3771	2777	2126	3908	4310	4111
SLC25A51P2_5	SLC25A51P2	2674	5029	3062	2657	4862	4870	5015
SLC20A1P2_1	SLC20A1P2	2523	1644	1309	1032	1988	2074	2430
ATP8B4_4	ATP8B4	2267	4892	3294	2347	3940	4634	5134
UCP2_5	UCP2	2041	3416	2245	1893	3396	3165	4155
SFXN4_2	SFXN4	2285	3488	2310	1987	3155	3662	3248
SLC9A3P2_6	SLC9A3P2	1814	1751	1469	1536	2052	2662	2824
SLC25A5P2_2	SLC25A5P2	2353	2955	1969	1907	2573	2630	3609
RPS7_2	RPS7	2281	103	61	118	265	321	273
TP53_2	TP53	2672	6839	4405	3881	6481	6904	8414
SLC39A5_5	SLC39A5	2615	1917	1252	1343	2074	2111	2236
SLC25A15P4_3	SLC25A15P4	2085	2112	1471	1257	2114	2398	2217
ABCB7_1	ABCB7	2816	1391	999	749	1903	1814	1948
ABCA12_3	ABCA12	2087	2075	1482	923	1948	1611	1669
SLC39A13_3	SLC39A13	1940	1802	1194	787	2512	1792	1947
SLC29A1_1	SLC29A1	1836	3847	2560	2126	3320	3129	3163
SLC5A3_2	SLC5A3	2576	3576	1834	1836	3381	3286	3479
SLC6A7_5	SLC6A7	2094	3324	2062	2055	3428	2835	3466
SLC1A3_4	SLC1A3	2252	2661	1810	1688	2621	2811	3323
SLC25A46_5	SLC25A46	2251	4956	2536	2337	4359	4075	3722
ABCA5_1	ABCA5	2541	3359	1754	1678	3186	2404	2941
ATG5_2	ATG5	1534	1253	635	556	739	985	1091
CASP8_6	CASP8	1155	1387	876	1010	1442	1634	2012
SLC22A13_2	SLC22A13	2426	3995	3456	2928	3468	4403	4649
SLC30A7_4	SLC30A7	2038	2511	1460	1191	1976	2278	2230
SLC39A8_6	SLC39A8	2185	2874	1728	1428	2514	2597	2559
SLC35E3_1	SLC35E3	2798	5062	3523	2615	4224	4533	4979
SLC9B1P2_3	SLC9B1P2	2245	1803	734	870	1636	1239	1684
SLC27A5_2	SLC27A5	2435	3560	2026	2049	3572	2802	3534
SLC2A5_5	SLC2A5	2116	5819	3585	3048	4780	5119	5872
SLC47A1_5	SLC47A1	2196	5858	3685	3123	5191	5239	5813
SLC10A3_5	SLC10A3	2384	3949	2793	2116	3747	3816	3739
SLC12A1_6	SLC12A1	2732	5577	3460	3027	5168	5663	5766
SLC6A6P1_4	SLC6A6P1	1636	1491	845	877	1357	1460	1752
SLC25A6P6_3	SLC25A6P6	1876	1319	1003	808	1065	1530	1178
SLC25A6P4_3	SLC25A6P4	2688	4949	2830	2631	4144	3661	4012
SLC4A5_3	SLC4A5	2114	2228	1293	1167	2081	1896	2803
MFSD3_6	MFSD3	2994	7580	5268	4150	7400	7246	7877
SLC25A15P2_5	SLC25A15P2	2798	3246	1656	1594	2887	3031	3140
RPTOR_2	RPTOR	2350	183	253	166	1039	1356	1334
SLC12A5_4	SLC12A5	2532	4262	2524	2509	4081	3967	4630
SLC7A6_1	SLC7A6	2416	5413	3735	3751	5852	5793	6761
RPS19_6	RPS19	2761	31	61	13	78	121	104
SLC25A1P5_2	SLC25A1P5	2195	5119	2940	2441	4797	4189	4857
SLC2A14_4	SLC2A14	2346	4161	2426	2207	3484	3801	3802
SLC19A1_2	SLC19A1	2532	3538	2400	1870	3731	4070	3857
ATP2B4_1	ATP2B4	2191	3035	1729	1356	2986	2619	2164
SLC9C1_2	SLC9C1	2564	3163	1722	1666	3077	3120	3308
MFSD6_5	MFSD6	2650	2180	1539	1310	2679	2503	2685
SLC29A2_6	SLC29A2	2406	4328	2907	2263	4147	3782	4941
SLC28A2_6	SLC28A2	2298	3524	2320	1835	3219	3382	3290
SLC25A39P1_4	SLC25A39P1	3182	7734	5758	4124	7366	7464	7533
UCP3_4	UCP3	2478	4637	3173	2828	4807	5166	4681
SLC46A3_6	SLC46A3	2651	4929	2507	2137	4497	3443	3991
SLC25A15P1_1	SLC25A15P1	3058	7643	4970	3693	6428	5893	6611
SLC25A5P6_5	SLC25A5P6	2095	5105	2970	2604	4473	4899	4102
SLC2A8_3	SLC2A8	2705	5916	4437	3551	5639	6019	5939
SLC12A1_4	SLC12A1	3167	2317	1277	986	1977	1920	1743
SLC40A1_3	SLC40A1	2888	3259	2322	2459	3270	3661	4100
SLC43A2_6	SLC43A2	2823	4367	2499	2484	4049	3712	4796
SLC22A14_1	SLC22A14	2105	3176	2061	1998	2436	2535	3054
OR10A3_6	OR10A3	2869	2337	1409	1121	2177	2294	1879
SLC5A8_2	SLC5A8	2861	6578	4202	3605	5906	5827	6084
SLC26A11_2	SLC26A11	2577	4510	3070	2272	4058	4607	4469
MFSD10_3	MFSD10	2107	2771	1828	1682	2219	2894	3079
POR_4	POR	1535	2729	2037	1598	2844	2237	2527
SLC16A12_4	SLC16A12	2693	6168	3254	2990	5072	5132	5908
SLC7A13_6	SLC7A13	1880	3721	2189	2252	3151	3090	4005
SLC24A5_2	SLC24A5	2233	1805	1352	905	1280	1825	1775
SLC1A1_5	SLC1A1	2670	3180	2426	2252	2879	3534	4004
SLC16A4_3	SLC16A4	2302	3622	1908	1921	2908	3117	3363
TUSC3_4	TUSC3	2778	6401	4261	3466	6151	5793	6376
SLCO2B1_6	SLCO2B1	2616	4734	3303	2551	3906	4344	4432
DUOX1_6	DUOX1	3151	7146	4944	4808	6686	8197	7655
SLC26A7_1	SLC26A7	2544	3974	2515	2179	3300	4097	4157
ABCC8_5	ABCC8	2528	3092	1768	1636	2724	2812	2776
SLC26A1_2	SLC26A1	2237	3540	2461	2134	3207	3611	3958
SLC38A11_1	SLC38A11	2270	1393	709	983	1026	1163	1238
SLC22A10_4	SLC22A10	2929	5025	3534	2988	5149	4903	5734
ABCA4_6	ABCA4	1640	4100	2440	2005	3232	3422	3201
OR13J1_1	OR13J1	3099	3124	1580	1375	2356	2357	2621
OR12D3_6	OR12D3	2573	2925	1885	1401	2251	2761	2277
SLC39A11_4	SLC39A11	2590	4884	3061	2640	4418	4306	5124
SLC25A32_1	SLC25A32	1418	1847	1161	924	1736	1906	1845
SLC45A2_3	SLC45A2	2624	3172	2554	2045	4075	3815	4161
ABCC3_4	ABCC3	2143	3939	3033	2018	4403	3692	3787
SLC35F2_1	SLC35F2	2335	4953	2891	2515	4949	4568	4597
SLC35F1_3	SLC35F1	1887	1506	1102	956	1740	1528	1808
ABCC6_3	ABCC6	3194	6332	3775	3413	5101	4631	4752
SLC35C1_4	SLC35C1	2180	4169	2866	2249	5343	5195	5876
SLC24A5_1	SLC24A5	1998	3844	2631	2045	3736	4346	3928
UCP1_6	UCP1	2350	4121	2491	2110	3587	4299	4411
AQP1_1	AQP1	2943	3051	2252	1690	3701	3328	3712
SLC25A51P2_1	SLC25A51P2	2904	4786	3190	2847	4661	5417	5049
OR13C4_6	OR13C4	2491	2460	1622	1291	2572	2485	2676
SLC31A2_5	SLC31A2	2367	2415	1576	1466	2064	2056	2504
DHFR_6	DHFR	5317	556	525	479	1248	1619	1848
ABCC6_2	ABCC6	2452	4037	2149	2252	2534	2014	2775
ABCE1_6	ABCE1	2367	70	47	95	186	236	193
ATP13A2_4	ATP13A2	2975	3864	2977	2800	3792	4545	4574
SLC17A5_6	SLC17A5	1890	3657	2411	2358	3610	3327	3827
SLC6A1_5	SLC6A1	2624	5514	3720	2725	4297	4598	5163
SLC2A12_3	SLC2A12	2757	4900	3098	3328	4650	4329	5616
SLC35G6_2	SLC35G6	2545	5288	3606	2678	5029	5151	5463
TUSC3_3	TUSC3	1956	2825	1874	1463	2850	2248	2727
XPR1_5	XPR1	2596	4032	2693	2403	3917	3695	3519
SLC25A10_3	SLC25A10	2220	3415	2016	1715	2892	2623	2814
SLC13A4_6	SLC13A4	3235	4820	3898	2937	4749	5844	6077
SLC38A1_5	SLC38A1	2402	4020	2562	1885	3488	3172	3492
SLC25A6P1_2	SLC25A6P1	2205	4821	3635	2862	4397	4756	5127
SLC25A31_1	SLC25A31	1873	2930	2261	1351	2818	2732	2433
ABCG2_3	ABCG2	2226	1433	769	568	1253	1356	1191
SLC9A2_5	SLC9A2	2647	5373	3001	2170	4081	4302	3440
DHFR_3	DHFR	2971	735	441	426	1339	1564	1476
SLC12A3_4	SLC12A3	2738	5797	4022	3284	5088	5914	6305
SLC1A4_3	SLC1A4	1914	3124	2071	1764	3432	2879	3244
GSR_6	GSR	2510	4314	3086	2266	146	173	85
ATP2B2_3	ATP2B2	2227	2152	1589	1237	2519	2432	2243
SLC1A2_1	SLC1A2	2746	6014	3017	3088	5548	5825	6226
SLC16A5_1	SLC16A5	2798	1061	635	486	1331	1492	1156
SLC25A6P3_1	SLC25A6P3	1957	4787	3112	2190	4388	4257	4051
SLC5A1_2	SLC5A1	3430	8432	4963	4759	7463	7714	8360
SLC27A4_6	SLC27A4	2920	3619	2775	2148	3231	3953	3671
SLC36A3_5	SLC36A3	2168	4734	3022	2986	4208	5449	5351
SLC16A14_5	SLC16A14	1877	3054	2066	1379	2766	2846	2442
SLC23A2_5	SLC23A2	2488	4050	3193	2068	4072	4223	3898
SLC22A17_6	SLC22A17	2772	4118	3600	2278	4546	5220	5342
MPC1L_2	MPC1L	2353	3321	2686	2239	3835	3894	3831
SLC35B2_5	SLC35B2	2286	450	251	323	1786	1643	2054
SOD1_5	SOD1	2647	219	122	98	198	349	302
SLC6A8_6	SLC6A8	2636	5334	3510	2840	4555	4927	3941
RPL10A_4	RPL10A	2780	941	684	376	1357	1328	1341
SLC16A10_2	SLC16A10	1620	1735	1269	800	1674	1960	1589
SLC16A12_1	SLC16A12	3140	7584	4739	4239	7108	7590	7386
SLC4A3_4	SLC4A3	2417	5255	3172	2446	4294	4025	3928
ABCD2_3	ABCD2	2182	2640	1497	1444	2274	2382	2380
SLC25A36_3	SLC25A36	1673	4962	2917	2670	4145	5296	4715
TMEM144_6	TMEM144	2635	2748	2013	1428	2362	2730	3147
SLC12A4_5	SLC12A4	2431	4722	2872	2554	4188	4487	4635
SLC26A8_6	SLC26A8	2042	5278	3477	2783	4589	4525	4524
SLC12A9_6	SLC12A9	1911	2363	1650	1385	3333	3341	3282
SLC43A1_4	SLC43A1	2316	5614	3876	2842	4726	6300	5732
SLC43A1_2	SLC43A1	2184	2886	1872	1587	2542	2833	2965
SLCO2B1_5	SLCO2B1	2754	5785	3694	2674	5053	5251	4752
SLC43A1_3	SLC43A1	1651	2503	2359	1556	2834	3185	3374
ATP8B5P_3	ATP8B5P	2191	4173	2516	2199	3768	3748	3806
SLC25A37_2	SLC25A37	1629	3193	2151	1548	2454	2313	2624
ABCG4_6	ABCG4	2584	4594	3010	2964	4308	5026	5308
SLC7A5P1_3	SLC7A5P1	2520	6561	3907	3624	4768	4454	5186
ABCB1_5	ABCB1	1953	1538	1375	941	1879	1859	1570
SLC35A5_4	SLC35A5	2737	2629	1699	1156	2590	2592	2555
FLVCR1_4	FLVCR1	2550	4511	3045	2381	4602	4425	4323
ATP2B1_2	ATP2B1	1997	1857	1339	926	2174	1883	2163
ABCA6_5	ABCA6	1816	3120	1393	1601	2873	2642	2675
ATP8A1_2	ATP8A1	2362	4250	3300	2848	3495	5394	4608
AIFM2_4	AIFM2	2080	4671	3288	2588	4204	5742	4981
SLC25A40_4	SLC25A40	2165	4095	2867	2238	4469	4285	4734
ABCC5_5	ABCC5	2501	5255	3144	2805	5151	4873	4425
NOX1_5	NOX1	4384	5287	3593	3026	4875	5311	5233
SLC4A7_3	SLC4A7	3087	4289	2652	2382	4562	4470	5078
CYBB_5	CYBB	2146	2878	2525	1625	2731	3189	2912
SLC35E1_6	SLC35E1	3348	5362	4152	3461	7110	7280	6958
SLC45A3_6	SLC45A3	2480	5096	2805	2310	3816	4049	3878
Nonspecific_6	-	2957	8644	5672	4289	6549	7588	7062
ATP9B_1	ATP9B	2190	2248	1736	1273	2192	2374	2259
SLC12A7_4	SLC12A7	2462	5490	4064	3122	5500	5237	5293
ABCA7_6	ABCA7	1768	3302	2460	1939	2810	3841	3106
SLC23A4P_3	SLC23A4P	2722	6748	4086	3450	6024	5807	6323
SLC2A13_5	SLC2A13	2061	3350	2397	1945	3196	3505	3619
SLC35C2_3	SLC35C2	2468	4622	2619	2587	4491	4320	4048
SLC35G6_6	SLC35G6	3099	3732	2413	2219	4090	3890	4838
SLC26A4_1	SLC26A4	2752	5473	3905	4056	5021	5635	5859
SLCO3A1_5	SLCO3A1	2837	7578	4481	3934	6592	6067	6268
SLC2A8_1	SLC2A8	2607	4331	3119	2670	4271	4296	4342
CTNS_2	CTNS	1855	3401	2656	1942	3018	3881	3373
SLC2A4_4	SLC2A4	2063	4502	2900	2476	4595	4741	5624
SLC25A33_4	SLC25A33	2104	2942	1741	1564	2868	3228	3264
ATP2B3_5	ATP2B3	2216	4398	2898	2483	3843	4314	5132
SLC25A6P4_6	SLC25A6P4	1738	3923	2969	2542	3884	4201	4416
MFSD13A_4	MFSD13A	2412	3127	2673	1971	3368	4304	3539
SLC18A2_5	SLC18A2	2325	3561	2257	1637	3622	2780	3041
SLC5A8_6	SLC5A8	2291	4029	3143	2369	3842	4237	4296
SLC43A3_3	SLC43A3	2756	6923	3769	3188	5526	5675	5934
SLC18A2_1	SLC18A2	2797	5374	3563	2899	5504	5278	5347
SLC38A11_5	SLC38A11	2463	1976	1220	1246	1694	1943	2129
RRM1_2	RRM1	2751	85	121	109	279	181	209
SLCO1B7_4	SLCO1B7	3038	1206	1018	606	953	1704	1336
SLC6A9_3	SLC6A9	2942	4394	2743	2673	4049	4251	4415
SLC6A15_3	SLC6A15	2624	2104	1157	1266	1572	2091	1881
OR10V1_1	OR10V1	2849	4975	2866	2460	3461	4315	4225
MTCH2_5	MTCH2	2661	4442	3281	2570	4832	5715	4943
OR10A5_4	OR10A5	2866	3308	1705	1925	3354	3062	2863
ATP11B_2	ATP11B	2657	3969	3319	2339	3924	4852	4843
SLC9B1P4_5	SLC9B1P4	2483	933	943	653	1021	1253	873
NFE2L2_3	NFE2L2	2821	1989	1245	986	497	562	428
SLC35F4_4	SLC35F4	2042	4076	2769	2270	3983	4358	3707
SLC25A17_1	SLC25A17	2509	2803	1632	1249	2385	2397	2868
SLC39A14_1	SLC39A14	2161	1385	873	595	1355	1140	1480
SLC36A4_3	SLC36A4	2374	2738	1421	1408	2083	2340	2527
UCP3_2	UCP3	2154	5260	3013	2473	4389	4419	5208
ATP10A_3	ATP10A	2989	6583	3609	3019	5860	5472	5897
SLC25A22_3	SLC25A22	2824	3779	3230	2541	4238	5022	5056
ALOX15_1	ALOX15	2076	2188	1332	1276	2072	1652	2094
SLC30A1_2	SLC30A1	1922	3039	1989	1783	2596	2183	2529
RPL10A_2	RPL10A	2776	299	103	103	452	320	147
ABCC2_1	ABCC2	1974	1119	941	831	1385	1576	1141
SLC25A36_5	SLC25A36	2256	5203	3341	2527	5235	4481	4895
SLC7A4_6	SLC7A4	2985	4321	3158	2222	3689	3785	3602
SLC35G6_1	SLC35G6	2192	4769	2885	2955	4751	4518	4750
SLC20A2_4	SLC20A2	2064	3382	2431	1918	3654	3660	3436
ABCA9_4	ABCA9	1916	1143	687	763	1277	1071	1277
SLC32A1_3	SLC32A1	2526	3222	1891	1563	2656	2796	2755
SLC35A4_2	SLC35A4	2306	2325	1449	1396	2058	2211	2555
SLC35G2_1	SLC35G2	3028	5364	3232	2769	5357	5191	5486
SLCO1C1_5	SLCO1C1	2120	2760	2125	1727	2756	4134	3689
SLC25A1P1_2	SLC25A1P1	1776	3890	2310	1929	3279	3119	3694
SLC34A2_6	SLC34A2	2213	4981	3122	2436	4492	4718	4211
MPC2_4	MPC2	2647	6557	4277	4236	5530	6611	7443
SLC20A1_3	SLC20A1	2074	3360	2367	1867	2531	3305	2719
SLC6A3_4	SLC6A3	3011	7235	5082	4974	7584	7150	8317
SLC26A2_5	SLC26A2	2591	2028	1987	1120	2718	2471	2413
SLC35F1_6	SLC35F1	2039	3653	2330	1790	3027	2915	3304
NIPAL4_5	NIPAL4	2638	3789	3086	2299	4251	4474	3826
SLC12A6_2	SLC12A6	2372	6603	4021	3401	6665	6380	6142
SLC2A3P2_2	SLC2A3P2	2145	1778	1054	979	1728	1534	1809
SLC25A35_1	SLC25A35	3012	3700	2081	2155	3853	3589	3670
SLC23A4P_6	SLC23A4P	1818	1505	1113	926	1504	1698	1385
SLC6A6P1_6	SLC6A6P1	2079	3560	2894	2298	3024	4034	4332
OR13C9_3	OR13C9	3291	6113	4883	3965	5738	6411	6462
SLC25A5P1_2	SLC25A5P1	3682	7116	4438	4412	6352	6485	6988
SLC7A5P1_5	SLC7A5P1	2751	3188	2286	2088	2558	3048	3620
SLC26A10_6	SLC26A10	2778	3458	2557	2121	3087	3282	3621
GSR_4	GSR	2947	2260	1314	1149	81	129	120
SLC30A3_1	SLC30A3	2190	1911	1174	1036	1440	1888	1769
SLC25A48_4	SLC25A48	2167	2461	1343	950	2392	1507	1574
SLC43A3_1	SLC43A3	2015	5236	3981	3081	4146	5875	5483
MAGT1_1	MAGT1	2177	3959	3178	2423	3691	4492	4071
SLC30A3_4	SLC30A3	2727	4837	3300	2636	5115	4929	4827
RPL31_4	RPL31	3746	178	134	104	219	229	242
SLC25A5P2_4	SLC25A5P2	2539	4087	2710	2457	4193	4886	4714
SLC30A9_1	SLC30A9	2381	316	319	239	1224	1267	1234
SLC25A36P1_2	SLC25A36P1	2307	3060	1715	1562	3038	2562	3198
SLC22A24_5	SLC22A24	2136	4953	3408	2962	3774	4667	4446
SLC7A10_5	SLC7A10	2778	3948	2383	2094	3360	4897	3740
SLC18A1_1	SLC18A1	1980	3779	2668	1983	2928	3688	3875
SLC25A38_2	SLC25A38	2109	3979	1964	1851	2757	2112	2515
OR10H3_6	OR10H3	3245	6222	4333	3742	5853	6869	6493
SLC17A6_2	SLC17A6	2283	4182	2656	2078	4129	3766	3585
SLC33A1_1	SLC33A1	2246	1382	883	554	608	523	456
Nonspecific_60	-	2940	6235	3802	2766	4780	5404	5385
AQP2_2	AQP2	2381	2054	1604	1278	2010	2412	2380
SLC30A10_3	SLC30A10	2230	5530	3750	3063	5448	5129	5196
SLC8A2_3	SLC8A2	2272	4370	3092	2174	3822	4822	4378
SLC12A2_6	SLC12A2	2661	4552	2872	2761	4719	4432	4965
SLC38A6_4	SLC38A6	1900	2371	1322	953	1725	2370	1890
SLC22A7_3	SLC22A7	2916	5652	3018	2793	4649	5155	5349
SLC2A3P1_4	SLC2A3P1	1748	2868	1579	1479	2489	2243	2310
SLC38A3_5	SLC38A3	2648	3258	1988	1568	2804	2478	2963
SLC25A15P3_3	SLC25A15P3	2219	1870	1213	981	1773	1980	1795
SLC25A44_2	SLC25A44	2421	2920	1459	1326	2033	2678	2700
ATP1A3_4	ATP1A3	2168	5103	3225	2489	4698	4790	4053
PQLC2_2	PQLC2	2730	1871	1654	1302	1896	2539	2450
SNRPA1_3	SNRPA1	2779	81	65	14	97	42	141
ABCA2_4	ABCA2	2024	4270	2396	2171	3621	3855	3438
Nonspecific_9	-	2441	2723	1986	2226	2837	2932	3793
ABCG5_2	ABCG5	2581	2922	2325	1707	2940	3117	3257
SLC22A1_1	SLC22A1	2316	3293	2285	2080	2609	3266	3392
SLC9B1P5_5	SLC9B1P5	1864	3288	2303	1686	2268	2455	2541
SLC5A9_6	SLC5A9	2668	6075	5016	3183	6276	5954	5835
SLC8A3_2	SLC8A3	2616	3607	2258	2074	4009	3887	4068
ANKH_3	ANKH	2768	2922	2100	1863	3044	2717	3580
SLC6A15_4	SLC6A15	2257	3540	1934	1556	2769	3075	2572
SLC2A3_5	SLC2A3	1991	1921	1408	1258	1499	2254	1895
SLC2A3P2_4	SLC2A3P2	2093	1804	1150	982	1361	1444	1138
UNC93A_2	UNC93A	2479	4365	3455	2570	3913	4717	4853
SLC18B1_5	SLC18B1	2878	6486	4838	3669	5731	7869	6383
SLC10A3_2	SLC10A3	3200	5492	3739	3383	5360	5344	5449
ATP11C_6	ATP11C	2239	6101	4009	3499	5248	5495	5609
SLC25A14_4	SLC25A14	2046	2359	2046	1347	1929	2307	2361
SLC25A38_5	SLC25A38	2300	3597	2569	1979	2729	3083	3532
CYBB_6	CYBB	3909	3247	2174	1637	2688	3264	2975
SVOP_6	SVOP	2621	1448	931	1121	1411	1555	1964
BBC3_6	BBC3	724	1104	777	639	873	1279	944
SLC33A1_4	SLC33A1	3009	1885	1173	1003	848	1054	1166
SLC4A3_1	SLC4A3	2233	1698	1294	1160	1882	2210	2104
SLC25A14_1	SLC25A14	2587	7516	5067	4080	6127	6487	6185
SLC7A2_2	SLC7A2	2311	4169	3035	2294	4639	4703	4468
SLC6A11_6	SLC6A11	2693	4590	3203	2962	4287	4731	4466
SLC10A6_5	SLC10A6	3186	3353	1945	1764	3004	3317	3285
SLC25A10_1	SLC25A10	2581	4194	2648	2301	4047	5141	4109
AQP2_5	AQP2	2857	1381	1203	905	1588	1862	1832
ATP13A4_4	ATP13A4	2303	4582	3173	2326	3712	4426	3962
SLC25A45_2	SLC25A45	2728	4193	2856	2433	3433	4141	4545
OR10A4_2	OR10A4	3143	7897	5083	4354	7305	7875	8231
ABCA1_4	ABCA1	2051	2264	1310	1402	1942	2413	2387
SLC9A5_1	SLC9A5	2611	5636	3721	3066	5699	5393	4891
SLC22A5_5	SLC22A5	2641	6377	3399	3255	5055	4963	5667
SLC6A17_3	SLC6A17	2545	1409	997	1092	1273	1348	1566
SLC1A2_5	SLC1A2	2647	4631	3465	2818	4875	4836	5684
ATP1A4_2	ATP1A4	2554	5114	3837	3512	5391	5865	5934
SLC25A18_5	SLC25A18	3016	6671	4039	3259	5797	6433	5955
SLC35F2_3	SLC35F2	2125	4322	2851	2133	4041	4027	3914
SLC17A9_3	SLC17A9	2402	3444	2417	2069	3126	4222	4090
SLC25A5P7_1	SLC25A5P7	2378	2483	1802	1535	2231	2482	2640
OR1E2_1	OR1E2	2644	1996	2108	1236	2092	2920	2373
SLC16A14P1_5	SLC16A14P1	2464	1592	1532	938	1773	1874	1971
SLC39A14_3	SLC39A14	2333	4464	3158	2652	4492	5411	5808
SLC9A5_6	SLC9A5	2289	5269	2843	2573	5060	3801	4554
SLC25A6P5_1	SLC25A6P5	1918	3904	2516	2124	3337	3578	4008
SLC22A11_1	SLC22A11	2297	3344	2243	1466	2834	2954	3073
OR12D3_2	OR12D3	2484	2531	1362	1322	2036	2138	2074
Nonspecific_16	-	3146	6187	4154	3223	5612	5722	6054
SLC4A4_6	SLC4A4	1984	4284	3126	2365	3984	4005	4300
SLC25A6P2_2	SLC25A6P2	2172	4305	2888	2304	3306	3858	4074
SLC25A34_4	SLC25A34	2258	3808	2470	1851	2899	3853	3183
SLC41A3_5	SLC41A3	2574	5878	4410	3549	5904	6548	7081
MTCH2_3	MTCH2	3154	1449	990	900	1775	2007	1926
SLC35C1_6	SLC35C1	2408	4199	2622	2491	5669	4733	5708
SLC12A6_4	SLC12A6	1662	1914	1424	1480	2331	2200	2548
SLC25A24P1_3	SLC25A24P1	2497	2536	1713	1456	2157	2406	2494
MT1E_4	MT1E	979	203	137	131	236	157	217
SLC44A5_3	SLC44A5	2026	3921	2119	2006	3180	3746	3211
SLC22A7_2	SLC22A7	3239	4625	3198	3278	4247	4424	4805
SFXN1_6	SFXN1	2339	2818	1616	1502	2165	2328	3001
SLC26A3_6	SLC26A3	1791	4091	2952	2604	4015	4268	4760
SLCO6A1_5	SLCO6A1	1902	3721	2459	2630	3982	3513	3937
SLC38A7_6	SLC38A7	2910	4819	2872	2782	4133	4053	4082
SLC35G6_3	SLC35G6	3075	6636	4690	4557	6079	7256	7378
ABCG5_6	ABCG5	2133	2304	1618	1489	2173	2229	2437
SLC25A34_6	SLC25A34	2772	6372	4030	3484	5148	6529	5841
RHBG_4	RHBG	2489	2610	1655	1716	2722	2823	3022
OR10A5_6	OR10A5	2985	4098	2684	2120	3660	3721	3927
SLC25A6P3_2	SLC25A6P3	2232	7173	4032	3838	6206	5775	6660
MFSD1_1	MFSD1	2544	2356	1552	1614	2623	2505	2914
SLC25A15P2_6	SLC25A15P2	5818	4292	2834	2673	4325	4367	5287
SLC16A2_5	SLC16A2	2073	4044	2235	2657	3647	3844	4801
ATP2B2_1	ATP2B2	2035	2755	1825	1438	1944	2479	2192
SLC6A17_4	SLC6A17	1870	2996	2245	1846	2466	3513	3414
NOX4_6	NOX4	2069	2433	1844	1535	2438	2616	3287
MFSD7_4	MFSD7	2914	5954	3935	2784	5094	5203	5231
SLC44A4_1	SLC44A4	2443	1307	962	865	1316	1968	2014
GPX4_2	GPX4	1207	1677	1295	1061	1684	2017	2273
SLC39A11_6	SLC39A11	2668	5133	3087	2707	4020	4009	5064
SLC36A2_1	SLC36A2	2470	3845	2861	2176	3861	4348	4541
DUOX1_5	DUOX1	2697	4015	2438	2128	3388	3617	4165
SLC16A13_6	SLC16A13	2673	5843	3287	2661	4871	4592	4924
SLC35B4_6	SLC35B4	3069	1666	1294	1061	1949	2036	1901
SLC22A15_1	SLC22A15	2030	2690	1761	1715	3370	2842	3229
SLC10A5_1	SLC10A5	2440	4296	2660	2569	3795	4224	4245
SLC45A1_6	SLC45A1	1899	2682	1820	1773	2795	3163	3268
CTNS_5	CTNS	1607	1977	1312	1111	1873	1884	2020
SLC45A1_2	SLC45A1	2085	3365	2688	1941	3357	3606	3268
SLC26A4_3	SLC26A4	2220	4555	3043	2463	4087	4849	4256
SLC15A4_6	SLC15A4	2322	3944	2316	2252	3874	3659	4094
SLC34A2_5	SLC34A2	2394	3754	2393	2284	3490	3944	4063
SLC25A15P5_6	SLC25A15P5	2173	6527	4388	3629	6341	6489	6004
SV2A_5	SV2A	3212	6631	3971	3131	5048	6278	5944
OR10G3_1	OR10G3	2297	1870	1390	1097	1590	1582	2061
SLC25A34_5	SLC25A34	2367	3575	2669	2323	3434	3425	3688
SLC41A3_6	SLC41A3	2408	5285	2942	2980	4950	5106	4729
SLC38A6_6	SLC38A6	2794	6684	4222	3845	5453	6037	6389
SLC7A5_5	SLC7A5	2613	4267	2920	2665	4763	4505	6092
NOX1_2	NOX1	2250	4214	2731	2020	3717	3702	3833
SLC7A5P1_4	SLC7A5P1	2356	5958	4130	3073	4428	5056	5044
AQP11_2	AQP11	2567	4038	3121	2292	3916	4259	4078
SLC8A1_2	SLC8A1	2848	3275	1796	1490	2717	2437	2924
ATP8B3_6	ATP8B3	2674	4253	2979	2729	4103	4917	4512
MFSD14B_5	MFSD14B	2178	3899	1983	1797	3514	3240	3104
SLC25A33_2	SLC25A33	2470	3979	2257	2049	3748	3876	4179
SLC25A14_3	SLC25A14	2184	3256	2435	2193	2922	2697	2934
MTF1_3	MTF1	2330	4071	2181	2105	2903	2970	3333
SLCO1C1_1	SLCO1C1	2805	4196	3327	1967	3741	3828	3540
SLC25A25_4	SLC25A25	2247	1793	1544	1419	2451	2529	3053
SLC35F1_1	SLC35F1	2133	2075	1236	1100	1823	1534	1625
SLC2A12_4	SLC2A12	1865	1706	1381	1016	1831	2307	1823
SLC20A1_6	SLC20A1	2823	4809	3167	2979	3811	3973	4229
SLC4A11_6	SLC4A11	2980	5639	4278	3022	5105	5415	5287
SLC10A5P1_1	SLC10A5P1	3034	4278	3210	2563	3480	4873	4112
POR_1	POR	3638	7155	4848	4026	7130	7458	7881
SLC25A5P7_4	SLC25A5P7	1870	3769	2921	2199	3834	3376	4043
ABCD4_5	ABCD4	2654	5713	3564	3085	4691	5372	5179
ATP11B_3	ATP11B	2347	4486	3149	2759	5615	5334	4945
MFSD2B_6	MFSD2B	2252	4038	2808	2247	4213	4035	3994
OR12D3_3	OR12D3	2485	1796	1333	878	1781	1666	1718
NIPA2_1	NIPA2	2883	2572	1797	1189	2496	2634	2458
SLC16A4_2	SLC16A4	3220	5150	2952	2343	4349	5112	4446
SLC25A47_4	SLC25A47	1813	4356	3014	2314	4304	5115	4328
Nonspecific_36	-	2662	7218	4908	3802	6402	7455	6454
ATP10A_6	ATP10A	2528	5356	3105	2488	5030	4782	5044
SLC6A21P_3	SLC6A21P	2400	1986	1471	1008	1749	1715	1745
DIRC2_3	DIRC2	2469	5016	3610	2893	4899	5736	5195
GPX4_5	GPX4	3203	5882	4300	3402	5492	5950	6405
SLC17A9_5	SLC17A9	2013	4230	2606	2179	3958	4227	3755
SPNS1_3	SPNS1	2368	1077	1003	700	1331	1776	1541
SLC26A7_5	SLC26A7	2573	6532	4071	3812	5476	5588	5372
ABCA2_5	ABCA2	2856	3735	2919	2404	2969	3625	4296
NIPA1_6	NIPA1	2415	7018	3846	3025	5906	5480	5914
SLC25A39P1_1	SLC25A39P1	1777	2464	1530	1356	3026	2438	3017
SLC9A3P3_5	SLC9A3P3	1714	3638	2534	2059	3464	3429	3634
MFSD12_2	MFSD12	2893	5081	3766	2963	5306	5105	6060
SLC6A21P_5	SLC6A21P	2459	2128	1123	1003	1984	1908	1753
SLC2A8_5	SLC2A8	2225	5102	3558	3270	4616	4779	5015
SLC9A3P3_2	SLC9A3P3	2210	4887	3186	2448	4378	4969	4162
SLC7A14_2	SLC7A14	2027	3370	2523	1836	3238	3837	3747
SLC26A10_2	SLC26A10	2242	2874	2236	1856	2753	3516	3297
AQP8_4	AQP8	4321	8137	5359	4619	6552	7383	6299
SLC39A5_4	SLC39A5	2234	4420	2835	2131	4065	3749	3846
NOX5_4	NOX5	1016	2309	1395	1016	1504	2115	2477
SLC6A18_5	SLC6A18	2228	2777	1811	1544	3056	2365	2635
SLC12A2_5	SLC12A2	1679	981	671	663	1017	826	1245
SLC25A39_1	SLC25A39	2748	3068	2087	1720	2479	3023	2928
ULK1_6	ULK1	2639	7713	4295	3250	7408	7294	6876
SLC9A5_4	SLC9A5	2243	5728	3670	3287	5239	5466	5052
OR13C4_1	OR13C4	2351	4970	2451	2352	4351	4174	5065
ABCG8_5	ABCG8	2144	4791	3317	2150	4076	3912	5295
ATP10B_5	ATP10B	2092	2167	1549	1473	1959	2152	2794
SLC24A2_1	SLC24A2	2069	4943	2878	2279	4093	3760	3691
SLC9A6_6	SLC9A6	2242	2651	1978	1628	2353	2475	2666
SLC22A1_6	SLC22A1	2461	4547	2537	2670	4614	4141	5230
SLC23A2_1	SLC23A2	1561	1313	702	737	1187	1265	1304
SLC52A3_4	SLC52A3	3352	7042	4736	3717	6222	7695	6677
ATP11B_4	ATP11B	2326	4335	2859	2809	4500	5206	5305
Nonspecific_22	-	3401	6010	3481	2495	4917	4815	4982
SLC22A11_5	SLC22A11	2267	3582	2185	2084	3356	3397	3388
HNRNPK_5	HNRNPK	3209	2881	2082	1841	2888	2921	3174
SLC44A1_3	SLC44A1	2540	5506	3961	3076	5088	5056	5270
SLC34A3_1	SLC34A3	2636	2753	1890	1401	2472	3166	2818
RHBG_2	RHBG	2606	4665	2643	3166	4350	4519	5826
SLC25A14P1_5	SLC25A14P1	2926	4376	2641	2417	3273	4082	5094
ATP8A2_5	ATP8A2	2859	6389	3985	3758	6263	6088	5879
SLC16A8_5	SLC16A8	2725	4953	3218	3105	4259	5033	4764
SLC27A4_1	SLC27A4	2005	3191	2681	2171	3084	3185	3211
ATP1B3_6	ATP1B3	2830	3888	2586	2038	4185	4377	4590
SLC5A3_4	SLC5A3	2995	3084	2075	1708	2574	3336	3291
ATP1B1_3	ATP1B1	2010	1900	1021	783	1425	1574	1699
SLC30A8_6	SLC30A8	2640	2191	1138	769	1733	1678	1233
SLC9A6_5	SLC9A6	2624	3640	2374	1722	3690	3375	3512
SLC32A1_6	SLC32A1	2891	5626	3286	2507	4648	4940	5167
SLC25A12_4	SLC25A12	2059	5062	3104	2550	4048	3883	4291
RIPK3_3	RIPK3	2005	3432	2811	2124	3590	4774	3364
SLC4A9_1	SLC4A9	2880	3743	2631	1613	3126	3093	3145
AQP6_3	AQP6	2627	4191	2867	2717	4206	4362	5101
SLC22A2_1	SLC22A2	2158	3346	2936	2242	3925	3417	4067
SLC25A24_2	SLC25A24	2371	1901	1752	1746	1715	2623	2285
SLC26A11_3	SLC26A11	2321	5293	3872	2915	4435	4950	4929
ATP8B1_1	ATP8B1	2320	5741	3375	2843	5168	4833	5310
SLC25A29_3	SLC25A29	2072	3709	3039	2624	3523	4104	4994
SLC25A39_5	SLC25A39	1558	2356	1626	1408	2396	2262	2386
SLC47A1_6	SLC47A1	3097	6558	5317	3696	6139	7626	7406
SLC25A24P2_1	SLC25A24P2	2652	5313	3124	2454	4182	4032	4387
MTCH1_1	MTCH1	2721	5663	3513	2647	4661	4796	5025
SLC7A8_3	SLC7A8	2460	2008	1612	1396	1928	2246	2269
SLC39A3_6	SLC39A3	2076	3028	1918	1703	2643	2473	3193
SLC2A12_2	SLC2A12	2363	5403	3475	3024	5352	5590	5625
SLC25A53_1	SLC25A53	2991	5269	3162	2745	4064	4249	5044
SLC18A2_6	SLC18A2	2623	4356	2827	2239	3916	4387	4595
SLC9A2_3	SLC9A2	2708	3829	2455	1999	2840	3126	2983
PSMB3_3	PSMB3	3492	94	2	18	98	97	15
SLC16A6P1_4	SLC16A6P1	2060	1762	1345	1235	1793	2322	2442
SLC16A14_3	SLC16A14	2791	5761	4108	2897	5084	6420	5227
ABCA7_5	ABCA7	2476	3131	2104	1596	3294	4054	3789
SLC25A40_2	SLC25A40	2344	2968	1914	1477	2716	2864	2893
SLC7A5P2_3	SLC7A5P2	2022	2952	1958	1721	2250	2159	2632
SLC7A7_6	SLC7A7	2812	6018	4583	3783	6049	6567	6725
OR10H2_6	OR10H2	2867	3168	2290	1851	3959	3799	4006
SLC2A10_3	SLC2A10	2547	5163	2884	2372	4889	4615	5018
SLC35G4_1	SLC35G4	2410	6748	3817	3548	5948	6200	6152
SLCO5A1_2	SLCO5A1	3006	7973	6397	5219	7673	8817	8357
SLC15A1_4	SLC15A1	2441	6133	3964	3296	6140	4937	6337
ATP2B3_2	ATP2B3	2429	3193	2268	1436	2939	3364	2588
SLC36A2_2	SLC36A2	2501	3150	2250	1759	3267	2805	2877
SLC25A18_4	SLC25A18	2408	5849	3910	3310	5192	5697	5689
SLC22A16_2	SLC22A16	2504	4465	2769	2265	3802	3731	3914
TMEM144_4	TMEM144	2218	1133	716	493	1447	1025	1291
SLC38A8_3	SLC38A8	2429	3948	2384	2338	3881	4077	3835
ABCB6_6	ABCB6	2421	5418	3434	2473	4645	4718	4577
OR1E2_3	OR1E2	3470	7951	5554	4612	7612	8280	7048
SV2B_5	SV2B	1957	1703	1462	1258	1688	2593	2364
UNC93A_6	UNC93A	2089	5663	3074	2508	4301	4829	4166
SLC39A10_6	SLC39A10	2192	3828	2183	2065	3363	3177	4022
SLC1A2_4	SLC1A2	2250	1764	1513	946	2230	2456	2507
OR13H1_4	OR13H1	2747	5659	4274	3624	5297	6056	6439
OR13J1_6	OR13J1	2430	4112	3650	2550	3352	4255	4134
Nonspecific_32	-	2648	7838	4988	3927	7100	7009	6933
SLC25A15_6	SLC25A15	2075	3843	2873	2296	3461	3933	4340
SLC17A8_4	SLC17A8	2701	2511	1919	1564	2186	3709	2923
SLC25A20P1_4	SLC25A20P1	2367	2634	2122	1656	1992	2526	2846
SLC2A13P1_6	SLC2A13P1	2255	3348	1707	1273	2499	2279	1968
SLC30A5_3	SLC30A5	2722	6792	4254	3581	5698	6225	6892
SLC25A39P2_5	SLC25A39P2	1858	2917	1600	1656	2455	2461	2633
SLC30A6_6	SLC30A6	2159	3086	2429	1911	3226	3370	3171
ATP1A3_5	ATP1A3	2617	5936	3489	3104	5118	5832	5080
SLC41A1_4	SLC41A1	2294	5020	2780	2560	4324	4112	4689
SLC35F3_4	SLC35F3	2529	3119	1767	1674	3331	3102	2977
ATP7A_1	ATP7A	2705	5928	4089	3168	4977	5585	5538
OR12D3_5	OR12D3	4568	5055	3300	2267	3788	4014	3804
SLC1A4_2	SLC1A4	2218	4085	2722	2349	3540	4286	4868
SLC26A4_2	SLC26A4	2154	3195	2092	1561	3397	3467	3120
SLC37A4_4	SLC37A4	2749	5033	3216	2802	4693	5078	5061
SLC1A4_6	SLC1A4	2030	2206	1791	1120	2032	2703	2348
SLCO2A1_5	SLCO2A1	2380	2191	1534	1526	2155	2531	3036
ATP13A3_3	ATP13A3	2760	5793	4067	3179	5943	6037	5678
SLC38A10_1	SLC38A10	2297	5108	3595	2839	4567	4411	5220
SLC6A6P1_5	SLC6A6P1	2731	5800	3794	3220	5640	5668	5312
SLC2AXP1_5	SLC2AXP1	2860	5500	4102	3272	4725	5775	5181
OR1B1_1	OR1B1	2586	3742	2214	1838	3489	2908	3090
SV2A_2	SV2A	2820	3564	2625	2228	3759	4395	4742
MPDU1_1	MPDU1	1986	2021	1441	1372	3626	3468	4025
SLC25A14_6	SLC25A14	2905	6843	4889	4317	5952	7453	6940
RPS7_3	RPS7	2978	3072	1909	1497	2435	2994	2895
SLC41A2_3	SLC41A2	2364	2436	1779	1362	2138	2789	2875
SLC35D1_2	SLC35D1	3021	7516	4241	3761	6057	5991	5624
SLC35C1_5	SLC35C1	2644	4148	2715	2409	5167	5309	5635
SLC25A12_6	SLC25A12	2179	3795	2998	1967	3253	3726	4001
ABCB4_5	ABCB4	2508	5839	3318	3050	4855	4446	5184
SLC35E3_3	SLC35E3	2632	1379	978	958	1109	1564	1813
SLC29A4P2_6	SLC29A4P2	2968	5931	4392	3296	6093	6815	5718
SLC39A10_5	SLC39A10	1916	5300	2797	2986	4468	4914	5331
SLC35G2_3	SLC35G2	2816	5034	3104	3003	5057	4986	5798
SLCO4C1_1	SLCO4C1	2297	4316	3060	2542	4548	3977	4670
SLC35B1_6	SLC35B1	3626	1237	931	642	4646	4291	4213
SLC22A14_4	SLC22A14	2192	4243	2654	2069	3657	2866	3447
SLC8B1_2	SLC8B1	2572	5451	3732	3466	5173	5606	6097
SLC36A1_6	SLC36A1	2604	5154	3437	2833	4797	4926	4665
SLC2A7_4	SLC2A7	2721	5516	4411	3135	6004	6374	5436
SLC39A13_6	SLC39A13	2037	4463	2947	2590	4201	4707	4984
ATP7B_6	ATP7B	2173	4256	2763	2459	3805	4105	3900
ABCB6_5	ABCB6	2387	3550	2663	1888	2762	3020	2941
SLC28A3_3	SLC28A3	1563	3105	1918	1658	2414	2892	3161
SLC19A3_4	SLC19A3	2629	1611	1498	1345	1497	2094	1993
SLC25A1_2	SLC25A1	3059	2262	1921	1295	1889	1736	2158
SLC35G4_2	SLC35G4	3074	5316	3986	2744	5143	5807	5829
SLC47A1P1_4	SLC47A1P1	2594	7108	4389	3426	6887	6465	5977
SLC25A26_1	SLC25A26	2207	3066	1941	2001	3576	2964	3985
SLC35E4_2	SLC35E4	2574	2353	1631	1404	2456	2820	2815
SLC1A3_3	SLC1A3	3167	3862	2683	2364	3260	3824	3724
SLC24A4_5	SLC24A4	2582	5314	4294	3583	5141	5511	6204
SLC13A3_2	SLC13A3	2794	3392	1757	1663	2987	3647	3543
POLR2L_1	POLR2L	2790	190	76	79	229	184	215
RCC1_4	RCC1	3047	621	446	272	739	796	757
SLC6A17_1	SLC6A17	2274	1803	1433	893	1460	1656	1380
SLC25A24P1_1	SLC25A24P1	2620	3613	2377	1934	3147	3207	3617
AQP1_6	AQP1	1307	3805	2010	1974	3285	3290	3310
SLC25A47P1_1	SLC25A47P1	2958	6944	4079	3366	5253	5551	6052
SLC38A2_1	SLC38A2	2585	3153	1921	1895	3469	3447	3756
SLC9B1P3_3	SLC9B1P3	3046	1785	1377	1079	2194	2243	2531
SLC29A1_2	SLC29A1	1396	868	617	365	620	708	603
MPC1L_5	MPC1L	2107	2250	1089	1099	1974	1513	2347
SLC25A28_3	SLC25A28	2713	2339	1416	1403	2269	2078	2058
ATP2C2_5	ATP2C2	2202	2348	1518	1353	2232	2465	2597
RHCG_5	RHCG	1774	3039	1532	1211	2539	2142	2255
SLC15A5_5	SLC15A5	2620	1619	996	1066	1559	1485	1425
SLC25A1P5_3	SLC25A1P5	1999	4441	2703	2305	3431	3975	3894
BAX_4	BAX	1740	3210	2802	1902	3599	3210	3877
SLC35D2_1	SLC35D2	2690	6340	3951	3253	5499	5482	5481
UCP2_4	UCP2	1915	2639	1809	1708	2552	3052	3021
SLC13A5_1	SLC13A5	2523	3451	2425	1714	3479	3742	3590
SLC6A20_5	SLC6A20	1883	4380	2308	2297	3278	3086	3851
SLC1A3_5	SLC1A3	3142	6109	3503	2935	4970	5675	5133
SLC6A6_4	SLC6A6	2087	3346	1936	1911	2948	2819	3339
SFXN3_6	SFXN3	2111	1988	1062	984	1608	1285	1646
SLC33A1_2	SLC33A1	2237	1010	489	352	462	388	300
SLC35E1P1_2	SLC35E1P1	2481	1588	1364	805	1578	1846	1570
Nonspecific_14	-	2464	5140	3032	2879	4208	4128	4532
SLC1A5_1	SLC1A5	2809	2150	1462	1387	2482	3109	3053
SLC44A3_6	SLC44A3	3341	3977	3030	2615	3335	3910	4010
Nonspecific_10	-	2412	3233	1951	1627	2892	2801	3229
SLC25A32_5	SLC25A32	1976	4164	2483	2238	3603	3850	4433
SLC5A2_2	SLC5A2	2881	3939	1951	1689	3184	2428	2528
SLC5A2_3	SLC5A2	2096	5136	3419	2678	4401	3556	4299
SLC45A2_4	SLC45A2	2147	1498	1053	760	1289	1426	1932
SLC35E4_6	SLC35E4	2327	5134	3824	2841	5791	5920	5096
SLC17A7_3	SLC17A7	2372	4296	2492	2381	3439	4303	3971
SLC16A5_2	SLC16A5	2890	4794	3390	2879	4700	4845	4828
ABCA5_5	ABCA5	2145	1776	1193	1149	1380	1884	1981
SLC28A2_2	SLC28A2	2414	5782	3652	2828	4845	5231	5032
MPDU1_2	MPDU1	2176	1890	1368	1010	3113	2864	2784
SLC27A6_4	SLC27A6	2630	4360	2601	1963	3341	3797	3980
SLC7A3_5	SLC7A3	2198	4210	3241	2698	4109	4515	4915
SLC24A3_2	SLC24A3	2082	3300	2146	1549	3074	3100	2777
SLC11A1_6	SLC11A1	2090	2882	2121	1559	2756	2980	2723
SLC36A2_5	SLC36A2	2242	3527	2703	1936	3255	3687	3314
RPS19_2	RPS19	3336	157	91	125	304	556	398
SLC25A33_6	SLC25A33	1856	3374	2154	1781	3383	3555	3687
MFSD5_1	MFSD5	2431	4762	3313	2828	4158	5034	4683
SLC28A1_5	SLC28A1	2633	9742	4797	4336	7733	6731	8084
SLC4A11_2	SLC4A11	2620	5721	4057	3235	5830	5823	6148
SLC4A10_1	SLC4A10	2296	2088	1538	1202	2184	2538	2087
SLC30A4_4	SLC30A4	2287	777	709	393	1095	1067	1152
SLC33A1_3	SLC33A1	2045	500	345	305	255	313	397
AQP12B_3	AQP12B	4782	4408	3725	2420	4000	5143	4515
SLC22A24_3	SLC22A24	2631	5965	3329	3370	4996	4680	6043
SLC25A16_2	SLC25A16	1823	2450	1202	1154	2155	2161	2504
SV2A_6	SV2A	2419	2902	1627	1315	2910	2385	2723
MFSD1_2	MFSD1	2684	2409	1298	1334	2146	1732	2089
SLC37A1_5	SLC37A1	1895	3669	2292	1887	3437	3459	3623
SLC25A1P3_3	SLC25A1P3	2995	7074	4625	3419	6249	6861	6234
ABCB5_1	ABCB5	2485	3914	1908	1770	3357	3000	3509
SLC35A2_4	SLC35A2	2720	325	179	41	180	185	81
LETM2_1	LETM2	2440	4764	2770	2468	4377	4081	4314
ABCA13_3	ABCA13	1943	2195	1174	1109	1712	1779	2018
Nonspecific_18	-	3191	7412	5128	3569	5800	7081	6978
THOC2_5	THOC2	2434	21	21	9	61	13	19
ATP8B2_5	ATP8B2	2195	2490	1424	1216	2492	1680	2322
SLC13A3_3	SLC13A3	2365	3881	2752	2503	4057	4253	4761
DIRC2_5	DIRC2	2915	4859	3577	2870	4458	5985	5501
TP53_6	TP53	2853	5739	4037	3311	5586	6510	6188
SLC5A10_3	SLC5A10	1866	4513	2677	2283	4027	3828	3831
ABCC12_6	ABCC12	2170	2747	2156	1788	3127	3096	2912
SLC45A4_5	SLC45A4	2714	3212	2144	1866	2774	2790	2685
SLC20A1P3_2	SLC20A1P3	2364	2564	1973	1270	2514	2663	2397
SLC25A20P1_3	SLC25A20P1	2237	4099	2217	1819	2996	3227	2859
MTCH2_4	MTCH2	1946	3637	2025	2006	4282	3965	4193
SLC35E1P1_4	SLC35E1P1	1983	3677	2208	1941	3109	2932	3915
SLC27A3_2	SLC27A3	2638	3939	2512	1958	3389	3168	2891
OR13H1_5	OR13H1	3155	3339	2488	1922	3178	3010	2964
OR10A4_4	OR10A4	2272	5553	3703	2823	4603	5575	5455
SLC9C2_5	SLC9C2	2508	6214	3702	3342	5559	5536	6262
SLCO3A1_2	SLCO3A1	2837	1771	1033	932	1558	1470	1639
MFSD12_3	MFSD12	1954	4502	2288	2283	3829	3852	3672
MFSD8_6	MFSD8	2909	4641	3173	2645	4175	5451	4997
SLC35E4_1	SLC35E4	2346	5776	3591	3624	5318	5701	6125
SLC9B1P2_5	SLC9B1P2	1917	2948	2123	1646	2724	2660	3311
SLC25A4_3	SLC25A4	2134	1360	1312	877	2097	2011	2076
BBC3_1	BBC3	3362	9522	5283	5037	8691	8850	9104
SLC41A2_2	SLC41A2	1693	2099	1614	1044	1711	2296	2095
SLC4A8_4	SLC4A8	2412	2770	2176	1709	2335	2863	3277
LETM2_3	LETM2	2122	2086	1382	1287	2111	2406	1838
Nonspecific_37	-	2977	5487	2780	2785	4292	4029	4642
SLC13A3_4	SLC13A3	1818	2422	1551	1613	2749	2327	3201
SLC26A8_3	SLC26A8	2104	4814	2792	2334	3977	4211	3843
SLC26A9_6	SLC26A9	2493	6971	3627	3892	6417	6002	7944
MFSD14A_1	MFSD14A	1913	3997	2827	2066	3402	3460	3391
CYBB_1	CYBB	3290	6395	4515	4061	6538	6977	7220
ATG5_1	ATG5	2242	1440	905	571	1329	1005	1353
SLC52A2_5	SLC52A2	2257	3810	2400	1842	3351	3273	3023
SLC16A6P1_1	SLC16A6P1	2494	4599	3098	2688	4193	4782	5298
SLC41A1_5	SLC41A1	1445	883	492	620	891	1061	945
SLC11A2_6	SLC11A2	3018	4713	3257	2384	3871	4710	3998
SLC18A3_3	SLC18A3	2035	4040	2526	2051	3964	4301	4343
TAP1_1	TAP1	2673	5748	3345	3044	4677	4388	4965
SLC45A3_5	SLC45A3	2110	3513	2722	2413	3329	3675	4660
SLC25A35_2	SLC25A35	2746	4997	3604	3072	4784	5940	5777
OR13H1_6	OR13H1	2996	6597	4423	3415	4969	5528	5655
OR1E2_2	OR1E2	3111	6839	4134	3341	6057	6530	6725
SLC4A2_6	SLC4A2	2971	6556	3914	3502	5675	5347	6034
SLC25A21_6	SLC25A21	2928	2463	1784	1296	2358	2934	2858
SLC16A11_4	SLC16A11	2729	6737	3780	3296	6158	5438	5101
SLC25A29_4	SLC25A29	2638	6555	3944	3374	5908	5449	5530
SLC1A1_6	SLC1A1	2890	6843	4470	3747	5735	6410	6776
SLC25A6P6_2	SLC25A6P6	1993	2328	1529	998	1813	1897	1883
SLC38A11_6	SLC38A11	2522	3307	2456	2046	3390	3349	3228
SLC10A4_1	SLC10A4	2340	3704	3097	2505	3823	3841	4659
RRM1_3	RRM1	3352	98	62	49	57	7	12
SLC25A2_1	SLC25A2	1885	2307	1651	1367	2011	2390	2657
ABCD4_6	ABCD4	1762	1871	1304	945	1437	1732	1903
CYBB_2	CYBB	2825	3696	2244	1910	3252	3286	3757
SLC24A5_4	SLC24A5	2364	1574	1346	957	1431	1929	1649
SLC8A3_4	SLC8A3	1755	3329	2182	1706	3394	3141	2905
GSR_1	GSR	2789	5835	3480	2881	77	132	134
SV2C_5	SV2C	1958	4812	2504	2578	4458	3547	4482
SLC44A2_5	SLC44A2	1846	2102	940	1059	1822	1754	1827
SLC6A20_6	SLC6A20	2471	2901	2064	1720	2501	2672	2316
SLC39A7_6	SLC39A7	2284	89	69	26	141	193	161
OR12D3_4	OR12D3	2746	4210	2458	2249	3389	3158	3413
SLC35E2B_5	SLC35E2B	2212	4557	3147	2674	4132	4089	4111
SLC6A16_4	SLC6A16	2631	3404	2337	1819	3199	2964	3357
SLC22A5_4	SLC22A5	2212	3185	2363	2028	3080	3111	3866
SLC17A3_4	SLC17A3	2803	2137	1317	982	2051	1907	1827
SLC12A7_6	SLC12A7	2800	6777	4344	3659	6465	6638	6678
ATP2C1_3	ATP2C1	2106	1814	1654	1243	1866	2100	2071
MFSD2A_3	MFSD2A	3907	9354	5347	3776	7332	7424	7604
ABCG1_4	ABCG1	2708	5564	4230	3761	5222	5514	5823
SLC25A23_1	SLC25A23	2233	3286	2389	1967	4070	3819	4030
SLC19A3_3	SLC19A3	2225	4060	2426	2212	3962	3349	3859
SLC25A12_5	SLC25A12	2567	1512	942	879	1254	1590	1267
SLC46A2_6	SLC46A2	2416	4079	2774	1930	3298	3394	3587
SLC25A5_1	SLC25A5	1805	3490	1845	1570	2793	2453	2692
ABCA3_5	ABCA3	2209	5888	3386	2371	4407	4058	3910
SLC27A5_3	SLC27A5	2756	4233	2498	2049	3141	4704	3611
SLC9B1P2_2	SLC9B1P2	2081	619	360	365	710	927	740
SLC7A14_5	SLC7A14	3002	7607	5354	3654	7042	8319	7120
ABCB11_2	ABCB11	2322	3534	2392	2059	3022	3057	3528
SLC29A1_4	SLC29A1	2052	2871	1525	1255	1976	2066	2166
SLC2A6_4	SLC2A6	2890	6344	3725	3599	5504	6414	6346
SLC30A6_5	SLC30A6	2504	3573	2151	2182	3446	3100	4051
SLC35A4_1	SLC35A4	2275	6034	4010	2623	5355	5253	4606
SLC22A20P_3	SLC22A20P	1954	2121	1530	1326	2451	2394	2581
SLC22A8_4	SLC22A8	1853	4907	3003	2270	4245	4143	4070
SLC25A38_3	SLC25A38	2437	5273	3205	3017	4663	4837	4961
SLC30A8_1	SLC30A8	3068	5904	4045	3046	5340	6224	5516
SLC35G2_5	SLC35G2	2011	2303	1742	1565	2366	2710	2552
Nonspecific_59	-	2995	4530	3195	2408	3940	4427	4244
SLC7A1_1	SLC7A1	2338	1380	1438	968	1561	2146	1512
SLC29A4P2_3	SLC29A4P2	2701	5122	3684	3444	4786	5300	6300
ATP13A3_5	ATP13A3	2807	5695	3497	3182	5661	6048	5896
SLCO1B7_2	SLCO1B7	2395	4002	2411	2133	3021	3413	3409
SLC16A12_3	SLC16A12	1955	1848	1093	1025	1166	1507	1432
SLC11A2_5	SLC11A2	3008	2095	1610	1264	1915	2184	2343
SLC1A7_2	SLC1A7	2795	6322	4417	3330	5678	5779	5521
SLC12A3_1	SLC12A3	2743	3935	3064	2681	4128	4260	4521
SLC25A39P2_1	SLC25A39P2	2486	5742	3765	3714	5649	5565	6464
SLC6A16_2	SLC6A16	2599	2059	1042	940	1777	1495	1752
SLC22A17_5	SLC22A17	1974	2888	2066	1778	3084	2997	3047
SLC22A20P_4	SLC22A20P	2161	4162	2619	2303	3950	3646	4269
SLC4A1_2	SLC4A1	2017	2129	1487	1235	2067	2051	1955
SLC6A4_5	SLC6A4	2300	2748	1506	1331	2713	2236	1962
SLC22A24_2	SLC22A24	1943	2480	1569	1637	2094	2377	2979
ABCB8_5	ABCB8	2390	6634	4123	3799	5894	5840	6245
SLC9B1_2	SLC9B1	2700	4794	3674	3365	4806	5836	5844
SLC4A1_3	SLC4A1	2199	4176	1986	1613	3593	2804	3352
SLC2A5_1	SLC2A5	2494	2340	1723	1745	2447	2488	2563
SLC7A2_4	SLC7A2	2057	3200	2660	2392	3422	3919	3955
SLCO6A1_6	SLCO6A1	2700	6297	4116	3563	5519	5954	6172
SLC17A5_4	SLC17A5	2076	4595	3117	2108	4077	4063	4530
SLCO4C1_5	SLCO4C1	2526	7143	4614	4177	5991	6588	6617
SLC25A15P5_4	SLC25A15P5	2419	1935	1210	1522	2201	2041	2573
CASP9_3	CASP9	1580	2781	1925	1790	2574	2666	2899
NFE2L2_2	NFE2L2	1499	756	624	489	122	230	239
BAX_2	BAX	1444	2109	1501	1072	1782	2174	1787
ABCB1_4	ABCB1	1418	3322	2074	1850	2661	2950	3198
SLC25A14P1_4	SLC25A14P1	1980	1463	1174	1063	1465	1439	1833
ANKH_1	ANKH	2793	6411	4034	3486	6673	6015	6956
SLC38A9_1	SLC38A9	1816	1074	860	578	1367	1387	1227
SLC2A3P4_2	SLC2A3P4	2570	1718	984	731	1261	1098	1157
SLC44A2_6	SLC44A2	2128	1501	849	856	1335	1510	1450
MFSD3_4	MFSD3	2062	2542	1617	1294	2278	2203	2143
SLC37A2_3	SLC37A2	3035	3297	2157	2084	2786	2868	3683
SLC16A7_3	SLC16A7	1913	3679	2399	2154	2915	4126	3986
NIPAL3_6	NIPAL3	3256	5968	4161	3545	6232	5895	5907
SLC29A3_6	SLC29A3	2467	5987	3995	3273	5673	5110	6295
SLC44A3_3	SLC44A3	2505	4430	2569	2102	3809	3423	3882
SPNS2_2	SPNS2	2244	2231	1765	1356	1923	1805	2251
MFSD4_4	MFSD4	2532	2529	1273	1092	1916	1763	2074
TP53_3	TP53	2978	6955	4899	3771	6419	7739	7316
SPNS2_1	SPNS2	1947	4617	2839	2895	4165	4084	5001
MLKL_2	MLKL	1634	1455	1080	891	1123	1689	1755
ABCB1_6	ABCB1	2010	1600	1251	961	1692	1936	2156
SLC9C2_1	SLC9C2	2063	1343	1415	903	1820	2027	2160
ABCB9_2	ABCB9	2212	1589	1334	1106	1769	1518	2035
SLC10A7_3	SLC10A7	2491	1762	1188	895	2304	2200	1722
SLC25A3P3_4	SLC25A3P3	1693	2740	1718	1476	2303	2360	2963
SLC9C2_2	SLC9C2	2117	4719	2997	2242	4483	4220	3727
AQP9_5	AQP9	2293	4439	3212	2645	4784	4988	5148
Nonspecific_25	-	2187	6046	4263	3789	5423	6179	6981
SLC33A1_6	SLC33A1	2345	933	497	535	646	679	682
SLC25A1P4_2	SLC25A1P4	2701	5431	3224	3259	4546	4759	5977
SLC22A20P_1	SLC22A20P	1813	2265	1412	1278	2263	2555	2310
SLC22A12_3	SLC22A12	2400	4340	2835	2765	3847	4591	4554
ABCD2_6	ABCD2	1884	3535	2073	1226	2968	3039	2113
SLC38A7_5	SLC38A7	1676	3738	2728	2156	3322	3922	3831
SLC6A12_5	SLC6A12	1911	3965	3604	2772	3542	5338	4831
SLC9A1_1	SLC9A1	2322	2948	2236	1950	2744	2965	3299
SLC22A4_5	SLC22A4	2157	2915	1427	1336	2380	2442	1995
SLC18A3_4	SLC18A3	2599	4555	2968	1961	3997	4221	3593
Nonspecific_12	-	3094	7138	4278	4170	7084	5970	6991
SLC4A8_6	SLC4A8	1959	3551	2656	2095	3215	3468	4175
RCC1_2	RCC1	2968	965	507	638	1215	1420	1558
SLC30A10_4	SLC30A10	2123	5179	3657	2598	4202	4959	4406
Nonspecific_51	-	3334	7043	5466	3953	6563	7608	7505
SLC25A46_6	SLC25A46	3208	5187	3376	2757	4527	4703	5111
MTCH2_6	MTCH2	2368	4823	3918	3637	5319	6112	6572
SLC30A9_6	SLC30A9	2029	219	320	204	591	660	848
SLC1A7_6	SLC1A7	2095	2858	1546	1354	1990	2048	2212
SFXN1_4	SFXN1	2766	2600	1573	1297	2466	2244	2176
FLVCR2_6	FLVCR2	2576	5215	3806	3059	5356	4887	4962
SLC39A12_2	SLC39A12	2095	5173	3325	2921	4426	4916	5521
SLC7A14_1	SLC7A14	1747	1681	1302	811	2340	1883	1844
ATP2B1_6	ATP2B1	2427	1380	726	957	1635	1997	2128
SLC25A52_2	SLC25A52	2390	3159	2116	1517	3098	3306	4004
ABCB11_6	ABCB11	2294	1818	1035	731	1604	1327	1663
SLC22A2_6	SLC22A2	2525	5694	3604	3092	5045	5266	5656
MFSD4_2	MFSD4	2519	3124	1892	1848	2580	2742	3663
ABCC10_6	ABCC10	2691	6281	3911	3320	5722	5654	6330
BBC3_5	BBC3	1193	2348	1182	797	2231	2058	1717
SLC30A10_6	SLC30A10	2365	4332	2619	2460	3612	3859	4144
SLC7A11_6	SLC7A11	2027	2362	1176	1266	1225	1189	1109
ABCA13_6	ABCA13	2151	4716	3463	2681	3836	5108	4904
SLC1A6_4	SLC1A6	2112	3835	2490	2289	4788	4141	4514
SLC18B1_3	SLC18B1	2679	8304	5538	5162	8481	8131	8990
SLC26A11_1	SLC26A11	1887	2691	1619	1220	2339	2353	2499
SVOPL_2	SVOPL	2525	5668	4340	3462	5227	5907	6487
ABCC6_4	ABCC6	2845	5872	3261	3043	3685	3358	3683
SLC25A5P6_4	SLC25A5P6	2219	4896	3567	2907	4185	5033	3980
SLC25A11_4	SLC25A11	2823	6833	4994	3504	5199	6338	5557
SLC9A3P3_4	SLC9A3P3	2089	4122	3102	2582	3820	4724	5039
SLC37A4_1	SLC37A4	1961	1673	1138	984	1408	1698	1346
SLC35B2_4	SLC35B2	2328	1000	608	394	1988	1433	1861
PQLC3_1	PQLC3	1901	2967	1894	1671	2220	2234	3002
SLC39A14_4	SLC39A14	3293	3237	2254	1769	3228	2975	3281
ABCB6_2	ABCB6	2324	3521	2498	1959	2895	3708	4022
HNRNPK_1	HNRNPK	2948	3319	2253	1907	3050	3158	3019
SLC22A14_2	SLC22A14	2052	1736	1742	1020	1552	1841	1998
SLC46A2_2	SLC46A2	2229	5832	3512	2574	4548	4698	4501
NIPAL3_4	NIPAL3	2645	4809	3921	3037	5402	5691	6245
SLC44A4_3	SLC44A4	1978	2499	2000	1655	2288	2710	2603
SLC1A7_4	SLC1A7	1965	3193	2308	1845	2808	3586	3596
OR10H3_1	OR10H3	2626	3648	1833	1823	3388	3316	4266
ATP1A1_4	ATP1A1	2301	4833	2872	2723	4166	4127	4360
SLC25A6P5_2	SLC25A6P5	2377	3837	2643	2231	3040	3769	3607
SLC8B1_5	SLC8B1	2624	4776	3349	2511	4893	5448	5429
SLC50A1_3	SLC50A1	2058	3529	1951	2293	3074	2698	3734
SLC26A9_1	SLC26A9	2392	3862	2841	2313	3930	4625	4656
MFSD3_2	MFSD3	1949	3067	2166	1939	2658	2756	2835
SLC25A1P2_6	SLC25A1P2	1627	2818	1716	1524	2568	2488	2467
SLC39A4_5	SLC39A4	2554	3875	2182	2271	3836	3485	3555
ABCA2_1	ABCA2	2169	3553	2541	2127	3266	3785	3953
PQLC2_3	PQLC2	1147	1715	1277	789	1545	1620	1556
SLC25A1P3_5	SLC25A1P3	2376	3688	2356	2162	3359	3229	3579
SLC16A6P1_5	SLC16A6P1	1349	1430	1189	703	1609	1812	1654
UNC93B1_1	UNC93B1	3603	8192	5555	4361	7697	7937	8377
SLC16A13_4	SLC16A13	1858	1672	819	797	1575	1436	1240
OR1A1_5	OR1A1	3364	6530	3606	3275	4831	5421	6249
FAM86B1_5	FAM86B1	2329	3810	2406	1955	3379	3330	3628
SLC16A1_1	SLC16A1	2767	3162	2170	1651	3191	2964	3461
Nonspecific_52	-	3255	8127	5295	4083	7137	7569	7504
SLCO1A2_4	SLCO1A2	2103	1473	892	697	1302	1396	1352
SLC35E1P1_5	SLC35E1P1	2731	5705	3192	2654	4505	4370	4724
RHAG_6	RHAG	2019	4719	2907	2433	3824	3371	4560
SLC18A1_5	SLC18A1	2166	3150	2085	1793	2801	2366	3741
SLC26A7_4	SLC26A7	2284	2850	1783	1687	2319	2315	2629
SLC25A1P2_3	SLC25A1P2	2137	2745	2412	1610	3044	3542	2933
SLC38A3_4	SLC38A3	2254	4598	3326	2590	4048	4233	4513
SLC9B1P1_3	SLC9B1P1	2257	1689	1275	1269	1507	1834	1565
ATP9B_5	ATP9B	1609	1608	1308	1004	2249	2684	2080
MTF1_6	MTF1	2532	3230	2760	2281	2857	3689	4145
SLC35G5_4	SLC35G5	2449	267	342	224	357	634	647
SLC35F3_1	SLC35F3	2898	5682	3435	2728	4872	5498	4912
SLC25A47P1_5	SLC25A47P1	2549	2590	1894	1263	2667	2185	2485
SLC12A2_3	SLC12A2	2410	1767	1101	858	1752	2239	1338
SLC39A4_3	SLC39A4	2901	4658	3259	2429	4555	4813	4463
MFSD14B_2	MFSD14B	1465	3749	2817	2170	3627	3837	3647
SLC41A2_4	SLC41A2	1872	3795	2434	2242	3086	3716	3174
SLC17A7_4	SLC17A7	2611	7166	4636	4057	6371	5754	7347
SLC38A3_1	SLC38A3	2589	2847	1936	1750	2410	2695	2651
AQP6_1	AQP6	4698	8536	4964	4797	7014	7521	8317
SLC28A3_1	SLC28A3	1675	2368	1414	1009	1926	2014	2183
SLC25A6P1_5	SLC25A6P1	2519	6976	4398	3697	6346	5594	6836
SLC25A5P9_1	SLC25A5P9	2175	4350	3071	2369	4115	4410	4007
SPNS2_4	SPNS2	2339	4613	3802	2962	4342	5254	5549
SLC35B2_2	SLC35B2	2901	207	160	148	978	825	695
SLC22A13_4	SLC22A13	2510	4039	3049	2177	3188	3604	3644
SLC9A8_3	SLC9A8	2813	2324	1584	858	1737	2102	1892
SPNS2_5	SPNS2	2533	5598	3654	3007	5231	5490	5532
SLC35G3_2	SLC35G3	2985	7380	5175	4185	6879	7116	6677
SLC25A5P8_5	SLC25A5P8	2459	5013	3154	2453	4634	4789	4800
AQP10_1	AQP10	3402	6596	4331	3898	5211	5375	6814
ATP2C2_6	ATP2C2	2089	6960	3959	2773	6223	6177	6311
SLC25A18P1_3	SLC25A18P1	2379	3922	2936	1928	3602	4258	3816
SLC38A9_2	SLC38A9	3472	5531	3428	2878	5800	6070	5865
OR1B1_4	OR1B1	2698	2598	1698	1234	2753	2207	2440
SV2B_4	SV2B	2185	5151	3061	2727	4674	4394	4854
SLC20A1P2_4	SLC20A1P2	1882	2292	1832	1569	2436	2917	2965
SLC35D1_4	SLC35D1	1895	2887	1992	1641	2414	2891	2803
RPL15_3	RPL15	3371	490	490	369	1089	1359	1154
NIPAL3_1	NIPAL3	2931	4787	4140	2853	5225	5731	5821
SLC25A14P1_3	SLC25A14P1	2281	4216	2734	2304	3646	3667	4133
AQP4_3	AQP4	1475	1199	919	855	1573	1290	1493
SLC19A2_2	SLC19A2	3532	4580	3253	2802	4731	4769	5347
OR12D2_1	OR12D2	2895	4454	3056	2424	3956	4166	4286
SLC30A4_6	SLC30A4	2038	3422	2618	2094	3312	3848	3576
ABCC2_4	ABCC2	2331	4174	2474	2407	3914	4481	4234
SLC39A1_4	SLC39A1	1883	2981	2227	1490	2756	3251	2990
ATP1B2_6	ATP1B2	2409	4554	3104	2396	4357	4553	3695
SLCO1B3_4	SLCO1B3	2403	3177	2075	1841	3134	3224	3115
SLC7A3_3	SLC7A3	2167	2674	2258	1558	2685	2929	2832
SLC25A39_3	SLC25A39	2208	3677	2144	2092	3287	2666	3408
SLC25A19_6	SLC25A19	3055	2571	1839	1672	2240	2957	3028
MTF1_4	MTF1	4787	5215	3300	2759	4725	4665	4694
SLC6A8_2	SLC6A8	1770	3221	2439	1842	2845	3458	3371
PQLC3_6	PQLC3	2032	2904	1769	1522	2686	2925	2562
SLC4A2_2	SLC4A2	2275	4547	2676	2357	4156	4003	4228
SLC17A3_3	SLC17A3	1831	2242	1544	1152	1744	1800	2278
SLC17A1_1	SLC17A1	2512	5014	3609	3172	4400	4663	5282
SLC43A3_6	SLC43A3	2771	5547	3479	2694	5327	5166	5242
ABCD3_3	ABCD3	1660	1039	765	628	1216	1088	1563
SLC29A1_6	SLC29A1	1813	3243	1927	2005	3082	2728	3305
XPR1_2	XPR1	2426	2889	1914	1787	2732	2851	3381
SLC25A32_2	SLC25A32	2316	5311	2755	2661	4848	4820	4984
SLC25A48_1	SLC25A48	2689	5480	3731	3572	4988	5502	5616
SLC23A1_6	SLC23A1	2207	3247	2318	1934	2835	3726	3523
SLC25A3_5	SLC25A3	1984	1882	1514	1375	2481	2336	2129
SLC30A2_6	SLC30A2	2565	3731	1897	1993	3761	4124	3654
OR10H2_4	OR10H2	2892	3867	3025	2429	3493	4245	4072
POLR2L_6	POLR2L	3524	91	105	106	188	385	333
SLC31A1P1_2	SLC31A1P1	2212	1790	983	914	1711	1673	1439
SLC29A4_5	SLC29A4	2363	947	699	524	1651	1430	1478
SLC2A9_1	SLC2A9	2318	5009	3861	3209	4114	4464	5453
SLC18A2_2	SLC18A2	2342	3639	2482	2003	4052	3754	3216
SLC47A1P1_6	SLC47A1P1	2533	3492	2182	1658	3417	3390	3596
NIPA2_6	NIPA2	2617	4100	2755	2499	4429	4807	4934
TMEM104_3	TMEM104	2778	4866	3911	2789	4485	5478	5168
SLC16A1_6	SLC16A1	3306	5934	4341	3341	5697	6000	6090
SLC44A5_2	SLC44A5	2955	4424	2624	2285	4059	4074	3651
OR10A3_2	OR10A3	2939	2892	2270	1969	2659	3554	2994
SLC5A4P1_6	SLC5A4P1	2755	3400	2103	1446	2979	2984	2832
ATP11B_6	ATP11B	2061	1452	1196	982	1659	1698	1637
SLC26A5_5	SLC26A5	1980	3699	3027	1956	3762	3922	3454
SLC15A3_2	SLC15A3	2746	3608	2494	1966	3688	4036	3985
SLC7A2_5	SLC7A2	3203	4021	2747	1870	3239	3708	3299
ATP2A2_2	ATP2A2	2624	112	45	22	114	63	62
SLC30A8_5	SLC30A8	1732	2921	1992	1786	2590	3340	3083
SLC41A2_6	SLC41A2	2205	3661	2127	1750	3269	3272	3129
SLC38A10_4	SLC38A10	2391	2421	2183	1498	2278	2489	2743
SLC31A1P1_4	SLC31A1P1	1941	1801	1033	878	2190	1473	1751
SLC5A12_5	SLC5A12	2885	5674	3790	3269	5443	6186	7203
MFSD4_6	MFSD4	2226	3676	2151	2010	3057	3738	3906
SLC25A5P6_6	SLC25A5P6	2158	1867	1313	1236	1553	2107	2204
SLC13A2_5	SLC13A2	2202	2836	1854	1184	2421	2416	2037
SLC29A4P2_1	SLC29A4P2	2277	2867	2134	1729	2578	3087	2908
ATP10D_6	ATP10D	2265	3437	2739	1850	3252	3173	3207
SLC35F6_2	SLC35F6	2088	6702	4271	4135	5969	6368	6591
SLC25A25_6	SLC25A25	2893	4202	3042	2893	3866	4469	5139
RRM1_6	RRM1	2305	72	61	28	41	134	60
SLC7A13_1	SLC7A13	3055	4012	2664	2429	3568	4229	4049
SLC35D2_2	SLC35D2	1769	5037	3271	2761	3888	3788	4479
DIRC2_1	DIRC2	2218	1801	1171	1035	1496	1810	2294
ABCF1_3	ABCF1	2021	94	58	26	341	417	569
SLC10A5P1_4	SLC10A5P1	2978	8294	4560	4365	6986	6984	7400
SLC25A1P1_6	SLC25A1P1	2327	3799	2610	2103	3353	4089	4066
SLC12A7_1	SLC12A7	2220	5019	3202	2898	4374	4413	4329
SLC4A5_1	SLC4A5	2286	2592	2271	1743	2621	2953	3441
SLC14A2_3	SLC14A2	2038	4793	3139	2272	4517	4313	3869
SLC7A13_4	SLC7A13	2197	3026	1742	1290	2434	2575	2441
SLC16A8_6	SLC16A8	3244	7685	5422	4494	7791	8260	8227
SLC22A25_3	SLC22A25	2314	2837	1899	1442	2154	2615	2462
ABCC1_3	ABCC1	1889	2766	1833	1513	392	382	531
ABCC3_3	ABCC3	1683	891	950	755	977	1123	1628
SLC47A1P1_3	SLC47A1P1	2560	5442	3268	3037	4636	5491	5728
OR1F1_2	OR1F1	2676	5458	3618	3317	5334	4339	4934
SLC25A3P1_1	SLC25A3P1	2258	5860	3833	3413	4694	5972	5318
SLC16A9_6	SLC16A9	2022	2840	1938	2026	2608	3200	3894
SLC26A4_6	SLC26A4	1905	3342	2095	1835	2932	3030	3684
AQP9_3	AQP9	1577	2515	1796	1646	2570	2880	2522
TMEM144_3	TMEM144	1472	3310	1865	1680	3346	2934	3010
SLC27A3_3	SLC27A3	2811	4041	2639	2395	3950	4213	4144
MFSD5_3	MFSD5	2215	1709	1405	947	1292	2100	1828
SLC25A1P3_2	SLC25A1P3	1964	2548	1455	849	1964	2398	1633
SLC25A5P5_3	SLC25A5P5	2667	5023	3259	2673	5104	5448	5473
ABCF1_4	ABCF1	2299	268	57	66	494	502	477
SLC25A33_5	SLC25A33	2375	2588	1652	1407	2812	3269	2883
MTCH2_1	MTCH2	2952	3893	2522	2030	4270	4691	4524
SLC25A3P3_2	SLC25A3P3	2409	2841	1589	1123	2293	2172	2126
AQP5_5	AQP5	740	273	324	190	190	618	401
SLC35E1_5	SLC35E1	2626	3665	2725	1678	4524	4529	3901
SLC9A5_5	SLC9A5	3537	8732	5063	4345	8185	7235	7837
SVOP_1	SVOP	2924	2858	1264	1541	2471	1849	2551
MFSD1_3	MFSD1	1889	2203	1053	1138	1833	1678	1629
SLC22A17_1	SLC22A17	2246	2593	1574	1341	2241	2994	3015
SLC25A1P5_5	SLC25A1P5	1927	3223	1991	1508	2783	2777	3001
SLC29A1_3	SLC29A1	1967	1941	1405	1249	1769	2339	2527
RPL31_2	RPL31	2482	110	90	65	130	138	137
SLC51A_1	SLC51A	2257	4069	2477	2233	4002	3752	4912
SLCO6A1_2	SLCO6A1	2625	3660	2265	2035	3280	3173	3928
ATP8B2_1	ATP8B2	2296	3351	2157	1848	2885	3354	2981
NIPAL4_6	NIPAL4	2241	4477	2920	2844	4152	4822	5072
SLC24A3_1	SLC24A3	2152	4348	3170	2509	4349	4470	4279
SLC25A6P3_4	SLC25A6P3	2538	4112	2478	1961	3124	3285	3568
SLC9B1P2_4	SLC9B1P2	3002	2450	1714	1427	2321	2276	2704
SLC50A1_4	SLC50A1	1896	784	782	674	896	1439	1176
SLC39A4_6	SLC39A4	1406	1009	1010	775	1346	1029	1510
SLC25A30_3	SLC25A30	2041	1612	874	925	1433	1323	1511
SLC22A13_6	SLC22A13	1998	3380	2306	1635	2541	2473	2196
SLC30A3_5	SLC30A3	2229	4308	2941	2422	3919	3974	4166
SLC9A6_2	SLC9A6	2500	6293	4236	3172	5068	6198	5953
SLC12A2_1	SLC12A2	2368	1808	839	973	1662	1123	1697
SLC35E3_6	SLC35E3	2289	3590	1808	1944	3776	3186	3294
ABCD1_2	ABCD1	2689	3243	2589	1544	3658	4388	3847
SLC28A3_4	SLC28A3	2510	3809	2649	2231	3442	3925	4028
SLC2A13_2	SLC2A13	1958	4060	2683	2406	3455	4055	3764
ABCA17P_3	ABCA17P	1780	2148	1102	1220	1501	1401	1880
SLC29A3_1	SLC29A3	2325	4729	2465	2218	4369	4152	4257
SLC17A4_4	SLC17A4	1840	3923	2597	2482	3702	4185	3913
SLC2A3P4_6	SLC2A3P4	1793	2832	2272	1776	2497	3119	2738
OCA2_2	OCA2	2479	4979	3399	2738	5154	5386	5055
SLC22A14_5	SLC22A14	2417	4775	3218	2683	3736	4111	4160
ABCA5_2	ABCA5	1740	1185	1019	743	1419	1596	1347
SLC26A5_1	SLC26A5	2609	1910	1347	986	1525	1791	1841
RHCG_2	RHCG	2871	6002	3479	2795	5576	4719	5550
SLC25A3_6	SLC25A3	2090	5026	3174	2917	4930	4813	5529
ATP8B3_2	ATP8B3	1865	2959	1586	1264	3193	3157	3096
ATP12A_2	ATP12A	1963	2843	1792	1522	3131	2825	2171
DBR1_6	DBR1	3080	97	21	15	105	66	110
SV2A_3	SV2A	1914	3639	2197	1748	3124	3370	2652
SLC30A5_5	SLC30A5	1674	2379	1619	1305	2309	2282	2169
SLC25A20P1_6	SLC25A20P1	2021	1556	1139	985	1352	1497	1650
UCP2_2	UCP2	2280	2463	1966	1717	2581	2566	2763
SLC25A51_5	SLC25A51	2089	2105	1642	1169	1838	2697	2185
SLC20A1_5	SLC20A1	2080	4386	2411	1924	2942	2878	2888
ABCB1_3	ABCB1	2445	3350	2252	1794	3018	3063	3720
SLC51B_3	SLC51B	2506	5249	3013	2726	4970	4607	5099
OR10A5_5	OR10A5	3579	2899	1713	1600	3118	2690	3174
SLC25A13_2	SLC25A13	2071	3210	1976	1908	2526	3021	3231
SLC48A1_1	SLC48A1	1899	2600	1502	1246	2505	2178	2572
SLC25A36_1	SLC25A36	2506	2198	1497	1006	1831	1742	2102
HNRNPK_6	HNRNPK	2380	30	13	19	38	36	37
SLC22A4_4	SLC22A4	2242	4544	2833	2619	4015	4500	4445
ATP8B4_3	ATP8B4	2385	4076	1940	1815	4021	3740	3939
SLC18A3_1	SLC18A3	1719	3162	2669	2275	3495	3768	4689
SLC7A10_1	SLC7A10	3327	5693	3359	2758	5315	4993	5704
SLC10A5P1_5	SLC10A5P1	2842	2490	1455	1366	2085	2112	2101
SLC29A4P1_6	SLC29A4P1	2471	4884	2598	2328	4262	4609	4984
OR12D3_1	OR12D3	2760	3169	1877	1551	2502	2800	2331
SLC7A7_1	SLC7A7	2351	2202	914	666	2177	1893	1618
SLC25A37_3	SLC25A37	1551	2143	1645	1133	2041	1612	1709
SLC20A2_1	SLC20A2	2407	5596	3969	3296	4442	5511	4998
SLC45A3_4	SLC45A3	2274	2616	1676	1544	2349	2568	2363
SLC25A14P1_2	SLC25A14P1	2382	3336	2128	1991	2947	3033	3155
SLC17A6_3	SLC17A6	2720	4179	2401	2293	4222	3896	4308
SLC27A3_1	SLC27A3	2568	3481	2033	1888	3515	3308	3481
SLC3A1_3	SLC3A1	1837	1620	640	714	1395	1076	1077
MPC1_1	MPC1	2055	3971	2395	1998	2735	2872	2697
ATP13A1_5	ATP13A1	2076	1314	825	854	1488	1619	1291
SLC6A13_4	SLC6A13	2497	3917	2177	2232	4351	4605	4566
SLC25A51_6	SLC25A51	2229	2554	1886	1780	1841	1908	2403
SLC6A9_1	SLC6A9	2785	5477	3406	2934	4993	5350	5482
AQP6_5	AQP6	1198	635	527	467	568	803	762
SLC38A4_3	SLC38A4	2379	3951	3197	2050	3628	3965	3784
AQP4_1	AQP4	3010	2393	1963	1806	2844	3273	3707
SLC12A6_6	SLC12A6	2462	4758	2653	2323	5072	4486	4277
SLC30A6_1	SLC30A6	2285	2311	1179	1232	2332	1898	2049
ATP13A3_4	ATP13A3	2224	5026	3466	3009	5442	6157	5674
SLC35F5_3	SLC35F5	2598	2412	1653	1435	2593	3368	2559
SLC12A5_5	SLC12A5	2851	7229	4217	3735	6532	6434	6605
ANKH_4	ANKH	2291	2496	1883	1801	2593	3102	3057
OR10V1_3	OR10V1	3315	2411	1738	1731	1791	2297	2355
SLC46A3_5	SLC46A3	2457	4274	2424	2413	3598	3572	3632
SLC6A21P_1	SLC6A21P	2302	5789	3252	3104	5030	4919	5279
PSMB3_1	PSMB3	2570	36	17	53	11	17	28
SLC50A1_2	SLC50A1	1846	1755	1042	1201	1460	1455	1756
SLC2A3P4_5	SLC2A3P4	2719	4030	2629	2329	3507	3874	4482
SLC5A12_1	SLC5A12	2232	2185	2296	1568	2376	3187	3389
AQP2_4	AQP2	955	1821	852	823	1208	1583	1350
SLC31A1P1_6	SLC31A1P1	2729	2215	1721	1384	2021	2653	2117
SLC15A2_5	SLC15A2	2373	2096	1297	1591	1654	1909	2441
SLC43A1_5	SLC43A1	2287	4817	3017	2743	4057	4550	4397
SLC36A2_4	SLC36A2	2682	4134	2977	2371	3706	4661	4355
LETMD1_1	LETMD1	2333	1907	1169	1040	1831	1754	1872
SLCO1B1_4	SLCO1B1	2201	2536	1357	1348	2173	2135	2839
SLC52A2_4	SLC52A2	2818	6385	3866	3097	5464	5181	5593
SLC5A5_6	SLC5A5	2331	3439	2135	1767	3738	3887	3663
ATP2A3_6	ATP2A3	2650	9163	6273	4781	8368	7646	8250
SLC25A18_6	SLC25A18	2337	5563	3187	2740	4553	4615	5011
SLC16A5_3	SLC16A5	2756	5221	3465	2726	4723	5026	4814
ABCB7_6	ABCB7	2298	2424	1603	1163	2638	2232	2616
SLC2A3P1_2	SLC2A3P1	2793	2219	1389	1492	1975	1918	2654
SLC9B1P2_1	SLC9B1P2	2693	1713	1496	1436	1758	1893	2113
SLC25A1P1_5	SLC25A1P1	2410	2932	2409	1934	2975	3946	2919
SLC9A4_5	SLC9A4	2176	4178	3135	2482	4032	4657	4349
SLC35F5_4	SLC35F5	2635	1894	1136	905	1702	1532	1799
ATP10D_2	ATP10D	1626	701	438	430	550	579	743
SLC25A40_3	SLC25A40	1615	1784	1059	1092	1555	1518	1905
SLC25A6_2	SLC25A6	2753	6355	4269	3977	5419	6738	7409
ATP1B3_3	ATP1B3	2907	5204	2801	2517	5353	4970	4741
SLC37A3_4	SLC37A3	2921	6048	4472	3536	4945	5499	5554
SLC25A51P2_4	SLC25A51P2	2181	4487	2941	2430	4074	4291	4826
SLC25A51P3_6	SLC25A51P3	1627	614	571	407	539	613	419
SLC13A5_6	SLC13A5	2069	2023	1469	1201	2102	1932	1894
SLC22A11_3	SLC22A11	2174	3080	2110	1872	3454	3522	3283
SLC30A2_1	SLC30A2	2786	2751	1899	1329	3360	3753	2964
ATP13A3_6	ATP13A3	2295	3639	2515	2599	4042	3832	4343
LETM2_2	LETM2	2526	4650	2563	2348	3696	4016	4170
SLC2A7_2	SLC2A7	2153	4045	2619	2082	3446	3987	3630
ABCC3_5	ABCC3	2100	2934	1807	1635	2829	2571	2723
SLC25A5P7_5	SLC25A5P7	2336	2601	2024	1581	2560	2906	3314
ATP8A1_4	ATP8A1	2322	2196	1469	1135	1694	2140	2210
SLC6A6_5	SLC6A6	2340	3950	2306	2138	3955	3550	4083
AQP1_4	AQP1	4653	7059	4716	4499	7101	6492	8313
SVOP_5	SVOP	1639	1295	963	762	1173	1193	1663
SLC5A3_5	SLC5A3	2458	4907	3037	2643	4065	4728	5679
ABCA1_5	ABCA1	2471	2481	1888	1177	2214	2599	2458
SLC1A6_2	SLC1A6	2619	3673	1996	2252	3689	4317	4233
SLC35D2_5	SLC35D2	1685	1337	961	799	1058	1353	1029
SLC30A4_3	SLC30A4	2066	1899	1584	1170	1878	2526	2075
ABCB4_3	ABCB4	1746	1697	1001	975	1388	1913	1571
SLC9B1P1_4	SLC9B1P1	1990	1333	998	1020	1545	1620	1683
SLC6A6_2	SLC6A6	2926	5261	4055	2871	4635	5491	4663
SLC9A9_1	SLC9A9	2734	4594	3129	2429	4135	5183	4246
SLC22A5_6	SLC22A5	2558	4926	3459	3012	4766	4350	4617
Nonspecific_48	-	3033	5807	4190	3432	5216	5602	5728
SLC9A7_5	SLC9A7	2075	2456	1936	1639	2604	3571	2941
SLC5A2_6	SLC5A2	2580	5022	3302	3051	3355	4200	4259
XPR1_3	XPR1	2665	4175	2914	2004	3866	3741	4188
SLC25A27_3	SLC25A27	1922	3918	2519	2407	3376	2907	3640
RPTOR_5	RPTOR	3091	706	504	444	1132	1339	1451
CAT_2	CAT	2456	5356	3488	2389	5233	5951	4833
SLC45A1_3	SLC45A1	2048	4701	3568	2625	4655	4844	5090
THOC2_2	THOC2	3183	282	160	90	160	185	242
AQP12A_2	AQP12A	3475	6866	4082	3931	6222	6081	7022
SLC16A1P1_1	SLC16A1P1	2454	2056	1311	1340	1661	2301	2056
ATP13A2_1	ATP13A2	1613	4033	2578	2264	3572	3115	3577
ABCD2_5	ABCD2	1664	1367	675	634	1313	1234	1081
Nonspecific_47	-	2981	8055	5398	4172	6653	7467	7569
SLC25A6P6_1	SLC25A6P6	2877	6879	4653	3393	5791	6659	7287
SLC25A29_2	SLC25A29	2084	1049	825	599	1057	1000	1301
NIPAL4_1	NIPAL4	2863	4421	2670	2164	4468	4289	4866
SLC22A20P_5	SLC22A20P	2144	2215	1426	1142	2425	2564	2275
SLC25A3P3_1	SLC25A3P3	1954	2573	1108	1339	2325	1618	2522
SLC6A5_2	SLC6A5	2689	1960	1199	1357	2084	1702	2913
OR1E2_5	OR1E2	2541	7003	4567	3989	6464	6428	7357
SLC13A2_3	SLC13A2	2665	2213	1792	1477	2315	2688	2653
SLC25A51P1_4	SLC25A51P1	2022	1442	1148	1073	1632	1932	2182
SLC7A10_2	SLC7A10	2691	1213	826	879	2038	2226	2640
TMEM104_2	TMEM104	2683	4749	2788	2584	4420	3709	4832
SLC2A3P1_1	SLC2A3P1	2531	2553	1868	1251	2353	2512	2675
SLC10A5_6	SLC10A5	3184	4717	3763	3292	5037	5229	4928
SLC38A6_3	SLC38A6	2704	4348	2711	2297	4037	4334	4630
SLC24A2_3	SLC24A2	2737	5761	4185	3287	5167	5857	5646
NIPAL1_6	NIPAL1	2881	7050	4652	4091	5572	6289	7378
LETM1_6	LETM1	2925	924	971	716	2245	2791	2586
SFXN4_3	SFXN4	2641	2940	1790	1340	2532	2512	2274
SLC15A2_4	SLC15A2	2508	6445	4101	3599	5398	6198	6471
SLC1A1_3	SLC1A1	2055	2588	1344	952	2223	1824	1883
OR10A5_2	OR10A5	2510	3644	2658	2016	3622	4307	3581
SLC34A2_4	SLC34A2	3156	4032	2315	2340	3616	3495	3628
ABCB11_5	ABCB11	2146	2177	1517	1280	1954	2418	2057
OR12D2_6	OR12D2	3197	5393	3559	3612	4783	5407	6396
MTF1_5	MTF1	1034	733	554	481	453	728	809
SLC24A3_3	SLC24A3	2163	6055	2768	2501	4428	4191	4185
SLC25A4_1	SLC25A4	2797	6022	4078	3038	5553	6023	5369
ABCA3_3	ABCA3	2688	3833	2845	2181	3460	4014	3286
ABCD4_2	ABCD4	1974	2595	1851	1763	2613	2502	2612
SLC2A2_1	SLC2A2	2002	1365	766	803	1043	1193	1101
SLC27A6_1	SLC27A6	1969	3140	1873	1761	2810	2507	2802
ATP1A2_6	ATP1A2	2184	1867	1022	1061	1803	1982	1772
SLC5A1_6	SLC5A1	2342	6064	3158	2915	5081	5271	5310
MFSD12_6	MFSD12	3346	7171	4548	3708	6514	6331	5895
SLC17A8_3	SLC17A8	1583	1989	1064	1161	1521	1608	2159
SLC1A6_1	SLC1A6	2397	6267	4164	3347	5771	5843	6058
ABCA4_1	ABCA4	1934	3671	2463	1993	3031	2977	3630
SLC35A4_4	SLC35A4	3228	4786	2621	2002	4239	3540	4057
SLCO6A1_4	SLCO6A1	2313	1723	1670	1280	1993	2661	2158
SLC2A3P1_3	SLC2A3P1	2092	1383	1498	837	1286	2179	1803
ATP10B_1	ATP10B	2384	3152	2501	2046	2823	3531	3241
SLC5A8_4	SLC5A8	2174	4428	2844	2866	4026	4309	4642
SLC25A36_6	SLC25A36	3258	7718	4595	4240	7029	6117	6699
MTCH1_4	MTCH1	2002	1268	759	624	988	1204	1541
SLC25A38P1_4	SLC25A38P1	1946	963	907	474	983	1263	635
OR13C4_2	OR13C4	3207	2258	1426	1708	1969	1874	2403
OR10A3_1	OR10A3	2574	3923	2511	1884	3817	3438	3987
ATP4A_6	ATP4A	2152	2859	1774	1837	3510	3171	3700
SLC25A5_5	SLC25A5	2380	1979	1188	861	1641	1862	1753
SLC25A5P5_1	SLC25A5P5	2676	1349	672	777	1284	1263	1666
SLC6A10P_4	SLC6A10P	2311	5612	3598	2688	4663	4256	4478
ABCA8_5	ABCA8	1795	1423	775	585	1016	1541	1072
SLC44A3_1	SLC44A3	2537	2986	1993	1836	2778	2932	3304
Nonspecific_3	-	2705	6927	3912	3923	6207	5410	6609
SLC41A3_4	SLC41A3	2626	2022	1142	979	1784	1503	1958
SLC6A10P_2	SLC6A10P	2003	898	808	625	666	939	726
SLC25A6P4_2	SLC25A6P4	2038	2222	1680	1179	2133	2511	2466
ABCF3_4	ABCF3	2390	4432	2703	2355	4788	4580	4582
OR1A1_6	OR1A1	2929	7426	4169	3558	5730	6420	6280
OR1I1_2	OR1I1	3228	5202	3006	2467	6079	6050	6624
FLVCR2_2	FLVCR2	2082	2210	1562	1220	1845	2424	1841
SLC26A6_1	SLC26A6	1671	1265	880	871	1216	1528	1456
ATP9A_1	ATP9A	1984	2683	2057	1469	2680	2744	3180
SLC15A4_5	SLC15A4	2100	3467	2283	2233	3671	3108	3393
SLC2AXP1_2	SLC2AXP1	1952	2864	1635	1612	2605	2590	2829
ABCG5_5	ABCG5	2207	3251	2138	2096	3427	3582	3956
SLC9A3P2_5	SLC9A3P2	2261	2331	1685	1299	2170	2362	2481
SLC7A14_4	SLC7A14	1854	2943	1665	1763	2825	2399	2369
SLC22A1_2	SLC22A1	2393	4952	3687	2743	5516	5472	5373
SLC35B1_3	SLC35B1	2723	759	610	473	4597	4764	5118
SLC43A2_1	SLC43A2	1838	3814	2383	2026	3031	3438	4127
SV2C_3	SV2C	2650	5824	3940	3636	5925	6631	6920
SLC14A1_4	SLC14A1	2639	2636	2013	1727	2485	2780	3208
AQP4_5	AQP4	4742	4189	3422	2470	4405	5335	5034
SLC25A5P2_6	SLC25A5P2	2010	3638	2227	1975	3357	2996	3992
SLC52A3_6	SLC52A3	2087	5127	3844	2868	4853	5513	4560
RCC1_1	RCC1	3012	209	373	167	671	735	500
SLC10A6_6	SLC10A6	2375	3497	2300	2189	3049	3686	3585
SLC28A1_6	SLC28A1	2198	5080	3112	2693	4734	4614	4386
SLC39A4_1	SLC39A4	2242	3764	2664	2247	3354	3818	4265
SLC27A6_2	SLC27A6	2077	3971	2419	2064	2310	2055	2437
SLC22A11_6	SLC22A11	2522	1826	1059	770	2176	2067	1645
SLC35A2_6	SLC35A2	3102	1892	1659	1038	3620	4205	3760
ULK1_3	ULK1	2826	5681	3414	2835	5127	5028	5516
ABCF3_1	ABCF3	1558	4666	3403	2566	4347	5024	5049
SLC6A6P1_3	SLC6A6P1	2046	4735	2811	2657	4389	4498	4568
SLC32A1_5	SLC32A1	2168	3979	2216	1743	3151	3296	3382
SLC51A_6	SLC51A	2565	6068	4631	3417	6203	6817	5763
SLCO4A1_1	SLCO4A1	1960	3787	2591	1902	3504	4030	3535
NOX4_5	NOX4	4072	5842	3875	2993	5326	5367	5064
SLC22A18_3	SLC22A18	2488	3041	3007	1708	2967	4539	3568
RPL10A_3	RPL10A	2634	380	226	122	510	470	412
SLC45A3_2	SLC45A3	2851	3232	2027	1769	3384	3957	3320
SLC25A38_6	SLC25A38	2973	4748	3268	2523	4768	4844	4427
SPNS2_3	SPNS2	2098	3834	2918	2685	3647	4393	3880
SLC35D3_1	SLC35D3	2502	6590	4351	3617	5732	6215	7035
SLC37A2_6	SLC37A2	3202	6796	5118	4384	6350	6908	6407
SLC22A12_4	SLC22A12	2953	7525	5203	4027	6969	7196	6491
SLC4A3_6	SLC4A3	2499	3884	1835	1721	2587	3135	3090
SLC2A13_3	SLC2A13	2834	3100	2036	1481	3040	2973	3106
SLC35E4_5	SLC35E4	2946	6414	4360	3563	6250	6902	6728
SLC22A15_3	SLC22A15	2044	6020	3601	3202	5170	4186	6010
SLC6A4_3	SLC6A4	3203	5180	3606	3011	4823	6070	4643
SOD1_4	SOD1	2827	221	78	52	147	150	90
SLC14A1_6	SLC14A1	2433	5345	3159	3283	4905	4439	5805
SLC10A6_3	SLC10A6	2578	1475	916	716	1250	1823	1765
NPC1L1_6	NPC1L1	1959	4414	2564	2120	4085	4103	4121
SFXN4_5	SFXN4	2272	3309	2165	1775	2953	2837	3324
SLC34A1_2	SLC34A1	2587	4753	3215	2884	4453	4558	4931
ATP2A1_3	ATP2A1	2362	4645	2833	2332	3598	3464	3155
ANKH_5	ANKH	2708	4439	2982	2118	4038	4555	4162
SLC25A5_3	SLC25A5	2013	3018	2050	1544	2684	3027	3094
SLC34A2_2	SLC34A2	2811	6266	4027	2785	5805	5833	5744
SLCO1B7_6	SLCO1B7	2748	2899	1917	1630	2289	2489	3086
SLC6A9_4	SLC6A9	2514	5852	3466	3269	5710	5304	4982
SLC20A1P2_5	SLC20A1P2	2565	4710	2805	2513	4809	4396	4244
OR1F1_5	OR1F1	2480	4233	2970	2494	3672	4053	4630
SLC3A1_1	SLC3A1	1921	3642	1808	1801	2845	2447	2964
SLC8A2_5	SLC8A2	2193	3659	2319	1939	3261	3279	3373
SLC20A1_2	SLC20A1	1772	1429	1114	773	1088	1134	1237
SLC25A47_5	SLC25A47	3163	7147	4338	3483	5716	6481	5961
SLC38A2_6	SLC38A2	2252	2152	1142	803	2356	2067	1998
PCNA_3	PCNA	2467	64	24	29	35	30	109
SLC7A8_6	SLC7A8	2432	4348	2847	2351	4132	4720	4511
SLC39A4_2	SLC39A4	2141	5926	3697	3626	5212	5383	6100
NOX4_3	NOX4	2314	6374	4100	3688	5231	6107	6183
ATG5_3	ATG5	2722	1748	1014	844	1378	1551	1743
SLC2A13P1_3	SLC2A13P1	2036	2250	1304	950	1973	1650	1844
OR1A1_3	OR1A1	2602	2470	2133	1445	2359	3162	3586
SLC35G4_5	SLC35G4	2155	2367	1502	1292	3093	3133	2542
MFSD6_6	MFSD6	2616	5639	3690	3552	4330	4798	5924
SLC19A2_4	SLC19A2	2219	2070	1333	961	2072	1947	1983
SLC17A2_3	SLC17A2	2132	1580	1472	1013	1198	2196	1880
SLC34A1_4	SLC34A1	1542	2233	1644	1096	1825	2093	2285
SLC35B3_4	SLC35B3	2444	3964	2706	2246	3948	3897	4141
SNRPA1_1	SNRPA1	3089	55	90	22	108	161	108
SLC16A10_4	SLC16A10	2366	5252	3610	2807	4919	5217	5773
SLC15A5_4	SLC15A5	2209	1880	1350	985	1740	1956	1448
DUOX1_2	DUOX1	1461	841	599	676	1499	1452	1880
SLC3A2_3	SLC3A2	2695	3385	2820	2054	1814	2031	1851
SLC5A3_6	SLC5A3	2090	4299	3225	2446	4302	4644	4692
DBR1_3	DBR1	2623	107	146	52	223	381	186
SLC7A2_3	SLC7A2	1727	3581	1959	1473	2556	2769	3101
SLC16A1_5	SLC16A1	2340	1648	798	860	1140	1393	1357
SLC18B1_4	SLC18B1	2428	4271	2463	1787	4326	3698	3195
ATP11A_3	ATP11A	2636	4770	3298	3134	4550	5395	6220
SLC8A1_1	SLC8A1	2764	4116	2727	2327	3483	4099	4474
TMEM241_6	TMEM241	1365	532	474	351	729	651	532
SLC25A21_4	SLC25A21	1892	857	811	769	1155	1457	1643
ABCB4_6	ABCB4	2374	5061	3733	3017	4682	5413	5385
SLC35E2B_2	SLC35E2B	3460	7652	5167	4120	6374	7681	7653
SLC1A7_5	SLC1A7	2809	6103	4028	2979	5556	5208	5224
SLC11A1_3	SLC11A1	1856	2549	1554	1524	2246	2559	2056
SLC35A1_4	SLC35A1	1851	1564	894	993	1629	2115	2084
Nonspecific_57	-	2557	5437	3790	3207	5610	5026	5687
SLC25A44_6	SLC25A44	2447	4255	3006	2989	4046	4695	5719
OR10A4_5	OR10A4	2989	4642	3051	2378	3865	4312	3740
SLC2A7_1	SLC2A7	2363	4975	2835	2526	4213	4106	4872
SLC22A6_6	SLC22A6	1406	1961	1021	1297	1880	1777	2236
ABCC10_3	ABCC10	2413	1775	1319	1118	1777	1806	1977
SLC39A3_3	SLC39A3	2338	4441	3096	2408	4379	4936	4670
CFTR_4	CFTR	2737	6820	4635	3483	5901	5813	5830
SLC43A2_4	SLC43A2	2182	3309	2269	1790	3068	3627	3707
SLC27A1_3	SLC27A1	1812	3510	2565	1730	4032	3926	3936
SLC25A20_2	SLC25A20	2225	1339	503	683	906	756	819
SLC23A1_1	SLC23A1	3173	5330	3562	2899	4741	5598	5573
NOX4_4	NOX4	4141	2736	1538	1772	2748	2585	2812
SLC25A3P1_2	SLC25A3P1	1663	3592	2366	2023	2873	3243	3150
SLC16A7_2	SLC16A7	2197	1703	1328	1030	1361	2238	2065
SLCO4A1_6	SLCO4A1	2853	5880	3619	3176	5484	4967	6373
SLC6A17_6	SLC6A17	2043	1754	1051	1114	1396	1735	2143
ABCC11_4	ABCC11	1904	2157	1668	1320	1694	2192	2465
SLC37A2_1	SLC37A2	2294	6064	3494	2677	5636	5048	4723
ATP1A3_6	ATP1A3	2211	4874	3349	2756	4410	4561	5004
SNRPD1_1	SNRPD1	3344	36	36	28	35	102	69
Nonspecific_7	-	2607	4634	2880	2879	4052	4728	4195
SLC46A3_1	SLC46A3	2119	2868	1165	1291	2382	1734	1992
CFTR_6	CFTR	2066	3225	1820	1456	2759	2337	2420
SLCO1B7_5	SLCO1B7	2416	5186	3412	3061	4897	4827	5198
MT1E_6	MT1E	674	750	495	480	908	651	976
SLC15A2_3	SLC15A2	2349	4228	3141	2549	4430	5199	4148
SLC22A1_5	SLC22A1	2370	3770	2856	2116	3493	4208	3719
SLC25A42_6	SLC25A42	3681	5528	3869	2901	4888	7035	6810
SLC30A5_1	SLC30A5	2133	3063	2460	1976	2662	2917	3414
SLC30A6_4	SLC30A6	2398	3342	2971	1877	2913	3937	3536
ATP7B_2	ATP7B	1918	1209	1066	908	1499	1849	1894
AQP7_6	AQP7	2645	503	554	387	574	878	1060
SLC10A1_6	SLC10A1	3145	5966	3855	3388	5316	4773	6488
Nonspecific_33	-	2892	4941	3142	2736	4410	4739	4496
SLC6A4_1	SLC6A4	2340	4814	2759	3110	4382	4418	5052
SVOPL_3	SVOPL	2128	5138	3883	2849	4041	5471	4978
SLC5A11_1	SLC5A11	2761	6742	4357	3881	5000	5627	5625
SLC16A3_1	SLC16A3	3005	3221	2404	2019	4166	4316	3827
SLC52A3_1	SLC52A3	2745	3898	2962	2091	3330	4094	4396
SLC16A6P1_2	SLC16A6P1	2556	3029	2155	1969	3096	3424	3958
SLC16A14_4	SLC16A14	2961	5078	3999	3486	4896	4875	5773
MLKL_4	MLKL	1569	2865	1748	1615	2782	2730	2627
OR13J1_5	OR13J1	3236	5697	3736	3091	4142	4849	5111
OR1B1_2	OR1B1	2297	2936	1548	1102	2225	1987	2033
SLC9A8_4	SLC9A8	2409	1425	673	465	1205	1209	969
SLC10A1_1	SLC10A1	2610	3402	2061	1931	3537	3336	3280
SLC25A6P1_1	SLC25A6P1	2429	4041	2222	2173	3083	3088	3850
RPS11_1	RPS11	2976	154	103	88	97	268	161
SLC16A10_6	SLC16A10	2064	4442	3229	2480	4009	4086	4045
SLC4A1_5	SLC4A1	2360	4015	2549	2007	3122	3215	3763
SLC25A43_2	SLC25A43	2589	5006	3021	2306	4546	4566	4509
SLC16A10_5	SLC16A10	2407	4996	3430	2916	5045	5579	5443
DBR1_4	DBR1	2711	56	27	22	158	130	165
Nonspecific_53	-	3374	8157	5983	4878	7292	8529	8620
OR12D2_4	OR12D2	2695	4488	3112	2301	3866	4088	4196
SLC8B1_4	SLC8B1	2572	5425	3990	3300	4805	5828	5417
SLC25A12_2	SLC25A12	2038	3039	2176	1797	3209	3099	3160
ABCA10_2	ABCA10	2178	1162	795	735	1449	1657	1080
SLC5A12_3	SLC5A12	1933	2518	1649	1574	2369	2501	2880
SLC16A9_1	SLC16A9	2452	4249	2819	1965	3607	3248	3766
SLC25A24_4	SLC25A24	1975	4335	2721	2017	3835	3617	4017
SLC25A51P1_2	SLC25A51P1	1872	1568	1071	1382	1509	1583	2252
SLC13A4_1	SLC13A4	2229	4199	3103	2483	3957	4449	4607
SLC38A10_6	SLC38A10	2569	4644	2964	2843	3890	4417	4689
SLC38A1_3	SLC38A1	2742	4888	3082	2898	3519	4576	5197
SLC25A6P6_6	SLC25A6P6	2399	2589	1971	1379	2351	2844	2550
ABCB10_3	ABCB10	2137	2684	1913	1514	3522	3312	3139
SLC39A5_3	SLC39A5	2539	4000	2691	1927	4093	3770	3205
SLC27A5_1	SLC27A5	2009	2586	2038	1430	2028	2825	2921
SLC9B1P1_5	SLC9B1P1	2973	3223	2312	1986	2816	3612	3484
SLC35G1_5	SLC35G1	2538	5051	3812	2516	4762	5368	4887
SLC5A5_1	SLC5A5	2278	2958	1931	1833	3471	3313	3538
SLC29A4P1_5	SLC29A4P1	2241	4589	2815	2185	4580	4506	4889
THOC2_6	THOC2	2671	787	585	389	766	1012	1011
SLC39A7_3	SLC39A7	2543	357	347	251	365	566	494
SLC25A39P2_3	SLC25A39P2	1923	3317	2332	1710	3042	3167	2737
SLC14A1_5	SLC14A1	1994	5281	3038	2816	4760	4927	4048
SLC24A4_6	SLC24A4	2797	7476	3979	3769	5784	6148	6578
SLC22A31_6	SLC22A31	2045	5624	3675	3172	4884	5472	5513
SLC38A10_3	SLC38A10	2660	4620	2497	2446	4102	3783	4158
SLC10A3_3	SLC10A3	2328	5696	3894	3294	5447	5602	6346
SLC25A34_3	SLC25A34	2110	4771	3246	2552	4026	4710	4515
SLC48A1_4	SLC48A1	2608	3037	2508	2098	3056	3829	3360
SLC9A3P1_1	SLC9A3P1	2994	6323	4120	3248	5411	6010	5260
SLC25A6P3_6	SLC25A6P3	2405	4919	3014	2412	4933	4089	4453
SLC17A1_3	SLC17A1	2455	4537	3651	2951	4042	4793	4847
Nonspecific_13	-	2874	6410	3946	3371	5491	5602	6643
SLC20A1P3_4	SLC20A1P3	2266	1351	866	508	1245	1161	1440
SLC29A2_4	SLC29A2	2220	4425	2802	2297	4037	3997	4183
SFXN2_3	SFXN2	2349	4478	3135	2479	4323	4946	4204
SLC17A7_1	SLC17A7	2792	5696	3840	2947	4860	5522	5609
OR1A2_1	OR1A2	2308	2579	1574	1460	2139	2185	2326
Nonspecific_38	-	2531	7345	4107	3711	6490	5807	5695
SLC25A5P9_4	SLC25A5P9	2416	3772	2812	2424	3618	4219	4200
ABCC11_6	ABCC11	2149	1929	1419	1215	1945	2046	2293
SLC25A35_6	SLC25A35	2689	3756	2834	2007	3326	3735	3827
SLC46A1_3	SLC46A1	2443	5618	3504	2818	4187	4327	4170
SLC35F3_5	SLC35F3	2876	3392	1961	1695	3350	2266	2877
SLC47A1P1_1	SLC47A1P1	2600	6460	4718	3695	6159	7241	6487
ABCC1_1	ABCC1	2209	1718	1509	1109	373	303	282
AQP1_2	AQP1	2486	4439	3013	2656	4255	5145	4967
SLC36A3_3	SLC36A3	1968	3354	2131	1736	3083	2534	3724
FAM86B1_4	FAM86B1	2967	698	507	321	907	1258	1232
SLC35D3_5	SLC35D3	2472	7361	4520	3856	6712	7497	6946
SLC25A21_2	SLC25A21	1816	2147	1359	1163	1965	2204	1914
SOD1_6	SOD1	2325	90	45	36	25	129	75
ATP9A_6	ATP9A	2362	2914	1824	1416	2988	2741	2405
SLC28A1_2	SLC28A1	2120	3447	2663	1771	3328	4037	3308
CTNS_4	CTNS	588	817	356	596	807	756	958
SLC35E2_2	SLC35E2	2869	2573	1490	1321	2716	2769	2680
SLC45A4_2	SLC45A4	2267	4194	3061	2197	3692	4319	3772
SLC1A5_6	SLC1A5	2676	6679	4040	2892	7488	8036	6801
SLC52A1_6	SLC52A1	2984	5357	3844	3442	5447	5464	5821
SLC12A9_3	SLC12A9	2469	1393	1014	727	1771	2007	1916
DHFR_2	DHFR	4614	1195	1116	732	2760	3755	3137
SLC6A20_1	SLC6A20	1997	2638	1500	1209	2050	2326	2208
ATP8B2_4	ATP8B2	2395	4641	2603	2390	4040	5048	4627
DIRC2_4	DIRC2	1768	4408	3302	2364	3602	4464	4012
GPX4_1	GPX4	2200	4425	3579	2525	4684	4997	5232
SLC25A25_5	SLC25A25	1871	1465	974	1062	1178	1722	1723
SLC25A15P2_4	SLC25A15P2	1801	588	454	242	433	912	698
ATP9A_3	ATP9A	2823	4473	3310	2345	4053	5036	5008
Nonspecific_1	-	3378	8281	5522	4741	8783	7770	7676
ABCB9_4	ABCB9	1970	2421	1662	1322	2473	2029	2701
SLC17A6_5	SLC17A6	2302	2405	1842	1721	2838	3350	3871
GPX4_4	GPX4	2633	4950	3524	2737	5401	4740	5285
SLC6A16_1	SLC6A16	2386	4613	3517	2467	4628	4799	4411
ABCG1_3	ABCG1	2499	2664	1520	1355	2276	2465	2439
SLC11A2_2	SLC11A2	2399	3768	2064	2108	3114	3137	3893
SPNS3_5	SPNS3	2107	4657	3452	2981	5067	4914	5553
SLC17A4_3	SLC17A4	2583	7457	4817	3846	6748	6566	6749
PQLC2_1	PQLC2	1886	1458	810	824	1181	1266	1056
BAX_5	BAX	1040	2592	1719	1363	2303	2078	2595
SLC5A5_2	SLC5A5	2341	4287	2983	2197	4476	4858	5169
ATP8A1_3	ATP8A1	2692	3077	1936	1644	2749	3386	2671
SLC25A37_5	SLC25A37	2333	4121	2965	2677	3134	3325	3225
SLC38A9_3	SLC38A9	2732	1222	936	762	1024	1360	1207
SLC2A7_5	SLC2A7	2097	4376	2998	2758	3763	4168	5170
MLKL_5	MLKL	1924	490	400	342	855	832	700
SLC52A2_3	SLC52A2	2364	5456	3046	2755	4210	5002	5204
SLC36A2_3	SLC36A2	2474	4905	3127	2975	4748	5055	4928
Nonspecific_8	-	2668	7730	4607	3761	6784	5934	7503
SLC26A5_6	SLC26A5	2047	4058	2643	2354	3533	4272	3589
SV2C_1	SV2C	2351	4166	2752	2278	4506	4700	4882
SLC17A8_1	SLC17A8	2658	2301	1757	1652	3078	2698	3191
RIPK3_2	RIPK3	1410	1987	1663	1280	2052	2391	2390
SLC6A1_3	SLC6A1	2919	5473	3844	2847	4990	5522	5733
SLC26A8_1	SLC26A8	1897	2456	1517	1364	1995	2232	2744
SLC32A1_2	SLC32A1	2545	7439	4530	3931	6551	6710	6972
SLC9B1P2_6	SLC9B1P2	2413	4913	3100	2577	4738	4776	4593
SLC9B2_6	SLC9B2	2568	2320	1319	997	2007	1618	2014
AQP7_2	AQP7	3788	611	362	276	452	487	549
RRM1_5	RRM1	2582	13	78	19	25	78	74
ABCD4_1	ABCD4	2261	4071	2192	2019	3601	3132	3887
SLC35G4_6	SLC35G4	2180	3112	2162	1843	3849	3547	3370
SLC25A3P2_2	SLC25A3P2	2543	1652	975	937	1648	1458	1603
SLC25A1P3_4	SLC25A1P3	2090	1314	1208	1134	1595	1502	2123
SLC23A4P_5	SLC23A4P	2980	6515	4153	3559	5766	6162	6029
OCA2_4	OCA2	2520	5313	4438	3127	4775	5656	6589
SLC22A8_3	SLC22A8	2451	1876	1285	803	1453	1822	1440
ABCA5_3	ABCA5	2335	3681	2602	1940	4068	4022	3612
SLCO1B1_5	SLCO1B1	1503	1640	895	762	1685	1402	1575
GSR_3	GSR	918	1164	993	945	60	37	19
ATP1B3_1	ATP1B3	2072	3041	2369	1907	3124	3527	3457
SLC25A19_4	SLC25A19	2760	4717	2786	2638	3881	3916	4155
SLC9A2_4	SLC9A2	1892	2460	1791	1738	2210	2633	2738
SLC25A6P5_5	SLC25A6P5	3134	6843	4571	3582	5749	7001	6166
ABCB11_4	ABCB11	2448	4664	3663	2932	4184	5183	5531
SLC25A6_6	SLC25A6	2432	6082	3618	2992	5932	5622	5761
SLC39A6_4	SLC39A6	2440	3832	2438	2128	3848	3894	3920
SLC39A12_3	SLC39A12	2254	1861	1437	1020	2000	2440	2130
ATP2A3_5	ATP2A3	2108	3531	2765	1816	3502	3991	3328
MFSD11_5	MFSD11	2539	3646	2797	2236	4056	3318	3796
SLC16A13_5	SLC16A13	2676	6324	4509	3682	5886	6483	6616
SLC36A3_6	SLC36A3	2214	3867	2635	1931	3430	3947	3767
SLC26A1_5	SLC26A1	2021	3125	2776	1950	3049	3665	3857
SLC34A1_6	SLC34A1	2699	2452	1573	1256	2456	2400	2724
SLC16A11_5	SLC16A11	2707	5478	3380	2551	4589	4448	4601
SLC12A9_5	SLC12A9	2270	964	646	459	1044	965	1401
SLC45A4_4	SLC45A4	2839	6364	4014	3037	5363	5784	4799
ATP4A_3	ATP4A	2193	5130	3457	2574	4488	4720	4916
ABCC4_2	ABCC4	2073	1510	800	576	1443	1466	1589
AQP12A_3	AQP12A	1810	3864	2502	2073	3615	3410	3542
UNC93B1_5	UNC93B1	2254	4144	2985	1948	3661	4126	3607
ABCB7_5	ABCB7	2039	94	51	53	155	90	208
SLC22A16_1	SLC22A16	2777	2557	1724	1312	2210	2264	2506
SLC6A15_1	SLC6A15	2900	4722	2873	2557	4004	3965	4398
ATP13A4_1	ATP13A4	1949	2186	1024	1059	1670	1762	2115
SLC22A25_6	SLC22A25	2756	5027	2929	2242	4447	3822	3824
ABCA8_2	ABCA8	1838	1703	1045	780	1505	1428	1732
SLC27A1_1	SLC27A1	2783	4515	2635	2243	4991	4335	4557
ATP10B_4	ATP10B	2300	5057	2820	2132	4397	4511	3938
ATP9B_4	ATP9B	2511	5213	3500	3201	5120	4606	5515
SLC10A3_1	SLC10A3	2199	3810	1968	1892	2672	2970	3472
SLC47A1_2	SLC47A1	2434	2250	1604	1171	2215	2362	2014
SLC12A8_2	SLC12A8	2748	2043	1665	1252	2164	2849	2362
ABCB6_4	ABCB6	2096	2885	1627	1380	2402	2060	2471
SLC9B1P4_6	SLC9B1P4	2509	3406	2389	1816	2910	3442	3245
Nonspecific_55	-	2916	4154	3053	2433	3761	4554	4683
SLC39A1_2	SLC39A1	2332	4960	3073	2542	4432	4390	4553
GPX4_6	GPX4	2675	3577	2190	1519	3080	3288	3171
SLC25A10_2	SLC25A10	1652	1692	1274	885	1844	2068	1673
GPX4_3	GPX4	1353	1236	777	533	1436	981	1097
SLC22A2_2	SLC22A2	2692	3368	2224	1722	3178	3294	3251
SLC19A3_1	SLC19A3	2368	2087	1058	998	1967	1526	1668
SLC30A9_4	SLC30A9	2602	1150	573	517	1625	1456	1533
SLC35G5_5	SLC35G5	2743	4280	2828	2165	3813	3805	4311
SLC25A38P1_6	SLC25A38P1	2489	2546	2106	1943	2857	3187	3227
SLC30A1_4	SLC30A1	2036	3805	2617	2331	3216	2624	3101
SFXN1_5	SFXN1	1920	4143	2974	2149	3857	4267	3579
SLC22A17_4	SLC22A17	1908	1521	756	727	1065	1163	1289
SLC35D1_6	SLC35D1	2941	3555	1801	1730	3215	3169	2833
ABCC5_1	ABCC5	2031	5459	3996	2702	5352	4857	4550
SLC35G3_1	SLC35G3	2346	5546	4006	3282	5031	5144	4921
ABCC9_6	ABCC9	2194	4872	2865	2801	4522	4661	5163
DBR1_5	DBR1	2512	127	261	256	274	372	305
SVOP_3	SVOP	2382	4207	2299	2044	3480	3253	4342
SLC52A3_2	SLC52A3	2501	5744	3602	2775	4505	4745	5136
CAT_4	CAT	2483	1962	1355	1494	2416	2385	2556
SLC46A3_4	SLC46A3	2104	1608	1175	1154	1545	2061	2059
SLC25A5P8_3	SLC25A5P8	2036	3057	2136	1637	2784	2696	3498
SLC6A21P_2	SLC6A21P	2216	3052	2561	1852	2737	3910	3665
SARS_2	SARS	2904	221	124	97	509	465	539
SLC2A2_4	SLC2A2	3292	6978	4019	3766	6560	6338	7170
SLC10A2_1	SLC10A2	2576	5315	3155	2353	4128	4328	4406
RHCG_6	RHCG	2716	4678	3535	3080	5332	5814	6269
SLC30A5_6	SLC30A5	2255	3930	2461	2093	3802	3436	3907
SLC25A46_3	SLC25A46	2091	2009	915	863	1626	1678	1570
SLC5A4P1_5	SLC5A4P1	2584	5995	3438	3178	5066	5110	5985
SLC7A9_3	SLC7A9	1733	692	494	409	962	1005	1086
SLC13A2_6	SLC13A2	3173	3928	3131	2755	3477	5031	4440
SV2C_6	SV2C	2212	5084	3169	2782	4567	5082	5700
ABCD1_1	ABCD1	1843	1194	1085	842	1445	1595	1448
SLC25A38_1	SLC25A38	2468	5463	3507	2840	4806	4746	4949
SLC25A5P2_3	SLC25A5P2	2209	4445	2581	2392	3877	4395	4543
ATP9B_3	ATP9B	2165	5389	3181	2835	5513	5270	5021
MFSD14A_5	MFSD14A	2753	3685	2658	2086	3089	3698	3480
SLC25A5_6	SLC25A5	2444	2717	1763	1750	2628	2807	2447
RPL15_4	RPL15	2555	38	94	73	87	179	171
OR10H3_4	OR10H3	3545	4916	2517	2569	5357	4906	4134
SLC17A5_3	SLC17A5	2731	3552	2168	1831	3700	3786	3832
RPS19_5	RPS19	2723	295	169	226	477	635	676
SLC6A3_6	SLC6A3	2008	5353	3549	2793	4339	4859	4900
SLC7A4_5	SLC7A4	2311	6397	4037	3379	5147	5376	5928
SLC4A3_3	SLC4A3	2161	4934	2881	2962	4569	4128	4865
SLC24A2_4	SLC24A2	2143	3070	2673	2058	2796	3345	3793
SLC5A6_2	SLC5A6	3157	5003	2746	2680	5274	5213	4933
ABCB8_1	ABCB8	1874	4052	2876	2054	3822	3725	3164
SLC28A2_3	SLC28A2	2252	3225	1881	1873	2937	3644	3101
Nonspecific_19	-	2551	6092	3853	3456	5322	5027	6241
SLC16A10_3	SLC16A10	3091	6005	3916	3268	5114	5500	5626
SLC38A1_1	SLC38A1	2100	1330	968	1070	1268	1245	1595
SLC39A7_2	SLC39A7	2352	904	862	456	790	1092	819
SLC2A14_6	SLC2A14	3269	9083	6418	4283	7745	8533	8041
SLC9A9_2	SLC9A9	3133	5449	3760	3433	5645	5995	6085
SLC15A3_3	SLC15A3	3001	3155	2610	1989	2883	4039	3733
OR1E2_4	OR1E2	2489	6039	4256	3521	6156	5539	6115
NIPAL1_2	NIPAL1	1748	1315	864	658	971	1265	1318
SLC24A1_6	SLC24A1	3079	6528	4770	3443	6340	6983	6082
SLC6A6_6	SLC6A6	2791	5161	2924	2919	4508	4468	4681
UCP2_3	UCP2	2862	5513	3823	3027	4302	5757	4993
SLC25A51P1_3	SLC25A51P1	2571	4496	3127	2267	4356	4420	4049
SLC6A19_5	SLC6A19	2700	3409	2174	1827	2696	2994	3318
ATP4B_4	ATP4B	2411	4069	2531	2466	3177	4009	3684
ATP2B1_1	ATP2B1	2437	2908	1716	1326	2945	2603	2885
ATP7A_3	ATP7A	2468	6045	3657	2695	5295	5027	4739
SFXN2_2	SFXN2	2124	3896	2258	1998	3787	3440	4030
SLC5A9_5	SLC5A9	2220	5351	3511	2925	4698	4909	5072
SLCO1C1_3	SLCO1C1	2352	3446	2292	1690	3438	3167	3438
Nonspecific_26	-	2485	7428	4905	4330	7187	6999	6959
SLC9A2_2	SLC9A2	2626	3864	3035	2299	3423	4315	4105
SLC41A2_5	SLC41A2	2972	4733	2977	3119	4731	4350	5578
ATP10B_2	ATP10B	2327	5326	3531	2569	4514	4717	4773
SLC38A8_2	SLC38A8	2357	4301	3090	2496	3883	4119	5582
SLC25A6P5_3	SLC25A6P5	1957	3142	1941	1536	2474	2915	3004
SLC2A10_5	SLC2A10	1964	2413	1465	1327	2282	2132	2131
ABCB1_1	ABCB1	2130	4468	2775	1923	3456	3681	3466
SLC16A14_2	SLC16A14	2285	5538	2972	2559	3995	3997	4328
ATP2A2_5	ATP2A2	2360	26	8	31	10	37	9
SLC35G4_4	SLC35G4	2297	1598	870	898	1827	1580	1845
SLC30A6_2	SLC30A6	2146	1557	964	647	1248	1385	1298
SLC35F4_6	SLC35F4	2680	6582	4688	3889	5883	6562	6773
ABCC1_5	ABCC1	2580	6680	4214	3677	1586	1347	1650
SLC35B3_2	SLC35B3	2472	5140	2859	2044	4203	4122	3772
SLC25A39P1_3	SLC25A39P1	1999	3876	2919	2335	3803	4096	3878
SLC40A1_2	SLC40A1	2503	3159	2194	1827	3342	3749	3531
SLC16A5_5	SLC16A5	2002	2673	1680	1719	3087	2650	2960
Nonspecific_20	-	3076	5665	3806	3309	5127	5691	5987
SLC26A10_1	SLC26A10	2646	4082	2427	1786	3478	3210	3248
ABCB8_4	ABCB8	1873	2660	2054	1896	2875	3272	3350
SLC39A14_5	SLC39A14	2664	4743	3420	2920	4557	5103	5483
SLC46A3_3	SLC46A3	2545	2988	2219	1744	3233	2987	3531
MTCH1_3	MTCH1	2716	4988	3419	3066	4289	4597	4662
AQP12B_1	AQP12B	1880	1713	1332	785	1707	2258	1788
ATP8B1_5	ATP8B1	2120	4131	2376	2268	3897	3728	3925
SLC6A11_3	SLC6A11	2970	3919	3385	2318	3671	3844	4297
UCP1_3	UCP1	2093	1880	1280	721	1616	1718	1380
SLC24A4_1	SLC24A4	2074	7650	4584	3826	6998	6439	7425
SLC25A45_3	SLC25A45	2939	3010	2456	1720	2927	3180	3681
ATP13A1_3	ATP13A1	2277	2156	1426	1161	2017	2332	2132
SLC25A5P3_5	SLC25A5P3	1883	3842	2622	1981	3760	4325	3789
ABCC8_3	ABCC8	2179	2736	1560	1533	3133	3245	3498
SLC35F4_5	SLC35F4	2385	2598	2020	1537	2725	3280	2802
TMEM241_2	TMEM241	2317	4537	3249	2166	3955	4291	4031
ABCE1_5	ABCE1	2678	326	281	67	423	619	602
SLC46A1_2	SLC46A1	1942	3335	1803	1580	2767	2666	3089
ABCA10_4	ABCA10	2208	5440	3093	2563	4648	4378	4727
MFSD5_6	MFSD5	2402	3973	2630	2164	3605	3814	4062
SLC25A5P4_3	SLC25A5P4	2345	4462	3218	2681	3871	4695	4409
SLC25A47_2	SLC25A47	2435	5238	3565	3259	5133	5738	5632
SLC34A3_2	SLC34A3	2462	3153	2659	1607	3338	4940	3214
SLC51B_5	SLC51B	2433	3720	2384	2334	2979	3755	3887
SLC7A3_2	SLC7A3	1935	4679	2631	3427	4584	4135	5435
FLVCR1_1	FLVCR1	2216	3320	2494	2369	3034	3193	3414
MT2A_4	MT2A	1371	1011	789	668	951	1582	1084
SLC16A7_1	SLC16A7	1679	4684	2848	2036	3383	4182	3900
SLC6A13_1	SLC6A13	2673	2632	2098	1460	2667	2907	2890
AIFM2_6	AIFM2	2484	4251	2901	2801	4247	4811	5182
SLC27A2_2	SLC27A2	1787	2876	2170	1761	2140	2825	3428
SLC24A2_5	SLC24A2	3200	5788	3667	3145	5584	5628	6294
SLC30A2_5	SLC30A2	1896	2172	1481	1287	2404	1778	2383
SLC22A4_3	SLC22A4	2201	1656	1202	1035	1477	1569	1688
SLC10A7_4	SLC10A7	2211	1073	934	722	1197	1432	1364
SLC10A1_2	SLC10A1	2856	6670	4065	3403	5908	5428	6473
SLC14A2_1	SLC14A2	2879	4850	3082	2319	4795	4130	4842
SLC45A2_1	SLC45A2	2253	6066	3771	3542	5106	5507	6149
OR10G3_2	OR10G3	3107	1918	1154	983	1807	1597	1836
SLC9A1_3	SLC9A1	2068	5890	2999	3168	5148	4969	4980
SLC17A9_4	SLC17A9	2066	3910	2204	1891	3600	3776	4580
ATP1A2_2	ATP1A2	2523	3093	1856	1850	2816	2926	2954
SLC26A9_5	SLC26A9	2116	3513	2217	2168	3033	3629	3990
SLC34A3_5	SLC34A3	2235	4306	2640	2286	3834	3986	4212
SLC25A15P3_6	SLC25A15P3	2978	2548	2119	1592	2139	2378	3088
SLC5A5_4	SLC5A5	2747	4810	2763	2015	4650	5316	4454
ULK1_2	ULK1	2397	5547	3796	3042	5232	5997	5428
SLC37A3_1	SLC37A3	2585	2761	1943	2173	2781	2557	3347
RHCG_1	RHCG	2480	2983	2329	2034	2889	3534	3558
SLC2A5_6	SLC2A5	1834	1989	1165	742	1602	1610	1183
SLC17A1_2	SLC17A1	2623	1689	1322	1347	1459	1688	2428
SLC10A3_6	SLC10A3	2653	6232	3683	3848	5017	5389	6150
RPS11_3	RPS11	2436	113	119	85	249	259	204
SLC38A3_6	SLC38A3	2756	4647	3484	2795	3748	4611	4589
SLCO1A2_3	SLCO1A2	1616	1958	1044	1064	1494	1478	1783
AQP9_2	AQP9	2268	2470	1965	1640	2872	3074	3407
SLC26A1_6	SLC26A1	1951	4496	3035	2387	4508	4489	4545
ABCB8_6	ABCB8	2226	3558	2605	2031	3613	3547	3193
SLC35C1_2	SLC35C1	2759	5386	2991	2861	5597	6092	6530
SLC19A1_3	SLC19A1	2409	5054	3544	2704	4528	5619	5870
SLC25A6P2_1	SLC25A6P2	2412	5866	3370	2847	4313	4623	4721
KIAA1919_4	KIAA1919	1978	2346	1364	1078	2073	1919	2239
SLC2A11_2	SLC2A11	2586	6522	3735	3680	6419	5223	6772
SLC22A16_4	SLC22A16	1945	4013	2503	2200	3710	4017	4010
SLC2A6_5	SLC2A6	2761	8575	5479	5124	8087	8052	7398
ABCB1_2	ABCB1	2251	2743	1814	1660	2871	3249	3238
THOC2_3	THOC2	2908	117	188	31	140	176	162
ABCB11_1	ABCB11	1825	1094	746	764	1056	1322	1541
SLC4A5_4	SLC4A5	1982	1496	1014	836	1532	1352	1804
SLC5A10_1	SLC5A10	2567	5689	3601	3296	5012	4983	5475
SLC5A5_3	SLC5A5	1888	3906	2594	1871	4044	4002	3746
SLC47A2_3	SLC47A2	2021	4476	3470	2485	4336	4889	5142
SLC5A3_3	SLC5A3	2203	2556	1512	1308	2428	2070	1978
TMEM144_2	TMEM144	2084	1954	1333	1120	1982	2017	2065
SLC12A1_1	SLC12A1	2477	1647	1096	971	1140	1907	1797
SLC46A1_1	SLC46A1	2386	4538	2315	1937	3640	3797	3538
SLC25A5P6_2	SLC25A5P6	2064	1816	1152	1139	1853	1295	1625
SLC25A5P5_4	SLC25A5P5	2068	3625	2299	2165	3628	3936	4132
SLC25A1_4	SLC25A1	2429	2750	1674	1644	2067	1991	2079
PQLC2_5	PQLC2	1688	3100	1935	1359	2740	2694	2482
SLC5A8_5	SLC5A8	2023	4432	3080	2540	3506	4286	4533
SLC25A1P1_4	SLC25A1P1	2410	3726	2961	2431	3400	4035	4312
SLC6A18_6	SLC6A18	2519	6587	4107	3325	5908	5437	6468
AQP0_4	AQP0	1501	1150	959	606	1006	1065	877
DHFR_1	DHFR	3854	262	232	204	829	1016	1021
SLC12A3_6	SLC12A3	2663	5515	3761	2845	5372	5871	5728
SLC16A9_2	SLC16A9	2110	3583	2353	2223	3466	3658	4299
SLC9B2_2	SLC9B2	2244	4982	3698	3057	5090	5311	5363
RPS7_6	RPS7	2739	0	111	73	158	328	218
AQP9_1	AQP9	2581	3134	2255	1826	2935	3241	3447
SLC25A15P5_3	SLC25A15P5	2624	4812	3087	2702	3790	4539	4724
SLC25A36P1_4	SLC25A36P1	1791	1225	717	698	1254	1387	1117
SLC4A7_4	SLC4A7	1915	1326	1150	915	1955	1720	1905
SLC7A4_1	SLC7A4	3105	7762	5151	4154	6698	6945	6499
SLC25A47P1_6	SLC25A47P1	2230	5126	3539	2818	5361	5215	4946
SLC5A6_4	SLC5A6	2178	6101	3961	3380	5566	5240	5777
TAP1_3	TAP1	2269	4580	2268	2294	3770	3738	3692
LETM1_4	LETM1	2452	416	174	210	1382	1555	1548
SLC22A7_5	SLC22A7	1952	2285	1471	1252	1879	1932	2039
SLC6A8_4	SLC6A8	2547	5260	3233	2419	3548	3583	4007
SLC35B4_3	SLC35B4	2926	821	895	694	970	1343	1246
SLC17A7_2	SLC17A7	2344	2373	1440	1258	2267	2816	2503
ABCC4_4	ABCC4	2314	3440	2142	1883	3125	3314	3748
HNRNPK_4	HNRNPK	3016	54	33	36	27	35	103
NOX1_3	NOX1	1072	2584	1414	1120	2173	1995	1976
SLC22A15_2	SLC22A15	2598	6081	4083	2909	5329	6067	4928
SLCO1B3_1	SLCO1B3	2120	2522	1129	1302	1815	2024	2336
SLC51A_3	SLC51A	2328	4073	2941	2261	3329	3879	4160
AQP5_2	AQP5	2686	5155	3124	3028	4437	4862	4731
SLC25A27_1	SLC25A27	3215	5613	3829	2837	4443	4892	4703
SLC7A7_4	SLC7A7	2675	4014	2515	2647	3802	4107	5220
SLC9A7_6	SLC9A7	2432	4427	3470	2649	4678	5369	4587
SLC26A4_5	SLC26A4	2142	5141	3037	2970	4587	4397	5006
AQP2_6	AQP2	3195	6383	3906	3234	6044	5662	5539
SLC11A1_2	SLC11A1	2621	4837	2950	2307	4303	4686	3494
MFSD7_1	MFSD7	2702	3816	2664	1983	3268	3630	3746
SLC25A1P4_6	SLC25A1P4	2959	6586	4262	4135	5610	5619	7186
OR1A2_5	OR1A2	2711	6538	4190	3541	5086	6315	6392
SLC50A1_1	SLC50A1	2716	3849	2689	1878	3410	4431	4211
SLC9A3P3_1	SLC9A3P3	2454	6293	3748	3208	5901	5585	6257
SLC39A8_5	SLC39A8	2138	2749	2123	1231	2542	3061	3079
ABCA2_3	ABCA2	2273	1474	978	922	1217	1673	1498
NIPAL1_4	NIPAL1	2455	4540	2837	2792	4301	4150	4588
SLC9B1P4_4	SLC9B1P4	2652	3605	2366	2095	2867	3136	3432
SLC44A2_2	SLC44A2	2118	4420	3344	2656	4689	5676	4612
SLC18A3_2	SLC18A3	2051	2869	1778	1313	3019	2876	2395
ATP1A1_6	ATP1A1	2404	2271	1111	994	1995	1810	1695
ATP1A2_4	ATP1A2	2411	1933	1237	1249	1650	1544	1906
PSMB3_5	PSMB3	3118	151	18	53	48	88	113
SLC13A5_2	SLC13A5	2170	3579	2094	2139	3500	2940	3722
SLC25A14P1_1	SLC25A14P1	2019	1000	699	481	1191	728	903
SLC25A32_6	SLC25A32	2788	6382	4593	3032	5577	6662	6401
HNRNPK_3	HNRNPK	3258	259	220	138	200	194	110
SLC18B1_6	SLC18B1	2236	3575	2005	1963	3582	3608	3477
SLC7A9_6	SLC7A9	2465	4523	2727	2158	4238	3565	3782
AQP5_3	AQP5	1875	1368	1069	635	1592	1296	1258
MFSD13A_1	MFSD13A	2348	4269	2652	2741	4485	4744	5245
SLC25A13_5	SLC25A13	2156	4343	3295	2930	4068	4919	5085
SLC31A1P1_5	SLC31A1P1	2457	3452	2363	2213	3274	3744	4417
SLC35E2_6	SLC35E2	1948	3296	2373	1729	3761	3318	3525
ATP13A4_2	ATP13A4	2064	2305	1661	1391	2298	2328	2470
SLC38A3_2	SLC38A3	2569	4952	2777	2559	3701	3574	3727
SLC35G5_3	SLC35G5	2406	2473	1591	1188	2561	2270	2232
SLC30A1_5	SLC30A1	2395	3694	2737	2311	2621	2718	2755
SNRPA1_2	SNRPA1	2504	391	330	269	567	432	735
AQP2_1	AQP2	2176	3109	1848	1271	2440	2663	2839
SLC39A7_1	SLC39A7	2056	1008	458	520	623	847	720
NPC1L1_2	NPC1L1	2421	2505	1537	1415	2614	2508	2678
RRM1_1	RRM1	3018	151	46	70	92	121	132
SLC9A3_3	SLC9A3	3243	6302	4104	3243	6481	6602	6933
SLC18A2_3	SLC18A2	1975	1594	817	687	1519	1410	1549
MFSD6_4	MFSD6	2126	5033	3426	2955	4419	5606	5601
SLC25A24P2_2	SLC25A24P2	2301	3089	1718	1633	2511	2759	3138
ABCA11P_2	ABCA11P	2298	2110	1455	1151	1894	2146	2306
SLC23A1_4	SLC23A1	2515	4398	2643	2483	3804	4419	4332
SLC31A2_2	SLC31A2	2463	2683	2596	1506	2742	3319	2134
SLC30A9_3	SLC30A9	2756	2303	1463	1418	3423	3669	3549
SLC26A8_2	SLC26A8	1695	1214	684	551	1011	1019	1063
CASP8_4	CASP8	1933	3582	2260	1549	2413	3393	3159
AIFM2_5	AIFM2	3193	6687	4674	4833	7122	8141	9211
SLC35B1_1	SLC35B1	2162	954	600	470	1550	1926	2040
SLC2A3P2_1	SLC2A3P2	1986	2648	1931	1447	2017	2861	2740
SLC6A18_2	SLC6A18	2271	2954	2018	1571	2833	3554	2534
SLC31A1_6	SLC31A1	2495	4695	3130	2227	3081	3947	3922
SPNS3_3	SPNS3	2195	4016	2304	2040	3663	3467	3658
ABCB5_5	ABCB5	1857	2367	1228	1402	2443	2201	2357
SLC38A6_1	SLC38A6	2299	3968	2999	2647	3742	4828	4692
SLC44A1_6	SLC44A1	2162	5383	2862	2590	4123	4448	4445
SLC25A39P2_4	SLC25A39P2	2607	5216	3431	2957	4772	5104	5885
MFSD9_3	MFSD9	2379	4375	3134	2147	3520	4119	3546
RPS7_4	RPS7	3108	151	58	90	368	433	302
SLC25A17_3	SLC25A17	2095	1464	963	749	1533	1748	1161
SLC27A3_4	SLC27A3	1967	3049	2238	1588	2616	3485	3531
CASP9_1	CASP9	1653	2659	1668	1530	2560	2573	2664
ATP4A_2	ATP4A	2526	5818	3191	2813	5291	5706	5271
SLC2A6_2	SLC2A6	2396	4274	3069	2338	4231	4054	3753
SLC2A3P4_1	SLC2A3P4	2606	3682	2182	1640	3126	3284	2966
SLC25A1P5_1	SLC25A1P5	2777	6025	4231	3235	5721	6495	6607
RPL10A_6	RPL10A	2775	448	515	384	913	1186	1146
SLC39A9_5	SLC39A9	2434	4836	3583	3020	4781	5336	6001
AQP12B_5	AQP12B	1211	2536	1449	1228	2060	2316	2170
SLC2A9_4	SLC2A9	2138	3463	3183	2187	3801	4238	3612
SLC38A5_3	SLC38A5	2611	4719	3434	2482	4516	4956	4884
ABCC8_1	ABCC8	2322	1572	1224	946	1671	2031	1731
ATP13A2_3	ATP13A2	2761	7120	3990	3283	5883	5885	6457
SLC25A44_4	SLC25A44	2358	3335	2552	1810	3387	3760	4379
SLC13A4_5	SLC13A4	2498	5876	3980	3145	5262	5683	5349
OR13C9_2	OR13C9	2715	3624	2611	1605	3051	3395	3357
AQP3_4	AQP3	2976	3208	1928	1601	2297	2765	2754
SLC25A5P8_6	SLC25A5P8	2283	2719	2213	1541	2725	3071	2582
SLC25A1P2_4	SLC25A1P2	2614	6618	4391	3425	5847	5889	6500
SLC25A6P4_5	SLC25A6P4	2665	4072	2648	2678	3450	3820	4002
ULK1_4	ULK1	3767	2835	1719	1836	2818	2936	3460
SLC35A2_2	SLC35A2	1845	1273	1072	771	2161	2356	2165
OR10A3_5	OR10A3	3232	7874	4561	3340	7347	6315	6876
SLC6A2_5	SLC6A2	2176	2261	1633	1373	2682	2275	2828
DBR1_2	DBR1	2988	121	67	23	245	358	94
SLC6A12_6	SLC6A12	2803	6089	4433	3819	6469	6553	6787
SLC27A4_4	SLC27A4	2215	1908	1578	1387	1744	1739	2024
SLC25A5P4_4	SLC25A5P4	1978	3242	2110	1927	3258	3517	3420
SPNS1_2	SPNS1	1785	999	701	553	1176	1028	1408
RPL31_1	RPL31	3524	69	104	92	168	276	872
SLC35B3_6	SLC35B3	2356	5744	3664	3321	4923	4688	5350
AQP12A_1	AQP12A	2007	2400	1439	1225	1811	1868	1815
SLC23A2_2	SLC23A2	2481	5371	2791	2604	5014	4800	4695
SLC31A1_3	SLC31A1	1815	747	592	582	387	878	640
SLC22A23_1	SLC22A23	2524	3065	2485	1424	2581	3350	2795
OR10V1_2	OR10V1	2940	5676	3357	2960	4725	5180	5385
SLC25A5P6_3	SLC25A5P6	1971	3867	2656	1916	3535	2982	3765
ATP11A_5	ATP11A	2658	5430	3628	3117	4646	4824	5020
SLC25A15P5_5	SLC25A15P5	2589	5865	3345	3044	4894	5160	5440
SLC24A2_2	SLC24A2	2434	6621	4388	3473	4796	5461	6196
SOD1_1	SOD1	4937	619	380	278	690	750	705
ATP11A_4	ATP11A	2292	4319	2649	2385	4762	4264	4339
SLC19A3_6	SLC19A3	3298	4337	2967	2630	3355	3743	3553
SLC1A7_3	SLC1A7	2756	6612	4514	3666	5557	6605	6898
SLC39A3_4	SLC39A3	1963	2595	1963	1620	2587	2542	2670
SLC22A23_6	SLC22A23	2274	2700	1588	1613	2634	2303	2310
SLC25A51P1_6	SLC25A51P1	2578	1855	1152	917	1732	2184	2067
SLC25A6P1_3	SLC25A6P1	3338	8961	6725	4866	8545	7836	9154
FLVCR1_2	FLVCR1	2582	5843	3856	3047	5434	4748	5881
MFSD14A_4	MFSD14A	2005	1468	919	646	1266	1417	970
SLC6A15_2	SLC6A15	2447	4463	2820	2459	3734	3641	3666
UCP2_1	UCP2	2992	5336	3509	2912	5283	4731	5167
ABCG4_4	ABCG4	2634	5007	3682	3293	4764	5906	5619
TMEM104_6	TMEM104	2064	3022	2281	1997	3123	3305	3515
SLC26A11_4	SLC26A11	3275	4600	3200	2517	4271	4920	5146
SLC6A1_2	SLC6A1	2194	4865	2449	2329	4753	3964	4144
SLC6A7_2	SLC6A7	2406	4097	2860	2435	4194	4159	4444
SLC25A16_6	SLC25A16	2227	1788	1180	935	1444	1757	1716
SLC25A39_2	SLC25A39	1858	1102	828	498	802	1046	992
SLC12A4_1	SLC12A4	2506	2983	1800	1551	2667	2252	2691
SLC24A1_2	SLC24A1	2210	3113	1973	1657	3122	3249	3566
SLC35F1_2	SLC35F1	1946	1828	1200	1090	1710	1575	1483
UCP1_1	UCP1	2515	5822	3695	2902	4388	5335	5109
MAGT1_5	MAGT1	2263	5639	3316	2832	6246	5310	5050
SLC3A1_2	SLC3A1	2723	4201	2813	2235	3534	3942	3995
SLC39A14_6	SLC39A14	2418	4067	2990	2661	4083	4973	4740
SLC1A3_1	SLC1A3	2736	2644	1586	1385	2283	2830	2131
SLC22A15_5	SLC22A15	2361	2670	2141	1482	1929	2635	2606
SLC25A1P5_4	SLC25A1P5	2342	6491	3625	3056	4298	5126	4903
SLC5A9_4	SLC5A9	2633	5489	3072	2757	4776	5065	4749
SLC31A1P1_3	SLC31A1P1	1978	4380	2764	2339	4067	3641	4208
ABCA7_1	ABCA7	2085	1893	1285	1014	1511	2246	1807
SLC35F4_1	SLC35F4	2133	4972	3141	2395	4282	4714	3968
SLC9A7P1_6	SLC9A7P1	2346	3782	2226	1890	3708	3866	3991
SLC35B1_5	SLC35B1	2943	550	262	370	2883	3285	2888
SLC25A25_2	SLC25A25	2309	5344	2992	2881	4966	4188	6010
RPL15_2	RPL15	3123	83	58	52	264	143	230
ABCC8_6	ABCC8	1886	2504	1273	1070	2609	2744	2600
SLC13A5_4	SLC13A5	3088	7440	4855	4045	6358	7224	6679
[truncated: 2,251 more rows]

## Sheet: Mercury
sgRNA	Gene	Input	R1nt	R2nt	R3nt	R1Hg	R2Hg	R3Hg
ATP10B_3	ATP10B	2781	4394	3104	2399	4170	4571	4046
SLC25A32_4	SLC25A32	2689	3768	1925	1962	2589	2786	2914
SLC25A24_1	SLC25A24	1926	4286	2218	2238	3177	3052	3082
SLC25A19_1	SLC25A19	1952	2122	1386	1178	1745	1560	2192
ABCB5_3	ABCB5	2184	2078	1204	903	1826	1788	1936
SLC25A6P2_5	SLC25A6P2	2323	5990	3844	3340	5109	5116	6683
NOX5_6	NOX5	3739	6786	4763	4178	6548	6422	5948
FAM86B1_6	FAM86B1	2717	3558	2339	2005	3033	4042	3486
SLC39A11_2	SLC39A11	2314	2740	1473	1522	1817	2188	2971
SLC25A48_5	SLC25A48	2304	3145	2410	2435	3577	3693	2951
SLC35A1_5	SLC35A1	2405	1267	813	698	1415	1397	1991
MFSD8_3	MFSD8	2717	2052	1511	888	1893	1822	1882
SLC30A3_3	SLC30A3	2562	5941	3010	2548	4933	4418	4960
SLC2A14_3	SLC2A14	2466	3916	3143	2153	3918	3957	4096
SLC41A1_2	SLC41A1	1888	1761	1228	1149	1685	1622	1637
SLC34A1_5	SLC34A1	2664	4528	2943	1934	3332	3350	4126
Nonspecific_23	-	3019	6981	4405	4288	4728	6180	6490
SLC1A5_3	SLC1A5	2983	6991	4415	3748	7888	6873	8396
SLCO1B3_6	SLCO1B3	2745	5206	3886	3221	4438	5204	5674
PCNA_5	PCNA	2448	304	113	78	289	251	441
SLC35E1P1_6	SLC35E1P1	1736	3293	1647	1116	2214	2610	1949
SLC8A2_4	SLC8A2	3129	6986	4453	4494	5513	7424	7593
SLC12A7_2	SLC12A7	2703	5129	3095	2739	4613	4944	5242
SLC30A1_1	SLC30A1	2691	4202	2588	2560	18212	14209	20140
ATP2B2_4	ATP2B2	2419	3933	2598	2104	3197	3754	3505
AQP12A_4	AQP12A	3125	5029	3373	2870	4591	5054	5847
SLC2A3P2_5	SLC2A3P2	2291	2766	1719	1521	1713	2039	2001
SARS_3	SARS	3227	153	43	44	228	292	97
SLC25A47P1_3	SLC25A47P1	2695	5397	3367	2732	4034	5055	4376
CAT_1	CAT	2091	3235	1927	1707	3830	3456	3947
SLCO4A1_4	SLCO4A1	1929	3612	2607	2022	2711	3420	3113
SLC2A5_4	SLC2A5	2416	5097	3687	3670	4148	6076	5482
SLC4A7_1	SLC4A7	2593	2718	2295	1745	3839	4220	4063
SLC7A9_2	SLC7A9	1774	3820	2281	2039	3454	3427	2997
ATP11C_4	ATP11C	2142	3447	1938	1798	3016	2786	2496
SLC25A27_2	SLC25A27	2190	3820	2561	1932	3435	3228	3222
OR13H1_1	OR13H1	3060	2660	2033	1534	2446	2550	2613
SV2C_2	SV2C	2539	2265	1552	1418	1929	1996	1694
SLC29A4_6	SLC29A4	1991	1165	630	593	1161	1254	1581
SLC41A3_3	SLC41A3	2037	4354	3468	2594	4440	4391	4264
SLC26A3_3	SLC26A3	1988	4061	2623	2922	2886	4015	4821
SLC35E2B_4	SLC35E2B	2255	5179	3361	2857	4091	4290	4279
NIPA2_5	NIPA2	2504	2620	1807	1502	2245	2597	2658
ATP12A_6	ATP12A	2244	2220	1191	1434	2002	1522	1677
SLC9A7P1_3	SLC9A7P1	1992	3216	2283	2007	4138	4374	4518
SLCO1B1_6	SLCO1B1	2171	4872	3281	2584	4162	4384	5340
SLC37A3_5	SLC37A3	2709	6779	4700	3881	6208	6430	7098
ABCA6_2	ABCA6	2710	2818	2035	1457	2413	2402	2379
NPC1_6	NPC1	2493	478	365	277	1120	1366	1505
SLC16A1_3	SLC16A1	2261	4423	3470	2885	2963	3246	3045
ABCA12_4	ABCA12	1655	1948	1130	1129	1601	1688	1747
UCP1_4	UCP1	2577	5825	4121	3540	4852	5319	4722
AQP0_5	AQP0	3089	5158	3075	2979	4587	3956	4954
SLC9B1P4_2	SLC9B1P4	2681	901	678	555	1103	1010	1212
SLC38A8_4	SLC38A8	2145	5141	3214	2948	3625	4006	4587
SLCO4C1_3	SLCO4C1	2461	3474	2113	1934	4328	4226	4752
SLC8A1_5	SLC8A1	2421	1944	1232	999	1591	1744	1715
SLC27A2_4	SLC27A2	2759	2029	1217	1128	1511	1902	2064
SLC39A2_5	SLC39A2	2591	4632	3416	3034	3937	4587	4733
SLC7A11_3	SLC7A11	2422	4096	2683	1824	3388	3054	2573
SLC2A3P2_3	SLC2A3P2	2533	3953	2559	2398	3013	2967	2781
SLC22A24_6	SLC22A24	1948	3495	2517	2117	2939	3422	3671
SLCO2B1_1	SLCO2B1	2585	4899	3001	2589	3525	4161	4363
SLC35G5_1	SLC35G5	2747	6124	4411	3737	5497	5681	5426
NPC1_2	NPC1	3048	708	452	388	1729	2002	2351
ABCA4_3	ABCA4	1876	4323	2245	2509	3446	2851	3932
SFXN2_6	SFXN2	2776	4374	2554	2489	4708	4643	4351
SLC7A5P1_2	SLC7A5P1	2992	7425	5953	4310	6049	7386	6474
RPL31_5	RPL31	2975	89	67	72	166	193	222
AQP1_3	AQP1	2507	4736	3451	2583	4371	4409	4565
SLCO4C1_6	SLCO4C1	2799	6236	4194	3167	4255	4975	5120
SLC22A8_5	SLC22A8	2329	5224	3275	2495	4598	4554	4250
OR1F1_3	OR1F1	2648	5035	3407	2791	3111	4156	4849
SLC35C2_1	SLC35C2	1827	3837	2220	2186	3789	4724	4668
SLC9A4_1	SLC9A4	2028	2440	1422	1485	2002	2492	2258
SLC18A1_4	SLC18A1	2088	4084	3018	2137	3465	4290	4303
SLC25A10_4	SLC25A10	2171	3894	2910	2324	3494	3652	3908
SLC17A4_1	SLC17A4	2333	5542	3315	3533	4828	4661	5189
ABCG5_4	ABCG5	2595	2337	1710	1421	2163	2218	2245
SLC16A5_4	SLC16A5	3113	3906	2597	2046	4152	4159	3995
SPNS1_6	SPNS1	2790	1583	1323	933	1788	2395	2011
PQLC1_3	PQLC1	2017	1627	1120	1148	1688	1753	1983
SLC7A5_4	SLC7A5	2734	2093	1628	1216	1998	1820	1571
SLC10A5_2	SLC10A5	1727	1318	628	765	1220	811	1044
SLC26A5_2	SLC26A5	2186	1327	1000	673	1091	1489	1308
SLC16A14P1_4	SLC16A14P1	2077	5211	3250	2848	4226	4103	4370
ATP8A2_3	ATP8A2	2754	4458	2315	2299	3466	3369	3898
ABCD1_4	ABCD1	2671	2351	1920	1322	2493	2385	2194
SLC27A2_6	SLC27A2	2777	5556	2730	2644	4816	4833	3950
SFXN5_4	SFXN5	2530	3882	2582	2020	3575	3879	3568
SLC39A7_4	SLC39A7	2118	471	295	254	443	395	247
NIPA2_4	NIPA2	2398	4896	2883	2476	3880	4093	4477
SLC4A5_6	SLC4A5	1529	2664	1904	1764	2610	2858	3253
SLC16A4_1	SLC16A4	2790	4064	2687	2312	3332	3038	3872
POLR2L_5	POLR2L	3342	29	130	96	107	122	284
SLC9B1P4_3	SLC9B1P4	2049	2323	1376	1143	1714	2259	1953
ABCA6_4	ABCA6	2124	468	283	252	506	659	635
SLC39A10_2	SLC39A10	2090	1507	1076	945	922	1062	870
ABCA10_5	ABCA10	2275	1344	1068	684	1204	1591	1549
SLCO5A1_6	SLCO5A1	2966	4776	3946	3031	4326	5304	4690
SLC6A3_1	SLC6A3	2864	6798	4956	3950	6043	6826	6788
SLC17A3_6	SLC17A3	2075	5385	3626	3718	5358	5686	5869
SLC16A4_5	SLC16A4	2236	4521	3589	2712	4143	3900	4667
SLC25A6_1	SLC25A6	2188	2376	1893	1710	2090	2098	2072
SLC1A1_1	SLC1A1	2420	6441	3950	3446	5181	6019	4989
SLC20A1P3_3	SLC20A1P3	2584	4068	2132	1609	2917	2921	2764
ABCC2_2	ABCC2	2165	4670	2651	2571	3572	3752	4186
SLC15A1_6	SLC15A1	2439	7808	4757	4251	6336	7711	7145
SLC2A4_6	SLC2A4	2287	5619	3577	2755	4414	4470	5514
ATP11C_3	ATP11C	5092	1313	1016	803	1207	1358	1691
OR10H2_3	OR10H2	2850	5410	3210	2767	4663	4435	4426
FLVCR1_5	FLVCR1	2436	2755	1792	1339	2684	2209	2428
MFSD4_3	MFSD4	2567	3130	2612	1861	3173	3334	2659
XPR1_6	XPR1	2296	4103	2405	2335	2946	3452	3271
SLC27A2_3	SLC27A2	2426	5493	3385	3068	4201	4913	5427
ATP13A5_4	ATP13A5	2136	1532	1121	1008	2057	2247	1949
SLC25A15_5	SLC25A15	2782	1841	931	1014	1654	2254	1819
NIPAL2_5	NIPAL2	2446	4580	3431	2913	3675	3921	4215
ABCC6_5	ABCC6	2030	3698	2115	1943	2336	3056	2351
SLC25A26_3	SLC25A26	1658	923	583	615	1299	850	724
SLC39A11_3	SLC39A11	2062	3931	2624	2399	3894	4355	4466
SLC24A5_5	SLC24A5	2223	2318	1722	1666	2304	2854	2072
SLC30A7_3	SLC30A7	2744	2137	1315	1213	2361	2439	2003
SLC4A5_2	SLC4A5	2466	2249	1439	1257	2228	2688	2541
ATP2A1_6	ATP2A1	2782	6010	3884	3316	5034	5364	4114
SLC17A1_4	SLC17A1	2174	3734	2428	2056	3274	3018	3022
OR1F1_4	OR1F1	3362	5563	3832	3158	4651	5257	4674
SLC25A39P1_2	SLC25A39P1	1837	3139	2594	2201	3045	3193	3630
ATP2C2_4	ATP2C2	1605	2193	1188	1181	1658	1897	2006
SLC8A3_1	SLC8A3	2506	5073	2929	2833	4004	4109	4603
MFSD7_6	MFSD7	2871	6785	4243	4013	4655	5918	5433
SLC13A2_4	SLC13A2	3016	3574	2051	2054	1922	2482	2631
OR10G3_4	OR10G3	3192	6624	3697	3127	5694	5440	4988
SLC16A11_3	SLC16A11	2279	3573	2090	1651	3097	3631	2984
SLC25A46_4	SLC25A46	2204	4055	2314	2068	2815	3441	3304
NPC1_1	NPC1	2184	629	340	391	1495	1686	1799
SLC25A3P1_6	SLC25A3P1	2279	5857	3518	2622	4157	3964	4415
SLCO1B7_1	SLCO1B7	2298	5650	3297	2746	5015	4328	4817
SLC25A43_5	SLC25A43	2829	4998	3922	2982	4554	5496	4676
SLC35A2_3	SLC35A2	2796	3497	2439	1875	6163	5683	6959
OR1B1_3	OR1B1	2382	3699	3093	2141	2834	4352	3922
ABCD1_5	ABCD1	2362	5782	3825	3365	4451	4848	5417
ATP7B_1	ATP7B	2491	5527	4021	3184	4915	6075	5249
SLC9A5_3	SLC9A5	2693	4666	3616	2959	4531	5415	5635
SLC25A23_5	SLC25A23	1730	1899	1194	1131	1600	1813	1528
SLC38A5_2	SLC38A5	2540	3112	1901	1389	2862	2652	2278
SLC34A1_1	SLC34A1	2585	4143	2611	1933	3319	3584	2873
SLC17A3_1	SLC17A3	2967	5684	3278	2976	4211	4425	4227
SLC38A2_2	SLC38A2	2325	1408	1001	1053	2010	2717	2587
SLC10A5P1_3	SLC10A5P1	2951	1553	1079	973	1234	1558	1607
ABCD4_3	ABCD4	2350	4427	2838	2148	3833	3372	3326
SLC26A2_4	SLC26A2	3069	6610	4002	3477	4572	4701	4703
ATP1B3_5	ATP1B3	2054	1572	1337	822	1579	1961	2122
SLC30A2_3	SLC30A2	2386	2596	1358	1026	3413	2922	3163
ABCC5_4	ABCC5	2200	4986	3719	3278	5044	5817	6193
ATP11B_1	ATP11B	2479	4415	2469	2192	3615	4105	3033
SLC25A16_5	SLC25A16	1788	3064	1773	1882	2827	3010	2570
SLC35A5_6	SLC35A5	2604	3050	1882	1606	2306	3036	2796
ABCA7_3	ABCA7	2345	5290	2972	2915	4056	4592	4850
SLC25A5P5_6	SLC25A5P5	2274	4728	2755	2256	3834	3568	3932
ABCC8_4	ABCC8	2318	1722	978	783	910	1652	1581
SLC35E4_3	SLC35E4	3015	5307	3320	2504	4567	4371	3686
SLC6A9_5	SLC6A9	2856	5301	3566	3101	4547	5390	5336
RPS19_3	RPS19	3170	97	70	39	27	211	109
MFSD1_4	MFSD1	2432	1780	1268	988	1835	1812	1620
SLC44A1_5	SLC44A1	2642	6520	3836	3116	4890	5128	5535
SLC22A7_6	SLC22A7	2519	5411	3488	2682	4445	4164	4324
SLC6A17_2	SLC6A17	1716	3088	2396	1842	2461	3203	2412
SLC6A14_1	SLC6A14	2555	1810	1660	1246	1360	1947	1867
MFSD14B_4	MFSD14B	2477	4593	2545	2566	3537	3927	4073
OR10A2_1	OR10A2	2719	7390	4332	3727	5953	5624	5689
ATP2A2_1	ATP2A2	2033	7	18	6	7	3	5
SLC6A4_6	SLC6A4	1811	2158	1710	1396	1742	2109	2081
ATP13A4_5	ATP13A4	1890	2293	1574	1143	1523	2186	2184
MFSD7_2	MFSD7	2567	5556	4013	4316	4731	5958	5960
ABCA11P_4	ABCA11P	2169	2475	1226	927	2280	1919	1590
SLC25A37_1	SLC25A37	1811	442	326	330	382	387	438
SLC5A4P1_3	SLC5A4P1	2914	4943	3408	2963	3750	4347	4308
ABCB5_6	ABCB5	2347	5026	3305	2550	5266	4382	5298
SLC13A3_5	SLC13A3	2047	1133	752	708	1166	1250	1130
SLC25A37_6	SLC25A37	2560	5350	3318	3018	2992	3384	3648
ATP12A_1	ATP12A	2341	5673	3516	3421	4595	4867	5632
SLC35E2B_6	SLC35E2B	3068	6495	3699	3420	5078	5878	4459
SLC25A4_5	SLC25A4	3317	6675	4338	3746	5426	6894	6597
SLC25A5P8_4	SLC25A5P8	1740	5417	3310	2784	4438	3761	4876
SLCO3A1_6	SLCO3A1	2492	7612	5375	3745	7047	6540	6819
OR10A2_4	OR10A2	3555	6299	3336	3011	4867	4538	4739
SLC16A2_4	SLC16A2	1709	2714	1391	1137	1783	2258	2080
SLC2A13_6	SLC2A13	3048	4415	3261	2695	3761	4865	4736
ATP2C1_4	ATP2C1	2605	3172	2604	1907	3730	4425	5011
SLC39A1_3	SLC39A1	2048	5355	3010	2491	4467	6028	5160
SLC25A29_6	SLC25A29	2420	4463	3003	2725	3428	4073	4153
UCP3_6	UCP3	2917	5144	3147	2913	3849	4521	4403
Nonspecific_58	-	2761	7659	5333	4226	6375	7457	6284
ABCC2_6	ABCC2	2140	3071	1205	1307	2489	2349	1904
SLC45A4_6	SLC45A4	2724	5201	3344	2842	4109	4632	3965
SLC38A10_5	SLC38A10	3197	1553	1118	686	1472	1709	1568
TAP2_4	TAP2	2113	5934	3107	2354	3926	4547	3950
MPC2_6	MPC2	3683	2355	1749	1385	1950	1977	2096
AQP9_6	AQP9	1019	1530	746	676	960	1320	1219
SLC25A5P1_6	SLC25A5P1	2619	4427	3569	2723	3682	4334	4104
SLC17A9_6	SLC17A9	1832	4324	2639	2120	3700	4137	3504
SLC25A5P6_1	SLC25A5P6	2522	4284	2889	2224	4162	4172	4184
SLC25A3_3	SLC25A3	2381	3901	2826	2095	2601	2882	1830
SLC35F1_4	SLC35F1	1896	5061	3339	2684	3913	4475	4363
KIAA1919_3	KIAA1919	3018	2170	1565	1604	2326	2123	2639
SLC25A5_2	SLC25A5	2692	2113	1265	1107	1939	1812	2071
SLCO1B3_5	SLCO1B3	2801	2470	1615	1274	2148	2283	1927
ATP7B_4	ATP7B	1994	2532	1605	1442	2716	2533	1803
SLC47A2_1	SLC47A2	1520	1312	597	542	1280	986	650
ABCA4_2	ABCA4	2093	4108	2792	1955	3657	3299	3110
SLC25A30_2	SLC25A30	2414	3272	2624	1934	2962	3201	2775
UCP2_6	UCP2	2282	3771	2777	2126	3198	3667	3922
SLC25A51P2_5	SLC25A51P2	2674	5029	3062	2657	5532	4751	5652
SLC20A1P2_1	SLC20A1P2	2523	1644	1309	1032	1942	2007	2594
ATP8B4_4	ATP8B4	2267	4892	3294	2347	3841	4766	4188
UCP2_5	UCP2	2041	3416	2245	1893	2869	2782	3393
SFXN4_2	SFXN4	2285	3488	2310	1987	2427	2633	3184
SLC9A3P2_6	SLC9A3P2	1814	1751	1469	1536	1726	1894	2263
SLC25A5P2_2	SLC25A5P2	2353	2955	1969	1907	2388	2497	3754
RPS7_2	RPS7	2281	103	61	118	90	294	170
TP53_2	TP53	2672	6839	4405	3881	4826	5182	5337
SLC39A5_5	SLC39A5	2615	1917	1252	1343	2731	2242	2608
SLC25A15P4_3	SLC25A15P4	2085	2112	1471	1257	2275	2765	2619
ABCB7_1	ABCB7	2816	1391	999	749	953	1288	991
ABCA12_3	ABCA12	2087	2075	1482	923	1877	2089	1611
SLC39A13_3	SLC39A13	1940	1802	1194	787	1819	1523	1625
SLC29A1_1	SLC29A1	1836	3847	2560	2126	3887	3558	3716
SLC5A3_2	SLC5A3	2576	3576	1834	1836	3348	3060	3238
SLC6A7_5	SLC6A7	2094	3324	2062	2055	2634	2728	3204
SLC1A3_4	SLC1A3	2252	2661	1810	1688	2367	2769	2962
SLC25A46_5	SLC25A46	2251	4956	2536	2337	3667	3733	4163
ABCA5_1	ABCA5	2541	3359	1754	1678	2626	2485	2722
ATG5_2	ATG5	1534	1253	635	556	854	1076	848
CASP8_6	CASP8	1155	1387	876	1010	1545	1562	1675
SLC22A13_2	SLC22A13	2426	3995	3456	2928	3392	4348	4249
SLC30A7_4	SLC30A7	2038	2511	1460	1191	1798	2107	2358
SLC39A8_6	SLC39A8	2185	2874	1728	1428	2222	2003	2341
SLC35E3_1	SLC35E3	2798	5062	3523	2615	4089	5173	4260
SLC9B1P2_3	SLC9B1P2	2245	1803	734	870	1341	1406	2015
SLC27A5_2	SLC27A5	2435	3560	2026	2049	3278	2935	3264
SLC2A5_5	SLC2A5	2116	5819	3585	3048	4202	4947	3873
SLC47A1_5	SLC47A1	2196	5858	3685	3123	4067	4850	4806
SLC10A3_5	SLC10A3	2384	3949	2793	2116	3180	3963	3137
SLC12A1_6	SLC12A1	2732	5577	3460	3027	4749	4833	4832
SLC6A6P1_4	SLC6A6P1	1636	1491	845	877	1601	1071	1644
SLC25A6P6_3	SLC25A6P6	1876	1319	1003	808	1086	1368	1185
SLC25A6P4_3	SLC25A6P4	2688	4949	2830	2631	3567	4014	4155
SLC4A5_3	SLC4A5	2114	2228	1293	1167	2353	2489	2985
MFSD3_6	MFSD3	2994	7580	5268	4150	6674	7406	6443
SLC25A15P2_5	SLC25A15P2	2798	3246	1656	1594	2621	2700	3075
RPTOR_2	RPTOR	2350	183	253	166	774	846	1160
SLC12A5_4	SLC12A5	2532	4262	2524	2509	4693	5352	4717
SLC7A6_1	SLC7A6	2416	5413	3735	3751	6743	7131	7825
RPS19_6	RPS19	2761	31	61	13	79	86	50
SLC25A1P5_2	SLC25A1P5	2195	5119	2940	2441	5222	4647	5513
SLC2A14_4	SLC2A14	2346	4161	2426	2207	3189	3411	3155
SLC19A1_2	SLC19A1	2532	3538	2400	1870	3024	3387	4073
ATP2B4_1	ATP2B4	2191	3035	1729	1356	2394	2449	1900
SLC9C1_2	SLC9C1	2564	3163	1722	1666	2348	2861	2525
MFSD6_5	MFSD6	2650	2180	1539	1310	2265	2518	2017
SLC29A2_6	SLC29A2	2406	4328	2907	2263	3967	3643	4347
SLC28A2_6	SLC28A2	2298	3524	2320	1835	3071	3214	2706
SLC25A39P1_4	SLC25A39P1	3182	7734	5758	4124	7004	8217	7199
UCP3_4	UCP3	2478	4637	3173	2828	3581	4394	4078
SLC46A3_6	SLC46A3	2651	4929	2507	2137	3971	3560	3445
SLC25A15P1_1	SLC25A15P1	3058	7643	4970	3693	6378	6097	5888
SLC25A5P6_5	SLC25A5P6	2095	5105	2970	2604	4027	4049	4413
SLC2A8_3	SLC2A8	2705	5916	4437	3551	5792	5906	5291
SLC12A1_4	SLC12A1	3167	2317	1277	986	1855	1915	1977
SLC40A1_3	SLC40A1	2888	3259	2322	2459	3202	3483	3988
SLC43A2_6	SLC43A2	2823	4367	2499	2484	3955	3682	4009
SLC22A14_1	SLC22A14	2105	3176	2061	1998	2571	2770	3487
OR10A3_6	OR10A3	2869	2337	1409	1121	2105	1943	2127
SLC5A8_2	SLC5A8	2861	6578	4202	3605	5418	5652	5856
SLC26A11_2	SLC26A11	2577	4510	3070	2272	4638	3823	4532
MFSD10_3	MFSD10	2107	2771	1828	1682	2637	3022	2784
POR_4	POR	1535	2729	2037	1598	2851	2635	2892
SLC16A12_4	SLC16A12	2693	6168	3254	2990	4611	4952	5279
SLC7A13_6	SLC7A13	1880	3721	2189	2252	2994	3156	3731
SLC24A5_2	SLC24A5	2233	1805	1352	905	1108	1572	1999
SLC1A1_5	SLC1A1	2670	3180	2426	2252	2545	2907	3828
SLC16A4_3	SLC16A4	2302	3622	1908	1921	3036	3106	3455
TUSC3_4	TUSC3	2778	6401	4261	3466	6365	5870	5978
SLCO2B1_6	SLCO2B1	2616	4734	3303	2551	3771	4386	3676
DUOX1_6	DUOX1	3151	7146	4944	4808	6806	7752	7905
SLC26A7_1	SLC26A7	2544	3974	2515	2179	3351	3084	3202
ABCC8_5	ABCC8	2528	3092	1768	1636	2187	2301	2635
SLC26A1_2	SLC26A1	2237	3540	2461	2134	3364	3365	3325
SLC38A11_1	SLC38A11	2270	1393	709	983	1086	1030	1694
SLC22A10_4	SLC22A10	2929	5025	3534	2988	4882	4945	5244
ABCA4_6	ABCA4	1640	4100	2440	2005	2484	2895	2463
OR13J1_1	OR13J1	3099	3124	1580	1375	2356	2792	3547
OR12D3_6	OR12D3	2573	2925	1885	1401	2217	2783	2314
SLC39A11_4	SLC39A11	2590	4884	3061	2640	4146	3578	4989
SLC25A32_1	SLC25A32	1418	1847	1161	924	1351	1432	1457
SLC45A2_3	SLC45A2	2624	3172	2554	2045	3827	3796	4524
ABCC3_4	ABCC3	2143	3939	3033	2018	3986	3946	3242
SLC35F2_1	SLC35F2	2335	4953	2891	2515	4203	4153	4126
SLC35F1_3	SLC35F1	1887	1506	1102	956	1438	1580	2061
ABCC6_3	ABCC6	3194	6332	3775	3413	4572	4870	4514
SLC35C1_4	SLC35C1	2180	4169	2866	2249	3901	4297	4657
SLC24A5_1	SLC24A5	1998	3844	2631	2045	3379	4378	3505
UCP1_6	UCP1	2350	4121	2491	2110	3001	4119	3734
AQP1_1	AQP1	2943	3051	2252	1690	3647	3724	3420
SLC25A51P2_1	SLC25A51P2	2904	4786	3190	2847	3867	4417	4832
OR13C4_6	OR13C4	2491	2460	1622	1291	1678	2630	2527
SLC31A2_5	SLC31A2	2367	2415	1576	1466	2359	2197	2338
DHFR_6	DHFR	5317	556	525	479	1259	1420	1849
ABCC6_2	ABCC6	2452	4037	2149	2252	2221	2556	2564
ABCE1_6	ABCE1	2367	70	47	95	173	139	194
ATP13A2_4	ATP13A2	2975	3864	2977	2800	3967	3697	4466
SLC17A5_6	SLC17A5	1890	3657	2411	2358	3362	3770	4632
SLC6A1_5	SLC6A1	2624	5514	3720	2725	5020	5307	5036
SLC2A12_3	SLC2A12	2757	4900	3098	3328	3773	4057	4729
SLC35G6_2	SLC35G6	2545	5288	3606	2678	4913	5544	4301
TUSC3_3	TUSC3	1956	2825	1874	1463	2909	2447	2985
XPR1_5	XPR1	2596	4032	2693	2403	3433	3439	3605
SLC25A10_3	SLC25A10	2220	3415	2016	1715	2905	3477	3277
SLC13A4_6	SLC13A4	3235	4820	3898	2937	5262	5390	5342
SLC38A1_5	SLC38A1	2402	4020	2562	1885	3455	3412	3886
SLC25A6P1_2	SLC25A6P1	2205	4821	3635	2862	4383	4636	4656
SLC25A31_1	SLC25A31	1873	2930	2261	1351	2366	3157	2069
ABCG2_3	ABCG2	2226	1433	769	568	891	906	1262
SLC9A2_5	SLC9A2	2647	5373	3001	2170	3831	4166	3635
DHFR_3	DHFR	2971	735	441	426	1694	1902	1681
SLC12A3_4	SLC12A3	2738	5797	4022	3284	5480	6058	5537
SLC1A4_3	SLC1A4	1914	3124	2071	1764	3617	3077	4639
GSR_6	GSR	2510	4314	3086	2266	29	13	5
ATP2B2_3	ATP2B2	2227	2152	1589	1237	2245	2281	2166
SLC1A2_1	SLC1A2	2746	6014	3017	3088	5260	4482	5396
SLC16A5_1	SLC16A5	2798	1061	635	486	1167	1420	1399
SLC25A6P3_1	SLC25A6P3	1957	4787	3112	2190	3561	3672	3822
SLC5A1_2	SLC5A1	3430	8432	4963	4759	7181	7864	7091
SLC27A4_6	SLC27A4	2920	3619	2775	2148	4136	5180	5374
SLC36A3_5	SLC36A3	2168	4734	3022	2986	3980	4562	4870
SLC16A14_5	SLC16A14	1877	3054	2066	1379	2271	2981	2375
SLC23A2_5	SLC23A2	2488	4050	3193	2068	3361	4607	3999
SLC22A17_6	SLC22A17	2772	4118	3600	2278	4067	4800	4758
MPC1L_2	MPC1L	2353	3321	2686	2239	2966	4020	3016
SLC35B2_5	SLC35B2	2286	450	251	323	1669	1116	2095
SOD1_5	SOD1	2647	219	122	98	107	148	203
SLC6A8_6	SLC6A8	2636	5334	3510	2840	4801	4869	4111
RPL10A_4	RPL10A	2780	941	684	376	1255	1232	1313
SLC16A10_2	SLC16A10	1620	1735	1269	800	1005	1722	1393
SLC16A12_1	SLC16A12	3140	7584	4739	4239	6421	6997	7298
SLC4A3_4	SLC4A3	2417	5255	3172	2446	3924	4703	4086
ABCD2_3	ABCD2	2182	2640	1497	1444	2117	1862	2513
SLC25A36_3	SLC25A36	1673	4962	2917	2670	4615	4488	5183
TMEM144_6	TMEM144	2635	2748	2013	1428	2277	2478	2451
SLC12A4_5	SLC12A4	2431	4722	2872	2554	4222	4233	4493
SLC26A8_6	SLC26A8	2042	5278	3477	2783	3773	4732	4910
SLC12A9_6	SLC12A9	1911	2363	1650	1385	4410	4283	4439
SLC43A1_4	SLC43A1	2316	5614	3876	2842	4288	6119	4468
SLC43A1_2	SLC43A1	2184	2886	1872	1587	2185	2711	2381
SLCO2B1_5	SLCO2B1	2754	5785	3694	2674	4662	4451	5001
SLC43A1_3	SLC43A1	1651	2503	2359	1556	2972	3560	2993
ATP8B5P_3	ATP8B5P	2191	4173	2516	2199	3572	3580	3502
SLC25A37_2	SLC25A37	1629	3193	2151	1548	2160	2146	2154
ABCG4_6	ABCG4	2584	4594	3010	2964	4047	4441	4211
SLC7A5P1_3	SLC7A5P1	2520	6561	3907	3624	4453	4976	6245
ABCB1_5	ABCB1	1953	1538	1375	941	1725	2022	1777
SLC35A5_4	SLC35A5	2737	2629	1699	1156	2057	2729	1869
FLVCR1_4	FLVCR1	2550	4511	3045	2381	4167	3836	4528
ATP2B1_2	ATP2B1	1997	1857	1339	926	2386	2247	2101
ABCA6_5	ABCA6	1816	3120	1393	1601	3240	3018	2442
ATP8A1_2	ATP8A1	2362	4250	3300	2848	3707	4447	4194
AIFM2_4	AIFM2	2080	4671	3288	2588	4021	5432	4648
SLC25A40_4	SLC25A40	2165	4095	2867	2238	3752	4247	3931
ABCC5_5	ABCC5	2501	5255	3144	2805	4603	5145	5435
NOX1_5	NOX1	4384	5287	3593	3026	4119	4594	4282
SLC4A7_3	SLC4A7	3087	4289	2652	2382	5472	4688	6893
CYBB_5	CYBB	2146	2878	2525	1625	1957	3215	2775
SLC35E1_6	SLC35E1	3348	5362	4152	3461	7051	7243	7158
SLC45A3_6	SLC45A3	2480	5096	2805	2310	4041	4311	4210
Nonspecific_6	-	2957	8644	5672	4289	6706	7432	6456
ATP9B_1	ATP9B	2190	2248	1736	1273	1893	2221	1431
SLC12A7_4	SLC12A7	2462	5490	4064	3122	4940	5478	5462
ABCA7_6	ABCA7	1768	3302	2460	1939	2766	2935	3298
SLC23A4P_3	SLC23A4P	2722	6748	4086	3450	4871	5412	6507
SLC2A13_5	SLC2A13	2061	3350	2397	1945	3693	3502	3167
SLC35C2_3	SLC35C2	2468	4622	2619	2587	5788	5519	5718
SLC35G6_6	SLC35G6	3099	3732	2413	2219	4292	4567	4300
SLC26A4_1	SLC26A4	2752	5473	3905	4056	5105	6102	6180
SLCO3A1_5	SLCO3A1	2837	7578	4481	3934	6190	5891	5842
SLC2A8_1	SLC2A8	2607	4331	3119	2670	4133	4537	4003
CTNS_2	CTNS	1855	3401	2656	1942	2820	3702	3431
SLC2A4_4	SLC2A4	2063	4502	2900	2476	3754	4386	4258
SLC25A33_4	SLC25A33	2104	2942	1741	1564	2322	2751	2678
ATP2B3_5	ATP2B3	2216	4398	2898	2483	3698	4263	4507
SLC25A6P4_6	SLC25A6P4	1738	3923	2969	2542	3857	3674	3639
MFSD13A_4	MFSD13A	2412	3127	2673	1971	3174	3916	3780
SLC18A2_5	SLC18A2	2325	3561	2257	1637	2973	2937	2585
SLC5A8_6	SLC5A8	2291	4029	3143	2369	3644	4266	4439
SLC43A3_3	SLC43A3	2756	6923	3769	3188	4868	5127	4635
SLC18A2_1	SLC18A2	2797	5374	3563	2899	5258	4967	5183
SLC38A11_5	SLC38A11	2463	1976	1220	1246	1438	1841	1570
RRM1_2	RRM1	2751	85	121	109	106	150	362
SLCO1B7_4	SLCO1B7	3038	1206	1018	606	1112	1148	1249
SLC6A9_3	SLC6A9	2942	4394	2743	2673	3884	3667	3281
SLC6A15_3	SLC6A15	2624	2104	1157	1266	1527	1883	2115
OR10V1_1	OR10V1	2849	4975	2866	2460	3843	4006	4364
MTCH2_5	MTCH2	2661	4442	3281	2570	3769	4339	4741
OR10A5_4	OR10A5	2866	3308	1705	1925	2550	2451	3499
ATP11B_2	ATP11B	2657	3969	3319	2339	3688	4729	4574
SLC9B1P4_5	SLC9B1P4	2483	933	943	653	1231	1401	1207
NFE2L2_3	NFE2L2	2821	1989	1245	986	467	646	470
SLC35F4_4	SLC35F4	2042	4076	2769	2270	4016	3343	3765
SLC25A17_1	SLC25A17	2509	2803	1632	1249	2351	2404	2221
SLC39A14_1	SLC39A14	2161	1385	873	595	814	758	904
SLC36A4_3	SLC36A4	2374	2738	1421	1408	1715	1720	2094
UCP3_2	UCP3	2154	5260	3013	2473	4058	4676	4299
ATP10A_3	ATP10A	2989	6583	3609	3019	5231	5248	5201
SLC25A22_3	SLC25A22	2824	3779	3230	2541	3075	4444	3479
ALOX15_1	ALOX15	2076	2188	1332	1276	2428	1974	2129
SLC30A1_2	SLC30A1	1922	3039	1989	1783	5748	6331	7719
RPL10A_2	RPL10A	2776	299	103	103	249	148	137
ABCC2_1	ABCC2	1974	1119	941	831	1266	1676	1293
SLC25A36_5	SLC25A36	2256	5203	3341	2527	4607	4992	4473
SLC7A4_6	SLC7A4	2985	4321	3158	2222	3514	4083	4037
SLC35G6_1	SLC35G6	2192	4769	2885	2955	4511	3796	3916
SLC20A2_4	SLC20A2	2064	3382	2431	1918	3453	3255	4006
ABCA9_4	ABCA9	1916	1143	687	763	1032	1003	1253
SLC32A1_3	SLC32A1	2526	3222	1891	1563	3185	3057	3872
SLC35A4_2	SLC35A4	2306	2325	1449	1396	1877	2159	2355
SLC35G2_1	SLC35G2	3028	5364	3232	2769	4990	5077	5328
SLCO1C1_5	SLCO1C1	2120	2760	2125	1727	2723	2459	2832
SLC25A1P1_2	SLC25A1P1	1776	3890	2310	1929	2407	3424	2998
SLC34A2_6	SLC34A2	2213	4981	3122	2436	3905	3893	3973
MPC2_4	MPC2	2647	6557	4277	4236	5332	5496	6125
SLC20A1_3	SLC20A1	2074	3360	2367	1867	2745	3643	3309
SLC6A3_4	SLC6A3	3011	7235	5082	4974	6970	7697	8691
SLC26A2_5	SLC26A2	2591	2028	1987	1120	1468	2083	1587
SLC35F1_6	SLC35F1	2039	3653	2330	1790	2457	2903	3170
NIPAL4_5	NIPAL4	2638	3789	3086	2299	3460	4002	4066
SLC12A6_2	SLC12A6	2372	6603	4021	3401	5553	6116	5842
SLC2A3P2_2	SLC2A3P2	2145	1778	1054	979	1640	1561	1383
SLC25A35_1	SLC25A35	3012	3700	2081	2155	3750	3357	4050
SLC23A4P_6	SLC23A4P	1818	1505	1113	926	1500	1491	1398
SLC6A6P1_6	SLC6A6P1	2079	3560	2894	2298	3061	3336	3159
OR13C9_3	OR13C9	3291	6113	4883	3965	5434	6125	6372
SLC25A5P1_2	SLC25A5P1	3682	7116	4438	4412	6201	5998	5729
SLC7A5P1_5	SLC7A5P1	2751	3188	2286	2088	2746	2934	2853
SLC26A10_6	SLC26A10	2778	3458	2557	2121	2893	3272	3601
GSR_4	GSR	2947	2260	1314	1149	97	96	28
SLC30A3_1	SLC30A3	2190	1911	1174	1036	1460	1624	1564
SLC25A48_4	SLC25A48	2167	2461	1343	950	1776	1841	1509
SLC43A3_1	SLC43A3	2015	5236	3981	3081	3860	5904	4264
MAGT1_1	MAGT1	2177	3959	3178	2423	3430	4217	4040
SLC30A3_4	SLC30A3	2727	4837	3300	2636	4914	5337	5238
RPL31_4	RPL31	3746	178	134	104	196	380	295
SLC25A5P2_4	SLC25A5P2	2539	4087	2710	2457	4470	4400	5026
SLC30A9_1	SLC30A9	2381	316	319	239	532	521	311
SLC25A36P1_2	SLC25A36P1	2307	3060	1715	1562	2804	2983	2907
SLC22A24_5	SLC22A24	2136	4953	3408	2962	3992	4926	4423
SLC7A10_5	SLC7A10	2778	3948	2383	2094	3873	3878	4573
SLC18A1_1	SLC18A1	1980	3779	2668	1983	3136	3726	3349
SLC25A38_2	SLC25A38	2109	3979	1964	1851	2743	2376	2720
OR10H3_6	OR10H3	3245	6222	4333	3742	6763	7151	6719
SLC17A6_2	SLC17A6	2283	4182	2656	2078	3621	3839	3399
SLC33A1_1	SLC33A1	2246	1382	883	554	202	227	207
Nonspecific_60	-	2940	6235	3802	2766	4389	4719	4504
AQP2_2	AQP2	2381	2054	1604	1278	2267	2583	2782
SLC30A10_3	SLC30A10	2230	5530	3750	3063	5110	4309	4344
SLC8A2_3	SLC8A2	2272	4370	3092	2174	3833	4625	4117
SLC12A2_6	SLC12A2	2661	4552	2872	2761	3810	3701	3863
SLC38A6_4	SLC38A6	1900	2371	1322	953	1970	2238	1818
SLC22A7_3	SLC22A7	2916	5652	3018	2793	5217	4679	5964
SLC2A3P1_4	SLC2A3P1	1748	2868	1579	1479	2284	2700	2083
SLC38A3_5	SLC38A3	2648	3258	1988	1568	2640	2272	3089
SLC25A15P3_3	SLC25A15P3	2219	1870	1213	981	1107	1496	1894
SLC25A44_2	SLC25A44	2421	2920	1459	1326	1827	2499	2147
ATP1A3_4	ATP1A3	2168	5103	3225	2489	4663	3884	4182
PQLC2_2	PQLC2	2730	1871	1654	1302	2313	3140	2894
SNRPA1_3	SNRPA1	2779	81	65	14	121	132	207
ABCA2_4	ABCA2	2024	4270	2396	2171	3506	3503	3593
Nonspecific_9	-	2441	2723	1986	2226	2125	2776	2579
ABCG5_2	ABCG5	2581	2922	2325	1707	3188	2729	3144
SLC22A1_1	SLC22A1	2316	3293	2285	2080	2467	2855	2793
SLC9B1P5_5	SLC9B1P5	1864	3288	2303	1686	2198	2857	2381
SLC5A9_6	SLC5A9	2668	6075	5016	3183	4237	4879	4684
SLC8A3_2	SLC8A3	2616	3607	2258	2074	3994	4044	3569
ANKH_3	ANKH	2768	2922	2100	1863	2978	2780	3475
SLC6A15_4	SLC6A15	2257	3540	1934	1556	3039	3150	2209
SLC2A3_5	SLC2A3	1991	1921	1408	1258	1520	2171	1861
SLC2A3P2_4	SLC2A3P2	2093	1804	1150	982	1351	1171	1266
UNC93A_2	UNC93A	2479	4365	3455	2570	3923	4597	3745
SLC18B1_5	SLC18B1	2878	6486	4838	3669	5335	6624	5327
SLC10A3_2	SLC10A3	3200	5492	3739	3383	4800	5433	5314
ATP11C_6	ATP11C	2239	6101	4009	3499	4616	5634	6228
SLC25A14_4	SLC25A14	2046	2359	2046	1347	1954	1997	1892
SLC25A38_5	SLC25A38	2300	3597	2569	1979	3053	3432	3325
CYBB_6	CYBB	3909	3247	2174	1637	2724	3036	2803
SVOP_6	SVOP	2621	1448	931	1121	1160	1459	1696
BBC3_6	BBC3	724	1104	777	639	1132	1117	1209
SLC33A1_4	SLC33A1	3009	1885	1173	1003	437	600	578
SLC4A3_1	SLC4A3	2233	1698	1294	1160	2122	2015	2077
SLC25A14_1	SLC25A14	2587	7516	5067	4080	5374	6293	5407
SLC7A2_2	SLC7A2	2311	4169	3035	2294	4322	4099	4127
SLC6A11_6	SLC6A11	2693	4590	3203	2962	3931	4320	4905
SLC10A6_5	SLC10A6	3186	3353	1945	1764	2577	2825	3005
SLC25A10_1	SLC25A10	2581	4194	2648	2301	4239	3856	4434
AQP2_5	AQP2	2857	1381	1203	905	1723	2226	1472
ATP13A4_4	ATP13A4	2303	4582	3173	2326	3424	3855	4295
SLC25A45_2	SLC25A45	2728	4193	2856	2433	3751	3954	3970
OR10A4_2	OR10A4	3143	7897	5083	4354	7262	7346	6780
ABCA1_4	ABCA1	2051	2264	1310	1402	1552	2266	2138
SLC9A5_1	SLC9A5	2611	5636	3721	3066	4642	4915	5977
SLC22A5_5	SLC22A5	2641	6377	3399	3255	4317	4472	4605
SLC6A17_3	SLC6A17	2545	1409	997	1092	1336	1085	1136
SLC1A2_5	SLC1A2	2647	4631	3465	2818	4280	4003	5532
ATP1A4_2	ATP1A4	2554	5114	3837	3512	5067	6364	5344
SLC25A18_5	SLC25A18	3016	6671	4039	3259	5126	5874	4054
SLC35F2_3	SLC35F2	2125	4322	2851	2133	3718	3868	3846
SLC17A9_3	SLC17A9	2402	3444	2417	2069	3061	3437	3514
SLC25A5P7_1	SLC25A5P7	2378	2483	1802	1535	1988	2248	2091
OR1E2_1	OR1E2	2644	1996	2108	1236	1566	2552	2017
SLC16A14P1_5	SLC16A14P1	2464	1592	1532	938	1471	1627	1530
SLC39A14_3	SLC39A14	2333	4464	3158	2652	2829	3711	3181
SLC9A5_6	SLC9A5	2289	5269	2843	2573	4209	3271	5464
SLC25A6P5_1	SLC25A6P5	1918	3904	2516	2124	2876	3042	3610
SLC22A11_1	SLC22A11	2297	3344	2243	1466	2791	3329	3007
OR12D3_2	OR12D3	2484	2531	1362	1322	1798	1860	1921
Nonspecific_16	-	3146	6187	4154	3223	5281	4789	5916
SLC4A4_6	SLC4A4	1984	4284	3126	2365	4061	3599	4286
SLC25A6P2_2	SLC25A6P2	2172	4305	2888	2304	3107	3959	3592
SLC25A34_4	SLC25A34	2258	3808	2470	1851	3385	3071	2796
SLC41A3_5	SLC41A3	2574	5878	4410	3549	5375	6433	5803
MTCH2_3	MTCH2	3154	1449	990	900	1437	1479	1752
SLC35C1_6	SLC35C1	2408	4199	2622	2491	4407	4026	5033
SLC12A6_4	SLC12A6	1662	1914	1424	1480	1974	1870	2260
SLC25A24P1_3	SLC25A24P1	2497	2536	1713	1456	2103	2207	2058
MT1E_4	MT1E	979	203	137	131	50	80	223
SLC44A5_3	SLC44A5	2026	3921	2119	2006	2999	2708	3244
SLC22A7_2	SLC22A7	3239	4625	3198	3278	4684	4639	5299
SFXN1_6	SFXN1	2339	2818	1616	1502	2143	2354	2718
SLC26A3_6	SLC26A3	1791	4091	2952	2604	4480	4253	3879
SLCO6A1_5	SLCO6A1	1902	3721	2459	2630	3474	3762	3593
SLC38A7_6	SLC38A7	2910	4819	2872	2782	3847	3952	4178
SLC35G6_3	SLC35G6	3075	6636	4690	4557	5092	5855	6225
ABCG5_6	ABCG5	2133	2304	1618	1489	2456	2304	2389
SLC25A34_6	SLC25A34	2772	6372	4030	3484	4567	5637	5393
RHBG_4	RHBG	2489	2610	1655	1716	2721	2711	2904
OR10A5_6	OR10A5	2985	4098	2684	2120	3023	3565	3264
SLC25A6P3_2	SLC25A6P3	2232	7173	4032	3838	5083	5108	6362
MFSD1_1	MFSD1	2544	2356	1552	1614	2228	2082	2737
SLC25A15P2_6	SLC25A15P2	5818	4292	2834	2673	4680	5112	5021
SLC16A2_5	SLC16A2	2073	4044	2235	2657	2997	3952	3964
ATP2B2_1	ATP2B2	2035	2755	1825	1438	2431	2495	2492
SLC6A17_4	SLC6A17	1870	2996	2245	1846	2275	2697	2994
NOX4_6	NOX4	2069	2433	1844	1535	2119	2219	2707
MFSD7_4	MFSD7	2914	5954	3935	2784	5018	5664	5039
SLC44A4_1	SLC44A4	2443	1307	962	865	1542	1539	1294
GPX4_2	GPX4	1207	1677	1295	1061	1661	1835	1419
SLC39A11_6	SLC39A11	2668	5133	3087	2707	3851	4693	4719
SLC36A2_1	SLC36A2	2470	3845	2861	2176	3315	4124	4639
DUOX1_5	DUOX1	2697	4015	2438	2128	2987	3256	3820
SLC16A13_6	SLC16A13	2673	5843	3287	2661	5457	4963	4905
SLC35B4_6	SLC35B4	3069	1666	1294	1061	1800	1478	1438
SLC22A15_1	SLC22A15	2030	2690	1761	1715	2891	3134	2245
SLC10A5_1	SLC10A5	2440	4296	2660	2569	3513	4114	3315
SLC45A1_6	SLC45A1	1899	2682	1820	1773	1783	2931	2379
CTNS_5	CTNS	1607	1977	1312	1111	1677	1856	2321
SLC45A1_2	SLC45A1	2085	3365	2688	1941	3493	3365	3242
SLC26A4_3	SLC26A4	2220	4555	3043	2463	3558	4942	4372
SLC15A4_6	SLC15A4	2322	3944	2316	2252	3704	3589	4051
SLC34A2_5	SLC34A2	2394	3754	2393	2284	3237	4393	3841
SLC25A15P5_6	SLC25A15P5	2173	6527	4388	3629	4763	5744	5646
SV2A_5	SV2A	3212	6631	3971	3131	5084	6182	4680
OR10G3_1	OR10G3	2297	1870	1390	1097	1399	1364	2042
SLC25A34_5	SLC25A34	2367	3575	2669	2323	2598	2793	3434
SLC41A3_6	SLC41A3	2408	5285	2942	2980	4243	4350	4496
SLC38A6_6	SLC38A6	2794	6684	4222	3845	5136	6336	6189
SLC7A5_5	SLC7A5	2613	4267	2920	2665	4340	4006	4394
NOX1_2	NOX1	2250	4214	2731	2020	3802	3550	3068
SLC7A5P1_4	SLC7A5P1	2356	5958	4130	3073	5189	4925	5185
AQP11_2	AQP11	2567	4038	3121	2292	3508	4200	3653
SLC8A1_2	SLC8A1	2848	3275	1796	1490	2677	2711	3088
ATP8B3_6	ATP8B3	2674	4253	2979	2729	3974	5021	4402
MFSD14B_5	MFSD14B	2178	3899	1983	1797	2875	2828	3150
SLC25A33_2	SLC25A33	2470	3979	2257	2049	3432	3637	3304
SLC25A14_3	SLC25A14	2184	3256	2435	2193	2627	2907	2628
MTF1_3	MTF1	2330	4071	2181	2105	2161	1893	2143
SLCO1C1_1	SLCO1C1	2805	4196	3327	1967	3271	4033	2864
SLC25A25_4	SLC25A25	2247	1793	1544	1419	2699	2658	3112
SLC35F1_1	SLC35F1	2133	2075	1236	1100	1766	1617	1419
SLC2A12_4	SLC2A12	1865	1706	1381	1016	1391	2172	1850
SLC20A1_6	SLC20A1	2823	4809	3167	2979	4650	4954	6540
SLC4A11_6	SLC4A11	2980	5639	4278	3022	5299	5059	5372
SLC10A5P1_1	SLC10A5P1	3034	4278	3210	2563	3198	4035	3531
POR_1	POR	3638	7155	4848	4026	7128	7899	7450
SLC25A5P7_4	SLC25A5P7	1870	3769	2921	2199	3167	3584	4233
ABCD4_5	ABCD4	2654	5713	3564	3085	5185	5502	5046
ATP11B_3	ATP11B	2347	4486	3149	2759	4752	4486	4914
MFSD2B_6	MFSD2B	2252	4038	2808	2247	3027	3904	3784
OR12D3_3	OR12D3	2485	1796	1333	878	1365	1618	1407
NIPA2_1	NIPA2	2883	2572	1797	1189	2116	2468	2034
SLC16A4_2	SLC16A4	3220	5150	2952	2343	3928	3974	3523
SLC25A47_4	SLC25A47	1813	4356	3014	2314	4062	4468	4740
Nonspecific_36	-	2662	7218	4908	3802	5724	6553	6529
ATP10A_6	ATP10A	2528	5356	3105	2488	3840	4097	4361
SLC6A21P_3	SLC6A21P	2400	1986	1471	1008	1963	2100	2171
DIRC2_3	DIRC2	2469	5016	3610	2893	4107	4680	5419
GPX4_5	GPX4	3203	5882	4300	3402	5578	5680	5850
SLC17A9_5	SLC17A9	2013	4230	2606	2179	3311	4171	3737
SPNS1_3	SPNS1	2368	1077	1003	700	1582	1525	1972
SLC26A7_5	SLC26A7	2573	6532	4071	3812	4586	5548	5272
ABCA2_5	ABCA2	2856	3735	2919	2404	3226	4031	3877
NIPA1_6	NIPA1	2415	7018	3846	3025	5320	5517	5352
SLC25A39P1_1	SLC25A39P1	1777	2464	1530	1356	2178	2281	2581
SLC9A3P3_5	SLC9A3P3	1714	3638	2534	2059	2984	3843	3013
MFSD12_2	MFSD12	2893	5081	3766	2963	4753	5065	5304
SLC6A21P_5	SLC6A21P	2459	2128	1123	1003	2369	1685	2185
SLC2A8_5	SLC2A8	2225	5102	3558	3270	4181	4821	4343
SLC9A3P3_2	SLC9A3P3	2210	4887	3186	2448	3679	4834	4944
SLC7A14_2	SLC7A14	2027	3370	2523	1836	2940	3262	3599
SLC26A10_2	SLC26A10	2242	2874	2236	1856	2561	2946	3062
AQP8_4	AQP8	4321	8137	5359	4619	5906	7231	5747
SLC39A5_4	SLC39A5	2234	4420	2835	2131	3273	3874	4156
NOX5_4	NOX5	1016	2309	1395	1016	1529	2437	2096
SLC6A18_5	SLC6A18	2228	2777	1811	1544	2360	2351	2372
SLC12A2_5	SLC12A2	1679	981	671	663	1015	706	1145
SLC25A39_1	SLC25A39	2748	3068	2087	1720	1686	2166	2231
ULK1_6	ULK1	2639	7713	4295	3250	5078	5949	5286
SLC9A5_4	SLC9A5	2243	5728	3670	3287	4902	5167	5321
OR13C4_1	OR13C4	2351	4970	2451	2352	3565	3645	3672
ABCG8_5	ABCG8	2144	4791	3317	2150	3705	4216	5053
ATP10B_5	ATP10B	2092	2167	1549	1473	1602	2193	2119
SLC24A2_1	SLC24A2	2069	4943	2878	2279	4092	4385	4187
SLC9A6_6	SLC9A6	2242	2651	1978	1628	2057	2327	2330
SLC22A1_6	SLC22A1	2461	4547	2537	2670	3637	4045	4623
SLC23A2_1	SLC23A2	1561	1313	702	737	1183	1132	1206
SLC52A3_4	SLC52A3	3352	7042	4736	3717	6032	6650	7134
ATP11B_4	ATP11B	2326	4335	2859	2809	3862	4813	5321
Nonspecific_22	-	3401	6010	3481	2495	4952	4481	4565
SLC22A11_5	SLC22A11	2267	3582	2185	2084	3261	3381	3540
HNRNPK_5	HNRNPK	3209	2881	2082	1841	1878	2844	2525
SLC44A1_3	SLC44A1	2540	5506	3961	3076	4623	4812	5454
SLC34A3_1	SLC34A3	2636	2753	1890	1401	2478	2791	2440
RHBG_2	RHBG	2606	4665	2643	3166	3896	3200	4968
SLC25A14P1_5	SLC25A14P1	2926	4376	2641	2417	3446	3502	4504
ATP8A2_5	ATP8A2	2859	6389	3985	3758	4938	6315	4946
SLC16A8_5	SLC16A8	2725	4953	3218	3105	3807	4391	4174
SLC27A4_1	SLC27A4	2005	3191	2681	2171	4153	3860	4793
ATP1B3_6	ATP1B3	2830	3888	2586	2038	3625	4418	4598
SLC5A3_4	SLC5A3	2995	3084	2075	1708	2811	3381	3073
ATP1B1_3	ATP1B1	2010	1900	1021	783	1349	1686	1409
SLC30A8_6	SLC30A8	2640	2191	1138	769	1461	1539	1200
SLC9A6_5	SLC9A6	2624	3640	2374	1722	2899	3223	2547
SLC32A1_6	SLC32A1	2891	5626	3286	2507	5354	6710	5413
SLC25A12_4	SLC25A12	2059	5062	3104	2550	4202	4076	4059
RIPK3_3	RIPK3	2005	3432	2811	2124	3194	3944	3421
SLC4A9_1	SLC4A9	2880	3743	2631	1613	2900	3522	2492
AQP6_3	AQP6	2627	4191	2867	2717	4048	3751	4265
SLC22A2_1	SLC22A2	2158	3346	2936	2242	2984	3549	3604
SLC25A24_2	SLC25A24	2371	1901	1752	1746	1946	1951	1933
SLC26A11_3	SLC26A11	2321	5293	3872	2915	4226	4880	4748
ATP8B1_1	ATP8B1	2320	5741	3375	2843	4139	3559	4188
SLC25A29_3	SLC25A29	2072	3709	3039	2624	2879	3667	3763
SLC25A39_5	SLC25A39	1558	2356	1626	1408	1639	2237	1983
SLC47A1_6	SLC47A1	3097	6558	5317	3696	6188	8170	6852
SLC25A24P2_1	SLC25A24P2	2652	5313	3124	2454	3949	3577	3705
MTCH1_1	MTCH1	2721	5663	3513	2647	5482	4925	4651
SLC7A8_3	SLC7A8	2460	2008	1612	1396	1752	2367	2016
SLC39A3_6	SLC39A3	2076	3028	1918	1703	2439	2704	2626
SLC2A12_2	SLC2A12	2363	5403	3475	3024	4223	4601	4670
SLC25A53_1	SLC25A53	2991	5269	3162	2745	4662	4905	4356
SLC18A2_6	SLC18A2	2623	4356	2827	2239	3832	3378	4350
SLC9A2_3	SLC9A2	2708	3829	2455	1999	3187	3766	3228
PSMB3_3	PSMB3	3492	94	2	18	70	26	20
SLC16A6P1_4	SLC16A6P1	2060	1762	1345	1235	1451	1795	2465
SLC16A14_3	SLC16A14	2791	5761	4108	2897	4645	5504	5392
ABCA7_5	ABCA7	2476	3131	2104	1596	3132	3477	2979
SLC25A40_2	SLC25A40	2344	2968	1914	1477	2757	3241	2641
SLC7A5P2_3	SLC7A5P2	2022	2952	1958	1721	2302	2250	3235
SLC7A7_6	SLC7A7	2812	6018	4583	3783	5961	6574	5745
OR10H2_6	OR10H2	2867	3168	2290	1851	4140	4711	5445
SLC2A10_3	SLC2A10	2547	5163	2884	2372	5589	5629	5693
SLC35G4_1	SLC35G4	2410	6748	3817	3548	6432	6317	6561
SLCO5A1_2	SLCO5A1	3006	7973	6397	5219	6196	9044	7816
SLC15A1_4	SLC15A1	2441	6133	3964	3296	5273	5946	5162
ATP2B3_2	ATP2B3	2429	3193	2268	1436	2505	3081	2537
SLC36A2_2	SLC36A2	2501	3150	2250	1759	2638	3207	2796
SLC25A18_4	SLC25A18	2408	5849	3910	3310	4677	5542	5505
SLC22A16_2	SLC22A16	2504	4465	2769	2265	3559	3085	3884
TMEM144_4	TMEM144	2218	1133	716	493	1074	1142	1027
SLC38A8_3	SLC38A8	2429	3948	2384	2338	3265	3830	4366
ABCB6_6	ABCB6	2421	5418	3434	2473	4033	4186	4439
OR1E2_3	OR1E2	3470	7951	5554	4612	6759	7942	7402
SV2B_5	SV2B	1957	1703	1462	1258	1602	2543	1473
UNC93A_6	UNC93A	2089	5663	3074	2508	4164	3747	3805
SLC39A10_6	SLC39A10	2192	3828	2183	2065	2841	3156	2785
SLC1A2_4	SLC1A2	2250	1764	1513	946	1720	2747	2054
OR13H1_4	OR13H1	2747	5659	4274	3624	4588	5912	6394
OR13J1_6	OR13J1	2430	4112	3650	2550	4014	5249	4693
Nonspecific_32	-	2648	7838	4988	3927	5721	6515	6710
SLC25A15_6	SLC25A15	2075	3843	2873	2296	3182	3924	3182
SLC17A8_4	SLC17A8	2701	2511	1919	1564	2179	3204	3261
SLC25A20P1_4	SLC25A20P1	2367	2634	2122	1656	2226	2643	2594
SLC2A13P1_6	SLC2A13P1	2255	3348	1707	1273	2586	1846	1970
SLC30A5_3	SLC30A5	2722	6792	4254	3581	4955	6785	5445
SLC25A39P2_5	SLC25A39P2	1858	2917	1600	1656	2301	2182	2540
SLC30A6_6	SLC30A6	2159	3086	2429	1911	3060	3452	3528
ATP1A3_5	ATP1A3	2617	5936	3489	3104	6006	5427	5280
SLC41A1_4	SLC41A1	2294	5020	2780	2560	3914	3659	4740
SLC35F3_4	SLC35F3	2529	3119	1767	1674	3173	2565	2763
ATP7A_1	ATP7A	2705	5928	4089	3168	4295	4627	4164
OR12D3_5	OR12D3	4568	5055	3300	2267	3950	3894	4462
SLC1A4_2	SLC1A4	2218	4085	2722	2349	3895	5180	5052
SLC26A4_2	SLC26A4	2154	3195	2092	1561	3011	3296	3509
SLC37A4_4	SLC37A4	2749	5033	3216	2802	3341	4698	4487
SLC1A4_6	SLC1A4	2030	2206	1791	1120	2576	2874	2856
SLCO2A1_5	SLCO2A1	2380	2191	1534	1526	1693	2394	2578
ATP13A3_3	ATP13A3	2760	5793	4067	3179	5635	5807	5868
SLC38A10_1	SLC38A10	2297	5108	3595	2839	4850	5336	5035
SLC6A6P1_5	SLC6A6P1	2731	5800	3794	3220	5672	5395	4534
SLC2AXP1_5	SLC2AXP1	2860	5500	4102	3272	4401	5434	5254
OR1B1_1	OR1B1	2586	3742	2214	1838	3075	3047	3086
SV2A_2	SV2A	2820	3564	2625	2228	3731	3807	3969
MPDU1_1	MPDU1	1986	2021	1441	1372	3394	3102	3470
SLC25A14_6	SLC25A14	2905	6843	4889	4317	5517	6011	6495
RPS7_3	RPS7	2978	3072	1909	1497	2548	2574	2490
SLC41A2_3	SLC41A2	2364	2436	1779	1362	2179	2116	2617
SLC35D1_2	SLC35D1	3021	7516	4241	3761	5000	5274	4609
SLC35C1_5	SLC35C1	2644	4148	2715	2409	4687	4586	4699
SLC25A12_6	SLC25A12	2179	3795	2998	1967	2967	3729	3036
ABCB4_5	ABCB4	2508	5839	3318	3050	5345	4602	4710
SLC35E3_3	SLC35E3	2632	1379	978	958	1133	1425	1581
SLC29A4P2_6	SLC29A4P2	2968	5931	4392	3296	5630	6687	6048
SLC39A10_5	SLC39A10	1916	5300	2797	2986	4018	3563	4166
SLC35G2_3	SLC35G2	2816	5034	3104	3003	3831	5510	4536
SLCO4C1_1	SLCO4C1	2297	4316	3060	2542	3612	3633	3815
SLC35B1_6	SLC35B1	3626	1237	931	642	5353	4142	6325
SLC22A14_4	SLC22A14	2192	4243	2654	2069	4094	3558	3744
SLC8B1_2	SLC8B1	2572	5451	3732	3466	5211	5772	5815
SLC36A1_6	SLC36A1	2604	5154	3437	2833	4680	5548	4149
SLC2A7_4	SLC2A7	2721	5516	4411	3135	4924	6075	5244
SLC39A13_6	SLC39A13	2037	4463	2947	2590	3988	4506	3659
ATP7B_6	ATP7B	2173	4256	2763	2459	3717	3450	3877
ABCB6_5	ABCB6	2387	3550	2663	1888	2955	3059	2856
SLC28A3_3	SLC28A3	1563	3105	1918	1658	2518	2262	2948
SLC19A3_4	SLC19A3	2629	1611	1498	1345	1414	1872	2500
SLC25A1_2	SLC25A1	3059	2262	1921	1295	1390	1692	1979
SLC35G4_2	SLC35G4	3074	5316	3986	2744	5232	6327	7023
SLC47A1P1_4	SLC47A1P1	2594	7108	4389	3426	6015	6483	5978
SLC25A26_1	SLC25A26	2207	3066	1941	2001	2854	3067	3187
SLC35E4_2	SLC35E4	2574	2353	1631	1404	2485	2197	2554
SLC1A3_3	SLC1A3	3167	3862	2683	2364	2858	4464	4059
SLC24A4_5	SLC24A4	2582	5314	4294	3583	4847	5293	5249
SLC13A3_2	SLC13A3	2794	3392	1757	1663	3730	4038	4478
POLR2L_1	POLR2L	2790	190	76	79	104	91	166
RCC1_4	RCC1	3047	621	446	272	714	558	657
SLC6A17_1	SLC6A17	2274	1803	1433	893	1279	1514	1371
SLC25A24P1_1	SLC25A24P1	2620	3613	2377	1934	3132	2534	2482
AQP1_6	AQP1	1307	3805	2010	1974	3043	2940	3482
SLC25A47P1_1	SLC25A47P1	2958	6944	4079	3366	5410	5405	5642
SLC38A2_1	SLC38A2	2585	3153	1921	1895	3801	4548	5041
SLC9B1P3_3	SLC9B1P3	3046	1785	1377	1079	1879	2580	2427
SLC29A1_2	SLC29A1	1396	868	617	365	572	772	621
MPC1L_5	MPC1L	2107	2250	1089	1099	1443	1660	1802
SLC25A28_3	SLC25A28	2713	2339	1416	1403	2085	1844	2637
ATP2C2_5	ATP2C2	2202	2348	1518	1353	2149	2574	2552
RHCG_5	RHCG	1774	3039	1532	1211	2137	2667	1838
SLC15A5_5	SLC15A5	2620	1619	996	1066	1152	1827	1425
SLC25A1P5_3	SLC25A1P5	1999	4441	2703	2305	3511	4215	3856
BAX_4	BAX	1740	3210	2802	1902	3329	3413	3442
SLC35D2_1	SLC35D2	2690	6340	3951	3253	5373	5538	5684
UCP2_4	UCP2	1915	2639	1809	1708	2391	3248	3454
SLC13A5_1	SLC13A5	2523	3451	2425	1714	3152	3960	4121
SLC6A20_5	SLC6A20	1883	4380	2308	2297	3628	3364	4249
SLC1A3_5	SLC1A3	3142	6109	3503	2935	4885	4984	4881
SLC6A6_4	SLC6A6	2087	3346	1936	1911	2707	3036	3560
SFXN3_6	SFXN3	2111	1988	1062	984	1703	1566	1548
SLC33A1_2	SLC33A1	2237	1010	489	352	164	219	213
SLC35E1P1_2	SLC35E1P1	2481	1588	1364	805	1348	1950	1866
Nonspecific_14	-	2464	5140	3032	2879	3638	3704	4618
SLC1A5_1	SLC1A5	2809	2150	1462	1387	2482	3180	3089
SLC44A3_6	SLC44A3	3341	3977	3030	2615	2875	3562	3286
Nonspecific_10	-	2412	3233	1951	1627	2882	2546	2978
SLC25A32_5	SLC25A32	1976	4164	2483	2238	3423	3511	3063
SLC5A2_2	SLC5A2	2881	3939	1951	1689	2703	3039	2754
SLC5A2_3	SLC5A2	2096	5136	3419	2678	3713	4045	3728
SLC45A2_4	SLC45A2	2147	1498	1053	760	1055	1650	1263
SLC35E4_6	SLC35E4	2327	5134	3824	2841	4636	4837	4292
SLC17A7_3	SLC17A7	2372	4296	2492	2381	4148	4020	4418
SLC16A5_2	SLC16A5	2890	4794	3390	2879	4521	4844	4681
ABCA5_5	ABCA5	2145	1776	1193	1149	1385	2119	1804
SLC28A2_2	SLC28A2	2414	5782	3652	2828	4750	5527	5831
MPDU1_2	MPDU1	2176	1890	1368	1010	2623	2256	2234
SLC27A6_4	SLC27A6	2630	4360	2601	1963	2728	3581	3379
SLC7A3_5	SLC7A3	2198	4210	3241	2698	3034	3644	4126
SLC24A3_2	SLC24A3	2082	3300	2146	1549	2972	2541	2382
SLC11A1_6	SLC11A1	2090	2882	2121	1559	2257	3192	3176
SLC36A2_5	SLC36A2	2242	3527	2703	1936	3211	3806	4049
RPS19_2	RPS19	3336	157	91	125	375	291	167
SLC25A33_6	SLC25A33	1856	3374	2154	1781	2627	2892	3102
MFSD5_1	MFSD5	2431	4762	3313	2828	3918	3667	4613
SLC28A1_5	SLC28A1	2633	9742	4797	4336	6872	6875	6904
SLC4A11_2	SLC4A11	2620	5721	4057	3235	5691	5148	6008
SLC4A10_1	SLC4A10	2296	2088	1538	1202	1873	2454	1908
SLC30A4_4	SLC30A4	2287	777	709	393	881	1217	1314
SLC33A1_3	SLC33A1	2045	500	345	305	218	220	221
AQP12B_3	AQP12B	4782	4408	3725	2420	3800	4466	4244
SLC22A24_3	SLC22A24	2631	5965	3329	3370	5155	4518	5584
SLC25A16_2	SLC25A16	1823	2450	1202	1154	1643	1841	2599
SV2A_6	SV2A	2419	2902	1627	1315	2226	2306	2235
MFSD1_2	MFSD1	2684	2409	1298	1334	1939	1848	1588
SLC37A1_5	SLC37A1	1895	3669	2292	1887	3373	3636	3263
SLC25A1P3_3	SLC25A1P3	2995	7074	4625	3419	5811	7269	5582
ABCB5_1	ABCB5	2485	3914	1908	1770	3066	2965	3259
SLC35A2_4	SLC35A2	2720	325	179	41	225	207	89
LETM2_1	LETM2	2440	4764	2770	2468	3891	3841	3451
ABCA13_3	ABCA13	1943	2195	1174	1109	1610	1421	1728
Nonspecific_18	-	3191	7412	5128	3569	5828	6724	6073
THOC2_5	THOC2	2434	21	21	9	23	55	66
ATP8B2_5	ATP8B2	2195	2490	1424	1216	1482	1199	1656
SLC13A3_3	SLC13A3	2365	3881	2752	2503	5201	5338	5463
DIRC2_5	DIRC2	2915	4859	3577	2870	3917	4945	4309
TP53_6	TP53	2853	5739	4037	3311	4716	4347	4490
SLC5A10_3	SLC5A10	1866	4513	2677	2283	3641	3648	3226
ABCC12_6	ABCC12	2170	2747	2156	1788	3577	3333	3812
SLC45A4_5	SLC45A4	2714	3212	2144	1866	2871	2729	2578
SLC20A1P3_2	SLC20A1P3	2364	2564	1973	1270	2527	3030	2729
SLC25A20P1_3	SLC25A20P1	2237	4099	2217	1819	3433	3154	2795
MTCH2_4	MTCH2	1946	3637	2025	2006	2825	2927	4310
SLC35E1P1_4	SLC35E1P1	1983	3677	2208	1941	3192	2732	2394
SLC27A3_2	SLC27A3	2638	3939	2512	1958	3160	3236	2888
OR13H1_5	OR13H1	3155	3339	2488	1922	2725	2852	2794
OR10A4_4	OR10A4	2272	5553	3703	2823	5034	5075	4969
SLC9C2_5	SLC9C2	2508	6214	3702	3342	4879	5382	5293
SLCO3A1_2	SLCO3A1	2837	1771	1033	932	1682	1570	1732
MFSD12_3	MFSD12	1954	4502	2288	2283	3410	3533	3620
MFSD8_6	MFSD8	2909	4641	3173	2645	4821	4954	5049
SLC35E4_1	SLC35E4	2346	5776	3591	3624	4646	4367	5788
SLC9B1P2_5	SLC9B1P2	1917	2948	2123	1646	2369	2475	2578
SLC25A4_3	SLC25A4	2134	1360	1312	877	1525	2003	2126
BBC3_1	BBC3	3362	9522	5283	5037	8744	9261	8741
SLC41A2_2	SLC41A2	1693	2099	1614	1044	1204	2366	1920
SLC4A8_4	SLC4A8	2412	2770	2176	1709	2550	2673	2588
LETM2_3	LETM2	2122	2086	1382	1287	1882	1900	2177
Nonspecific_37	-	2977	5487	2780	2785	4532	4234	3741
SLC13A3_4	SLC13A3	1818	2422	1551	1613	2761	2957	3791
SLC26A8_3	SLC26A8	2104	4814	2792	2334	3689	3880	4332
SLC26A9_6	SLC26A9	2493	6971	3627	3892	5931	5997	6852
MFSD14A_1	MFSD14A	1913	3997	2827	2066	2804	3033	2800
CYBB_1	CYBB	3290	6395	4515	4061	5232	6144	6633
ATG5_1	ATG5	2242	1440	905	571	1329	1275	1164
SLC52A2_5	SLC52A2	2257	3810	2400	1842	2576	2827	2308
SLC16A6P1_1	SLC16A6P1	2494	4599	3098	2688	4156	4535	5561
SLC41A1_5	SLC41A1	1445	883	492	620	845	840	695
SLC11A2_6	SLC11A2	3018	4713	3257	2384	3236	4359	3543
SLC18A3_3	SLC18A3	2035	4040	2526	2051	3224	4341	3522
TAP1_1	TAP1	2673	5748	3345	3044	4890	4901	5278
SLC45A3_5	SLC45A3	2110	3513	2722	2413	2918	4526	4241
SLC25A35_2	SLC25A35	2746	4997	3604	3072	4202	6165	5691
OR13H1_6	OR13H1	2996	6597	4423	3415	4951	5388	5540
OR1E2_2	OR1E2	3111	6839	4134	3341	5434	6267	5199
SLC4A2_6	SLC4A2	2971	6556	3914	3502	4659	5620	5547
SLC25A21_6	SLC25A21	2928	2463	1784	1296	1955	3039	1971
SLC16A11_4	SLC16A11	2729	6737	3780	3296	6064	5424	5015
SLC25A29_4	SLC25A29	2638	6555	3944	3374	5297	5130	5556
SLC1A1_6	SLC1A1	2890	6843	4470	3747	5832	6740	6838
SLC25A6P6_2	SLC25A6P6	1993	2328	1529	998	1874	1779	1283
SLC38A11_6	SLC38A11	2522	3307	2456	2046	3233	3436	2887
SLC10A4_1	SLC10A4	2340	3704	3097	2505	3473	4157	3566
RRM1_3	RRM1	3352	98	62	49	132	27	130
SLC25A2_1	SLC25A2	1885	2307	1651	1367	1991	2246	2076
ABCD4_6	ABCD4	1762	1871	1304	945	1582	1756	1680
CYBB_2	CYBB	2825	3696	2244	1910	2496	2582	3502
SLC24A5_4	SLC24A5	2364	1574	1346	957	1443	1484	1353
SLC8A3_4	SLC8A3	1755	3329	2182	1706	3622	2975	2984
GSR_1	GSR	2789	5835	3480	2881	79	88	57
SV2C_5	SV2C	1958	4812	2504	2578	3133	3320	4477
SLC44A2_5	SLC44A2	1846	2102	940	1059	1546	1563	1600
SLC6A20_6	SLC6A20	2471	2901	2064	1720	2459	2799	2860
SLC39A7_6	SLC39A7	2284	89	69	26	95	77	149
OR12D3_4	OR12D3	2746	4210	2458	2249	3078	3665	3569
SLC35E2B_5	SLC35E2B	2212	4557	3147	2674	4501	4456	5146
SLC6A16_4	SLC6A16	2631	3404	2337	1819	3352	3033	3073
SLC22A5_4	SLC22A5	2212	3185	2363	2028	2613	2817	3206
SLC17A3_4	SLC17A3	2803	2137	1317	982	1684	1791	1903
SLC12A7_6	SLC12A7	2800	6777	4344	3659	6412	5860	6440
ATP2C1_3	ATP2C1	2106	1814	1654	1243	2558	2720	2974
MFSD2A_3	MFSD2A	3907	9354	5347	3776	6793	6802	7035
ABCG1_4	ABCG1	2708	5564	4230	3761	5161	5928	4414
SLC25A23_1	SLC25A23	2233	3286	2389	1967	2794	3894	3308
SLC19A3_3	SLC19A3	2225	4060	2426	2212	3164	3683	4470
SLC25A12_5	SLC25A12	2567	1512	942	879	1391	1040	1488
SLC46A2_6	SLC46A2	2416	4079	2774	1930	3487	3462	3772
SLC25A5_1	SLC25A5	1805	3490	1845	1570	2564	2321	2533
ABCA3_5	ABCA3	2209	5888	3386	2371	4884	4669	3377
SLC27A5_3	SLC27A5	2756	4233	2498	2049	3561	4588	3781
SLC9B1P2_2	SLC9B1P2	2081	619	360	365	888	785	652
SLC7A14_5	SLC7A14	3002	7607	5354	3654	6355	7584	6997
ABCB11_2	ABCB11	2322	3534	2392	2059	2381	2767	3262
SLC29A1_4	SLC29A1	2052	2871	1525	1255	2410	2149	1931
SLC2A6_4	SLC2A6	2890	6344	3725	3599	5920	6571	6015
SLC30A6_5	SLC30A6	2504	3573	2151	2182	3724	3263	4409
SLC35A4_1	SLC35A4	2275	6034	4010	2623	4844	6055	5001
SLC22A20P_3	SLC22A20P	1954	2121	1530	1326	2052	2046	2243
SLC22A8_4	SLC22A8	1853	4907	3003	2270	4525	3888	3773
SLC25A38_3	SLC25A38	2437	5273	3205	3017	4742	4441	4819
SLC30A8_1	SLC30A8	3068	5904	4045	3046	5315	5142	5220
SLC35G2_5	SLC35G2	2011	2303	1742	1565	2346	2251	2631
Nonspecific_59	-	2995	4530	3195	2408	3320	3983	3510
SLC7A1_1	SLC7A1	2338	1380	1438	968	1439	1731	1334
SLC29A4P2_3	SLC29A4P2	2701	5122	3684	3444	4957	5437	4880
ATP13A3_5	ATP13A3	2807	5695	3497	3182	4751	5494	6124
SLCO1B7_2	SLCO1B7	2395	4002	2411	2133	2975	3496	3371
SLC16A12_3	SLC16A12	1955	1848	1093	1025	1127	1537	1357
SLC11A2_5	SLC11A2	3008	2095	1610	1264	2014	2033	2558
SLC1A7_2	SLC1A7	2795	6322	4417	3330	4432	5353	4906
SLC12A3_1	SLC12A3	2743	3935	3064	2681	4127	4421	4255
SLC25A39P2_1	SLC25A39P2	2486	5742	3765	3714	4832	5154	5504
SLC6A16_2	SLC6A16	2599	2059	1042	940	1844	1456	1356
SLC22A17_5	SLC22A17	1974	2888	2066	1778	3055	3561	3343
SLC22A20P_4	SLC22A20P	2161	4162	2619	2303	3365	3600	3519
SLC4A1_2	SLC4A1	2017	2129	1487	1235	1505	2293	1974
SLC6A4_5	SLC6A4	2300	2748	1506	1331	1906	1917	1797
SLC22A24_2	SLC22A24	1943	2480	1569	1637	2439	2476	2585
ABCB8_5	ABCB8	2390	6634	4123	3799	6175	5833	6227
SLC9B1_2	SLC9B1	2700	4794	3674	3365	4513	5561	4992
SLC4A1_3	SLC4A1	2199	4176	1986	1613	3251	3544	2669
SLC2A5_1	SLC2A5	2494	2340	1723	1745	2026	2167	2389
SLC7A2_4	SLC7A2	2057	3200	2660	2392	3122	4018	3305
SLCO6A1_6	SLCO6A1	2700	6297	4116	3563	5768	5164	4791
SLC17A5_4	SLC17A5	2076	4595	3117	2108	3748	4656	3985
SLCO4C1_5	SLCO4C1	2526	7143	4614	4177	6133	6567	6115
SLC25A15P5_4	SLC25A15P5	2419	1935	1210	1522	1884	2157	2394
CASP9_3	CASP9	1580	2781	1925	1790	2653	2623	2499
NFE2L2_2	NFE2L2	1499	756	624	489	288	300	273
BAX_2	BAX	1444	2109	1501	1072	1957	2513	2139
ABCB1_4	ABCB1	1418	3322	2074	1850	3238	3436	2851
SLC25A14P1_4	SLC25A14P1	1980	1463	1174	1063	1142	1436	1027
ANKH_1	ANKH	2793	6411	4034	3486	6043	5348	6018
SLC38A9_1	SLC38A9	1816	1074	860	578	1132	1323	710
SLC2A3P4_2	SLC2A3P4	2570	1718	984	731	907	1479	981
SLC44A2_6	SLC44A2	2128	1501	849	856	1149	1399	1196
MFSD3_4	MFSD3	2062	2542	1617	1294	1782	2448	2088
SLC37A2_3	SLC37A2	3035	3297	2157	2084	2822	3205	3746
SLC16A7_3	SLC16A7	1913	3679	2399	2154	3346	3645	3024
NIPAL3_6	NIPAL3	3256	5968	4161	3545	5966	5727	5895
SLC29A3_6	SLC29A3	2467	5987	3995	3273	5022	6193	5044
SLC44A3_3	SLC44A3	2505	4430	2569	2102	3133	3571	4082
SPNS2_2	SPNS2	2244	2231	1765	1356	2016	2318	2076
MFSD4_4	MFSD4	2532	2529	1273	1092	2113	1370	1866
TP53_3	TP53	2978	6955	4899	3771	5174	6877	5726
SPNS2_1	SPNS2	1947	4617	2839	2895	4415	4133	4176
MLKL_2	MLKL	1634	1455	1080	891	1119	1282	1434
ABCB1_6	ABCB1	2010	1600	1251	961	1713	1872	2116
SLC9C2_1	SLC9C2	2063	1343	1415	903	1536	1791	1734
ABCB9_2	ABCB9	2212	1589	1334	1106	1391	1724	1885
SLC10A7_3	SLC10A7	2491	1762	1188	895	2513	2874	2428
SLC25A3P3_4	SLC25A3P3	1693	2740	1718	1476	2407	2293	2501
SLC9C2_2	SLC9C2	2117	4719	2997	2242	4539	3828	3817
AQP9_5	AQP9	2293	4439	3212	2645	4803	4606	4218
Nonspecific_25	-	2187	6046	4263	3789	5323	5149	6457
SLC33A1_6	SLC33A1	2345	933	497	535	630	534	702
SLC25A1P4_2	SLC25A1P4	2701	5431	3224	3259	4244	4432	5004
SLC22A20P_1	SLC22A20P	1813	2265	1412	1278	1929	2085	2220
SLC22A12_3	SLC22A12	2400	4340	2835	2765	3945	4578	4454
ABCD2_6	ABCD2	1884	3535	2073	1226	2550	3204	2481
SLC38A7_5	SLC38A7	1676	3738	2728	2156	3908	3701	3879
SLC6A12_5	SLC6A12	1911	3965	3604	2772	4165	5009	4497
SLC9A1_1	SLC9A1	2322	2948	2236	1950	2564	2875	2950
SLC22A4_5	SLC22A4	2157	2915	1427	1336	2515	1617	2348
SLC18A3_4	SLC18A3	2599	4555	2968	1961	3315	4026	3563
Nonspecific_12	-	3094	7138	4278	4170	5942	6427	7169
SLC4A8_6	SLC4A8	1959	3551	2656	2095	3365	3409	3865
RCC1_2	RCC1	2968	965	507	638	1114	871	873
SLC30A10_4	SLC30A10	2123	5179	3657	2598	4258	5375	3864
Nonspecific_51	-	3334	7043	5466	3953	6036	6975	7601
SLC25A46_6	SLC25A46	3208	5187	3376	2757	3307	3498	3600
MTCH2_6	MTCH2	2368	4823	3918	3637	4348	5080	4609
SLC30A9_6	SLC30A9	2029	219	320	204	333	504	277
SLC1A7_6	SLC1A7	2095	2858	1546	1354	1520	1948	1975
SFXN1_4	SFXN1	2766	2600	1573	1297	1859	2255	2814
FLVCR2_6	FLVCR2	2576	5215	3806	3059	4849	4834	4742
SLC39A12_2	SLC39A12	2095	5173	3325	2921	4046	4217	4675
SLC7A14_1	SLC7A14	1747	1681	1302	811	2028	2156	1761
ATP2B1_6	ATP2B1	2427	1380	726	957	1948	1770	2101
SLC25A52_2	SLC25A52	2390	3159	2116	1517	3049	3681	3773
ABCB11_6	ABCB11	2294	1818	1035	731	1579	1540	1266
SLC22A2_6	SLC22A2	2525	5694	3604	3092	4903	4797	4543
MFSD4_2	MFSD4	2519	3124	1892	1848	2414	3055	3252
ABCC10_6	ABCC10	2691	6281	3911	3320	4879	5613	5234
BBC3_5	BBC3	1193	2348	1182	797	2183	1808	1646
SLC30A10_6	SLC30A10	2365	4332	2619	2460	3306	3576	3825
SLC7A11_6	SLC7A11	2027	2362	1176	1266	1526	1696	1425
ABCA13_6	ABCA13	2151	4716	3463	2681	3307	5031	3660
SLC1A6_4	SLC1A6	2112	3835	2490	2289	3866	4036	3504
SLC18B1_3	SLC18B1	2679	8304	5538	5162	7013	8977	8194
SLC26A11_1	SLC26A11	1887	2691	1619	1220	2375	2524	2097
SVOPL_2	SVOPL	2525	5668	4340	3462	4774	5256	5289
ABCC6_4	ABCC6	2845	5872	3261	3043	3296	3599	3665
SLC25A5P6_4	SLC25A5P6	2219	4896	3567	2907	4887	4637	4010
SLC25A11_4	SLC25A11	2823	6833	4994	3504	5596	6619	7004
SLC9A3P3_4	SLC9A3P3	2089	4122	3102	2582	4360	4350	4832
SLC37A4_1	SLC37A4	1961	1673	1138	984	1002	1854	1334
SLC35B2_4	SLC35B2	2328	1000	608	394	1976	1346	1614
PQLC3_1	PQLC3	1901	2967	1894	1671	2227	2423	2593
SLC39A14_4	SLC39A14	3293	3237	2254	1769	1953	2246	1949
ABCB6_2	ABCB6	2324	3521	2498	1959	3114	3638	4246
HNRNPK_1	HNRNPK	2948	3319	2253	1907	2691	2875	2512
SLC22A14_2	SLC22A14	2052	1736	1742	1020	1535	2072	2163
SLC46A2_2	SLC46A2	2229	5832	3512	2574	4624	5213	5313
NIPAL3_4	NIPAL3	2645	4809	3921	3037	5593	5533	5622
SLC44A4_3	SLC44A4	1978	2499	2000	1655	2346	2427	2668
SLC1A7_4	SLC1A7	1965	3193	2308	1845	3083	2660	2665
OR10H3_1	OR10H3	2626	3648	1833	1823	3959	3569	4100
ATP1A1_4	ATP1A1	2301	4833	2872	2723	4405	4724	4933
SLC25A6P5_2	SLC25A6P5	2377	3837	2643	2231	3596	3234	3421
SLC8B1_5	SLC8B1	2624	4776	3349	2511	4018	5255	3815
SLC50A1_3	SLC50A1	2058	3529	1951	2293	2946	2958	3110
SLC26A9_1	SLC26A9	2392	3862	2841	2313	3915	4165	4125
MFSD3_2	MFSD3	1949	3067	2166	1939	2456	3019	2527
SLC25A1P2_6	SLC25A1P2	1627	2818	1716	1524	2363	2510	2639
SLC39A4_5	SLC39A4	2554	3875	2182	2271	3290	2991	3329
ABCA2_1	ABCA2	2169	3553	2541	2127	3555	3478	3897
PQLC2_3	PQLC2	1147	1715	1277	789	1635	1825	2052
SLC25A1P3_5	SLC25A1P3	2376	3688	2356	2162	3221	3676	3734
SLC16A6P1_5	SLC16A6P1	1349	1430	1189	703	1042	1625	1602
UNC93B1_1	UNC93B1	3603	8192	5555	4361	6333	7142	7314
SLC16A13_4	SLC16A13	1858	1672	819	797	1436	1540	1581
OR1A1_5	OR1A1	3364	6530	3606	3275	5185	4743	5486
FAM86B1_5	FAM86B1	2329	3810	2406	1955	2919	2977	3190
SLC16A1_1	SLC16A1	2767	3162	2170	1651	2254	2380	2051
Nonspecific_52	-	3255	8127	5295	4083	5842	7289	7002
SLCO1A2_4	SLCO1A2	2103	1473	892	697	1138	1157	1307
SLC35E1P1_5	SLC35E1P1	2731	5705	3192	2654	4245	3443	4319
RHAG_6	RHAG	2019	4719	2907	2433	3726	3674	3755
SLC18A1_5	SLC18A1	2166	3150	2085	1793	2243	2757	2839
SLC26A7_4	SLC26A7	2284	2850	1783	1687	2566	2055	2323
SLC25A1P2_3	SLC25A1P2	2137	2745	2412	1610	2944	3590	2845
SLC38A3_4	SLC38A3	2254	4598	3326	2590	3951	4460	3376
SLC9B1P1_3	SLC9B1P1	2257	1689	1275	1269	1388	1598	1642
ATP9B_5	ATP9B	1609	1608	1308	1004	1945	2269	2260
MTF1_6	MTF1	2532	3230	2760	2281	1452	1772	1915
SLC35G5_4	SLC35G5	2449	267	342	224	382	543	565
SLC35F3_1	SLC35F3	2898	5682	3435	2728	4311	4913	5138
SLC25A47P1_5	SLC25A47P1	2549	2590	1894	1263	2711	2619	2774
SLC12A2_3	SLC12A2	2410	1767	1101	858	1507	1637	1177
SLC39A4_3	SLC39A4	2901	4658	3259	2429	4427	4095	4580
MFSD14B_2	MFSD14B	1465	3749	2817	2170	3898	3303	3135
SLC41A2_4	SLC41A2	1872	3795	2434	2242	3094	3506	3114
SLC17A7_4	SLC17A7	2611	7166	4636	4057	5857	6313	7461
SLC38A3_1	SLC38A3	2589	2847	1936	1750	1954	2602	2893
AQP6_1	AQP6	4698	8536	4964	4797	7046	7081	7004
SLC28A3_1	SLC28A3	1675	2368	1414	1009	1572	1916	2124
SLC25A6P1_5	SLC25A6P1	2519	6976	4398	3697	5780	5728	5431
SLC25A5P9_1	SLC25A5P9	2175	4350	3071	2369	3259	4632	3922
SPNS2_4	SPNS2	2339	4613	3802	2962	3870	4657	5652
SLC35B2_2	SLC35B2	2901	207	160	148	876	827	759
SLC22A13_4	SLC22A13	2510	4039	3049	2177	2931	4082	3613
SLC9A8_3	SLC9A8	2813	2324	1584	858	3550	3155	2354
SPNS2_5	SPNS2	2533	5598	3654	3007	5175	5664	6592
SLC35G3_2	SLC35G3	2985	7380	5175	4185	6407	5662	6138
SLC25A5P8_5	SLC25A5P8	2459	5013	3154	2453	4561	3834	4691
AQP10_1	AQP10	3402	6596	4331	3898	4935	5544	5791
ATP2C2_6	ATP2C2	2089	6960	3959	2773	5464	6166	6107
SLC25A18P1_3	SLC25A18P1	2379	3922	2936	1928	3298	4004	3564
SLC38A9_2	SLC38A9	3472	5531	3428	2878	4473	5158	4794
OR1B1_4	OR1B1	2698	2598	1698	1234	2431	2354	2602
SV2B_4	SV2B	2185	5151	3061	2727	3988	3950	4488
SLC20A1P2_4	SLC20A1P2	1882	2292	1832	1569	2433	3036	2954
SLC35D1_4	SLC35D1	1895	2887	1992	1641	1582	2468	2065
RPL15_3	RPL15	3371	490	490	369	834	1238	1090
NIPAL3_1	NIPAL3	2931	4787	4140	2853	5175	5581	6147
SLC25A14P1_3	SLC25A14P1	2281	4216	2734	2304	3766	3547	3516
AQP4_3	AQP4	1475	1199	919	855	1477	1346	1837
SLC19A2_2	SLC19A2	3532	4580	3253	2802	4958	4527	5091
OR12D2_1	OR12D2	2895	4454	3056	2424	3398	4193	3849
SLC30A4_6	SLC30A4	2038	3422	2618	2094	3127	3279	3329
ABCC2_4	ABCC2	2331	4174	2474	2407	3533	3755	3333
SLC39A1_4	SLC39A1	1883	2981	2227	1490	3014	3612	2965
ATP1B2_6	ATP1B2	2409	4554	3104	2396	4079	3934	3832
SLCO1B3_4	SLCO1B3	2403	3177	2075	1841	2940	3354	2972
SLC7A3_3	SLC7A3	2167	2674	2258	1558	2420	2816	2626
SLC25A39_3	SLC25A39	2208	3677	2144	2092	2489	2396	2504
SLC25A19_6	SLC25A19	3055	2571	1839	1672	2441	2699	2728
MTF1_4	MTF1	4787	5215	3300	2759	2719	3246	2686
SLC6A8_2	SLC6A8	1770	3221	2439	1842	2628	3186	3017
PQLC3_6	PQLC3	2032	2904	1769	1522	3017	2687	2233
SLC4A2_2	SLC4A2	2275	4547	2676	2357	4079	3281	4248
SLC17A3_3	SLC17A3	1831	2242	1544	1152	1799	1904	2352
SLC17A1_1	SLC17A1	2512	5014	3609	3172	4565	4404	4480
SLC43A3_6	SLC43A3	2771	5547	3479	2694	3950	4467	4548
ABCD3_3	ABCD3	1660	1039	765	628	909	949	1747
SLC29A1_6	SLC29A1	1813	3243	1927	2005	3457	2986	3388
XPR1_2	XPR1	2426	2889	1914	1787	2225	2704	2493
SLC25A32_2	SLC25A32	2316	5311	2755	2661	4320	4181	3774
SLC25A48_1	SLC25A48	2689	5480	3731	3572	5179	4605	5775
SLC23A1_6	SLC23A1	2207	3247	2318	1934	2478	3109	2847
SLC25A3_5	SLC25A3	1984	1882	1514	1375	1160	1759	1151
SLC30A2_6	SLC30A2	2565	3731	1897	1993	4567	4438	4502
OR10H2_4	OR10H2	2892	3867	3025	2429	3509	3795	3497
POLR2L_6	POLR2L	3524	91	105	106	215	227	186
SLC31A1P1_2	SLC31A1P1	2212	1790	983	914	1603	1239	1541
SLC29A4_5	SLC29A4	2363	947	699	524	1711	1577	1650
SLC2A9_1	SLC2A9	2318	5009	3861	3209	3751	4773	4604
SLC18A2_2	SLC18A2	2342	3639	2482	2003	3494	3882	3522
SLC47A1P1_6	SLC47A1P1	2533	3492	2182	1658	2763	3401	3004
NIPA2_6	NIPA2	2617	4100	2755	2499	3706	3710	4538
TMEM104_3	TMEM104	2778	4866	3911	2789	4318	7050	5788
SLC16A1_6	SLC16A1	3306	5934	4341	3341	4079	4622	4052
SLC44A5_2	SLC44A5	2955	4424	2624	2285	3215	3531	2683
OR10A3_2	OR10A3	2939	2892	2270	1969	2648	2933	3388
SLC5A4P1_6	SLC5A4P1	2755	3400	2103	1446	2353	2340	2177
ATP11B_6	ATP11B	2061	1452	1196	982	1290	1521	1666
SLC26A5_5	SLC26A5	1980	3699	3027	1956	3623	4469	3420
SLC15A3_2	SLC15A3	2746	3608	2494	1966	2576	3564	4103
SLC7A2_5	SLC7A2	3203	4021	2747	1870	2987	3699	3291
ATP2A2_2	ATP2A2	2624	112	45	22	98	52	67
SLC30A8_5	SLC30A8	1732	2921	1992	1786	2514	3104	2809
SLC41A2_6	SLC41A2	2205	3661	2127	1750	2713	2819	2764
SLC38A10_4	SLC38A10	2391	2421	2183	1498	2159	2076	2109
SLC31A1P1_4	SLC31A1P1	1941	1801	1033	878	1595	1265	1576
SLC5A12_5	SLC5A12	2885	5674	3790	3269	4709	5852	5700
MFSD4_6	MFSD4	2226	3676	2151	2010	3049	3926	3452
SLC25A5P6_6	SLC25A5P6	2158	1867	1313	1236	1311	2058	1622
SLC13A2_5	SLC13A2	2202	2836	1854	1184	2258	2907	2313
SLC29A4P2_1	SLC29A4P2	2277	2867	2134	1729	2759	3323	2706
ATP10D_6	ATP10D	2265	3437	2739	1850	3213	3403	2727
SLC35F6_2	SLC35F6	2088	6702	4271	4135	6056	5652	6916
SLC25A25_6	SLC25A25	2893	4202	3042	2893	4667	4777	5485
RRM1_6	RRM1	2305	72	61	28	52	78	16
SLC7A13_1	SLC7A13	3055	4012	2664	2429	2904	3839	4489
SLC35D2_2	SLC35D2	1769	5037	3271	2761	3181	3204	3631
DIRC2_1	DIRC2	2218	1801	1171	1035	1190	1930	2029
ABCF1_3	ABCF1	2021	94	58	26	329	339	240
SLC10A5P1_4	SLC10A5P1	2978	8294	4560	4365	6962	6761	6932
SLC25A1P1_6	SLC25A1P1	2327	3799	2610	2103	3090	3610	3724
SLC12A7_1	SLC12A7	2220	5019	3202	2898	3541	4180	4854
SLC4A5_1	SLC4A5	2286	2592	2271	1743	3068	3297	3682
SLC14A2_3	SLC14A2	2038	4793	3139	2272	3934	4146	3859
SLC7A13_4	SLC7A13	2197	3026	1742	1290	2128	2339	2617
SLC16A8_6	SLC16A8	3244	7685	5422	4494	5726	6225	7468
SLC22A25_3	SLC22A25	2314	2837	1899	1442	2363	2779	2548
ABCC1_3	ABCC1	1889	2766	1833	1513	266	372	363
ABCC3_3	ABCC3	1683	891	950	755	1136	1007	1049
SLC47A1P1_3	SLC47A1P1	2560	5442	3268	3037	5003	4812	4815
OR1F1_2	OR1F1	2676	5458	3618	3317	3547	3998	5048
SLC25A3P1_1	SLC25A3P1	2258	5860	3833	3413	4464	6094	6091
SLC16A9_6	SLC16A9	2022	2840	1938	2026	2651	2876	3941
SLC26A4_6	SLC26A4	1905	3342	2095	1835	3281	3437	2785
AQP9_3	AQP9	1577	2515	1796	1646	2592	2645	2800
TMEM144_3	TMEM144	1472	3310	1865	1680	2695	2722	2465
SLC27A3_3	SLC27A3	2811	4041	2639	2395	3084	3993	3221
MFSD5_3	MFSD5	2215	1709	1405	947	1605	2121	1700
SLC25A1P3_2	SLC25A1P3	1964	2548	1455	849	1672	2370	1699
SLC25A5P5_3	SLC25A5P5	2667	5023	3259	2673	4390	5097	4658
ABCF1_4	ABCF1	2299	268	57	66	442	439	246
SLC25A33_5	SLC25A33	2375	2588	1652	1407	1694	2336	2668
MTCH2_1	MTCH2	2952	3893	2522	2030	3918	3613	3583
SLC25A3P3_2	SLC25A3P3	2409	2841	1589	1123	1916	1823	1854
AQP5_5	AQP5	740	273	324	190	236	499	327
SLC35E1_5	SLC35E1	2626	3665	2725	1678	3958	4382	4354
SLC9A5_5	SLC9A5	3537	8732	5063	4345	8122	7968	8156
SVOP_1	SVOP	2924	2858	1264	1541	2051	1886	2391
MFSD1_3	MFSD1	1889	2203	1053	1138	1666	1791	1739
SLC22A17_1	SLC22A17	2246	2593	1574	1341	2620	2941	2815
SLC25A1P5_5	SLC25A1P5	1927	3223	1991	1508	2879	2432	2877
SLC29A1_3	SLC29A1	1967	1941	1405	1249	1749	2475	2712
RPL31_2	RPL31	2482	110	90	65	42	130	195
SLC51A_1	SLC51A	2257	4069	2477	2233	4101	3379	4049
SLCO6A1_2	SLCO6A1	2625	3660	2265	2035	2763	2770	3669
ATP8B2_1	ATP8B2	2296	3351	2157	1848	2250	2362	1829
NIPAL4_6	NIPAL4	2241	4477	2920	2844	3443	4310	4476
SLC24A3_1	SLC24A3	2152	4348	3170	2509	4384	4435	4189
SLC25A6P3_4	SLC25A6P3	2538	4112	2478	1961	2923	2954	2699
SLC9B1P2_4	SLC9B1P2	3002	2450	1714	1427	2094	2655	2330
SLC50A1_4	SLC50A1	1896	784	782	674	1068	1148	1082
SLC39A4_6	SLC39A4	1406	1009	1010	775	1173	836	1303
SLC25A30_3	SLC25A30	2041	1612	874	925	851	1304	1217
SLC22A13_6	SLC22A13	1998	3380	2306	1635	2781	2680	2635
SLC30A3_5	SLC30A3	2229	4308	2941	2422	3569	3845	4653
SLC9A6_2	SLC9A6	2500	6293	4236	3172	4989	4672	4372
SLC12A2_1	SLC12A2	2368	1808	839	973	1300	1303	1621
SLC35E3_6	SLC35E3	2289	3590	1808	1944	3185	2839	3104
ABCD1_2	ABCD1	2689	3243	2589	1544	3398	3927	3224
SLC28A3_4	SLC28A3	2510	3809	2649	2231	3617	3492	3787
SLC2A13_2	SLC2A13	1958	4060	2683	2406	3024	3416	4300
ABCA17P_3	ABCA17P	1780	2148	1102	1220	1426	1698	1534
SLC29A3_1	SLC29A3	2325	4729	2465	2218	3967	3641	3867
SLC17A4_4	SLC17A4	1840	3923	2597	2482	3469	3648	3684
SLC2A3P4_6	SLC2A3P4	1793	2832	2272	1776	2738	3319	3028
OCA2_2	OCA2	2479	4979	3399	2738	4129	4006	4582
SLC22A14_5	SLC22A14	2417	4775	3218	2683	4149	4526	4834
ABCA5_2	ABCA5	1740	1185	1019	743	1220	1239	1667
SLC26A5_1	SLC26A5	2609	1910	1347	986	1254	1980	1640
RHCG_2	RHCG	2871	6002	3479	2795	4885	4787	4755
SLC25A3_6	SLC25A3	2090	5026	3174	2917	3591	4381	4381
ATP8B3_2	ATP8B3	1865	2959	1586	1264	2648	3174	2980
ATP12A_2	ATP12A	1963	2843	1792	1522	2723	2510	2193
DBR1_6	DBR1	3080	97	21	15	126	33	49
SV2A_3	SV2A	1914	3639	2197	1748	2789	3256	2515
SLC30A5_5	SLC30A5	1674	2379	1619	1305	2097	2252	1833
SLC25A20P1_6	SLC25A20P1	2021	1556	1139	985	1126	1539	1786
UCP2_2	UCP2	2280	2463	1966	1717	2236	2425	2679
SLC25A51_5	SLC25A51	2089	2105	1642	1169	2204	2800	2724
SLC20A1_5	SLC20A1	2080	4386	2411	1924	3715	3594	3678
ABCB1_3	ABCB1	2445	3350	2252	1794	3264	2741	3208
SLC51B_3	SLC51B	2506	5249	3013	2726	4536	4357	4232
OR10A5_5	OR10A5	3579	2899	1713	1600	2896	2425	2438
SLC25A13_2	SLC25A13	2071	3210	1976	1908	2357	2773	2757
SLC48A1_1	SLC48A1	1899	2600	1502	1246	1978	1880	2015
SLC25A36_1	SLC25A36	2506	2198	1497	1006	1871	1726	1789
HNRNPK_6	HNRNPK	2380	30	13	19	33	13	15
SLC22A4_4	SLC22A4	2242	4544	2833	2619	3643	4111	3909
ATP8B4_3	ATP8B4	2385	4076	1940	1815	4425	4461	4159
SLC18A3_1	SLC18A3	1719	3162	2669	2275	3169	3702	4139
SLC7A10_1	SLC7A10	3327	5693	3359	2758	5037	4612	6126
SLC10A5P1_5	SLC10A5P1	2842	2490	1455	1366	2187	1744	2690
SLC29A4P1_6	SLC29A4P1	2471	4884	2598	2328	3990	4271	4688
OR12D3_1	OR12D3	2760	3169	1877	1551	2539	2314	1991
SLC7A7_1	SLC7A7	2351	2202	914	666	1836	1461	1278
SLC25A37_3	SLC25A37	1551	2143	1645	1133	2220	1586	1829
SLC20A2_1	SLC20A2	2407	5596	3969	3296	4885	5361	4302
SLC45A3_4	SLC45A3	2274	2616	1676	1544	2218	2085	2207
SLC25A14P1_2	SLC25A14P1	2382	3336	2128	1991	2586	3490	2938
SLC17A6_3	SLC17A6	2720	4179	2401	2293	3583	3055	3948
SLC27A3_1	SLC27A3	2568	3481	2033	1888	2905	2994	3415
SLC3A1_3	SLC3A1	1837	1620	640	714	1128	825	1100
MPC1_1	MPC1	2055	3971	2395	1998	2319	2886	2658
ATP13A1_5	ATP13A1	2076	1314	825	854	2238	1897	2117
SLC6A13_4	SLC6A13	2497	3917	2177	2232	3769	3576	4199
SLC25A51_6	SLC25A51	2229	2554	1886	1780	2224	2985	2732
SLC6A9_1	SLC6A9	2785	5477	3406	2934	3847	4122	4112
AQP6_5	AQP6	1198	635	527	467	505	1003	780
SLC38A4_3	SLC38A4	2379	3951	3197	2050	3513	4213	3583
AQP4_1	AQP4	3010	2393	1963	1806	2320	3381	4117
SLC12A6_6	SLC12A6	2462	4758	2653	2323	3835	4117	3564
SLC30A6_1	SLC30A6	2285	2311	1179	1232	2098	1891	1876
ATP13A3_4	ATP13A3	2224	5026	3466	3009	4677	6045	5099
SLC35F5_3	SLC35F5	2598	2412	1653	1435	2238	2659	2581
SLC12A5_5	SLC12A5	2851	7229	4217	3735	7275	7413	8324
ANKH_4	ANKH	2291	2496	1883	1801	2689	2991	3018
OR10V1_3	OR10V1	3315	2411	1738	1731	2217	2484	2933
SLC46A3_5	SLC46A3	2457	4274	2424	2413	3264	3103	3648
SLC6A21P_1	SLC6A21P	2302	5789	3252	3104	5567	4544	5744
PSMB3_1	PSMB3	2570	36	17	53	33	44	51
SLC50A1_2	SLC50A1	1846	1755	1042	1201	1280	1286	1731
SLC2A3P4_5	SLC2A3P4	2719	4030	2629	2329	3448	4033	4358
SLC5A12_1	SLC5A12	2232	2185	2296	1568	2050	3087	2581
AQP2_4	AQP2	955	1821	852	823	1477	1130	1424
SLC31A1P1_6	SLC31A1P1	2729	2215	1721	1384	1743	2354	2450
SLC15A2_5	SLC15A2	2373	2096	1297	1591	2161	1677	2460
SLC43A1_5	SLC43A1	2287	4817	3017	2743	4101	3817	3585
SLC36A2_4	SLC36A2	2682	4134	2977	2371	4006	4151	3648
LETMD1_1	LETMD1	2333	1907	1169	1040	1598	1286	2038
SLCO1B1_4	SLCO1B1	2201	2536	1357	1348	2047	2083	2426
SLC52A2_4	SLC52A2	2818	6385	3866	3097	3584	4243	3365
SLC5A5_6	SLC5A5	2331	3439	2135	1767	3048	3411	3711
ATP2A3_6	ATP2A3	2650	9163	6273	4781	7606	8287	8366
SLC25A18_6	SLC25A18	2337	5563	3187	2740	4380	4801	4250
SLC16A5_3	SLC16A5	2756	5221	3465	2726	4604	5461	4546
ABCB7_6	ABCB7	2298	2424	1603	1163	2090	1570	2207
SLC2A3P1_2	SLC2A3P1	2793	2219	1389	1492	1907	2045	2022
SLC9B1P2_1	SLC9B1P2	2693	1713	1496	1436	1811	1681	2177
SLC25A1P1_5	SLC25A1P1	2410	2932	2409	1934	2579	3389	2601
SLC9A4_5	SLC9A4	2176	4178	3135	2482	3718	4205	4462
SLC35F5_4	SLC35F5	2635	1894	1136	905	1678	1419	1770
ATP10D_2	ATP10D	1626	701	438	430	499	543	546
SLC25A40_3	SLC25A40	1615	1784	1059	1092	1034	1308	1519
SLC25A6_2	SLC25A6	2753	6355	4269	3977	5121	6000	5558
ATP1B3_3	ATP1B3	2907	5204	2801	2517	5389	4668	5428
SLC37A3_4	SLC37A3	2921	6048	4472	3536	5468	6032	5015
SLC25A51P2_4	SLC25A51P2	2181	4487	2941	2430	4674	4083	4728
SLC25A51P3_6	SLC25A51P3	1627	614	571	407	700	951	909
SLC13A5_6	SLC13A5	2069	2023	1469	1201	2142	2225	2103
SLC22A11_3	SLC22A11	2174	3080	2110	1872	3077	3736	2547
SLC30A2_1	SLC30A2	2786	2751	1899	1329	3526	3415	3429
ATP13A3_6	ATP13A3	2295	3639	2515	2599	4073	4155	3794
LETM2_2	LETM2	2526	4650	2563	2348	3479	4310	3688
SLC2A7_2	SLC2A7	2153	4045	2619	2082	3181	3916	3714
ABCC3_5	ABCC3	2100	2934	1807	1635	2421	2303	2135
SLC25A5P7_5	SLC25A5P7	2336	2601	2024	1581	2608	2244	2599
ATP8A1_4	ATP8A1	2322	2196	1469	1135	2059	1973	1943
SLC6A6_5	SLC6A6	2340	3950	2306	2138	3202	3853	4017
AQP1_4	AQP1	4653	7059	4716	4499	6549	6253	6660
SVOP_5	SVOP	1639	1295	963	762	1080	1321	1494
SLC5A3_5	SLC5A3	2458	4907	3037	2643	3895	4437	6246
ABCA1_5	ABCA1	2471	2481	1888	1177	2189	2605	2222
SLC1A6_2	SLC1A6	2619	3673	1996	2252	3664	3694	3940
SLC35D2_5	SLC35D2	1685	1337	961	799	1161	1012	1314
SLC30A4_3	SLC30A4	2066	1899	1584	1170	2151	2230	1785
ABCB4_3	ABCB4	1746	1697	1001	975	1498	1924	1440
SLC9B1P1_4	SLC9B1P1	1990	1333	998	1020	1389	1804	1408
SLC6A6_2	SLC6A6	2926	5261	4055	2871	4334	4898	4682
SLC9A9_1	SLC9A9	2734	4594	3129	2429	4028	3860	3582
SLC22A5_6	SLC22A5	2558	4926	3459	3012	3323	4684	4849
Nonspecific_48	-	3033	5807	4190	3432	4874	4767	5293
SLC9A7_5	SLC9A7	2075	2456	1936	1639	2186	2894	2948
SLC5A2_6	SLC5A2	2580	5022	3302	3051	3627	4515	4605
XPR1_3	XPR1	2665	4175	2914	2004	2847	3566	3386
SLC25A27_3	SLC25A27	1922	3918	2519	2407	3940	3341	4196
RPTOR_5	RPTOR	3091	706	504	444	972	1060	1237
CAT_2	CAT	2456	5356	3488	2389	5662	6019	5927
SLC45A1_3	SLC45A1	2048	4701	3568	2625	4336	5168	4284
THOC2_2	THOC2	3183	282	160	90	163	222	229
AQP12A_2	AQP12A	3475	6866	4082	3931	5942	5940	6311
SLC16A1P1_1	SLC16A1P1	2454	2056	1311	1340	1352	1733	1966
ATP13A2_1	ATP13A2	1613	4033	2578	2264	3175	3094	2678
ABCD2_5	ABCD2	1664	1367	675	634	930	1073	1105
Nonspecific_47	-	2981	8055	5398	4172	6436	7157	7225
SLC25A6P6_1	SLC25A6P6	2877	6879	4653	3393	5435	6290	5584
SLC25A29_2	SLC25A29	2084	1049	825	599	966	1068	984
NIPAL4_1	NIPAL4	2863	4421	2670	2164	3303	3937	3086
SLC22A20P_5	SLC22A20P	2144	2215	1426	1142	2029	2974	2106
SLC25A3P3_1	SLC25A3P3	1954	2573	1108	1339	2275	1967	2343
SLC6A5_2	SLC6A5	2689	1960	1199	1357	1839	1735	2394
OR1E2_5	OR1E2	2541	7003	4567	3989	6027	6238	7410
SLC13A2_3	SLC13A2	2665	2213	1792	1477	2491	2044	1655
SLC25A51P1_4	SLC25A51P1	2022	1442	1148	1073	1098	1413	1947
SLC7A10_2	SLC7A10	2691	1213	826	879	1783	2476	2229
TMEM104_2	TMEM104	2683	4749	2788	2584	4874	4267	5650
SLC2A3P1_1	SLC2A3P1	2531	2553	1868	1251	2873	2212	1964
SLC10A5_6	SLC10A5	3184	4717	3763	3292	4454	4701	4710
SLC38A6_3	SLC38A6	2704	4348	2711	2297	3493	4531	4277
SLC24A2_3	SLC24A2	2737	5761	4185	3287	4933	5879	5455
NIPAL1_6	NIPAL1	2881	7050	4652	4091	5427	6563	5822
LETM1_6	LETM1	2925	924	971	716	1026	1256	1255
SFXN4_3	SFXN4	2641	2940	1790	1340	1858	2781	2474
SLC15A2_4	SLC15A2	2508	6445	4101	3599	5068	5615	5394
SLC1A1_3	SLC1A1	2055	2588	1344	952	2216	2154	1922
OR10A5_2	OR10A5	2510	3644	2658	2016	3177	3988	3925
SLC34A2_4	SLC34A2	3156	4032	2315	2340	3088	3289	3563
ABCB11_5	ABCB11	2146	2177	1517	1280	2187	2308	2111
OR12D2_6	OR12D2	3197	5393	3559	3612	5104	4915	5848
MTF1_5	MTF1	1034	733	554	481	266	348	454
SLC24A3_3	SLC24A3	2163	6055	2768	2501	4583	3824	4115
SLC25A4_1	SLC25A4	2797	6022	4078	3038	4989	5219	5292
ABCA3_3	ABCA3	2688	3833	2845	2181	3345	3935	3358
ABCD4_2	ABCD4	1974	2595	1851	1763	2226	2298	2881
SLC2A2_1	SLC2A2	2002	1365	766	803	1148	1034	1407
SLC27A6_1	SLC27A6	1969	3140	1873	1761	2237	2771	2854
ATP1A2_6	ATP1A2	2184	1867	1022	1061	1578	1899	1148
SLC5A1_6	SLC5A1	2342	6064	3158	2915	4539	4855	4225
MFSD12_6	MFSD12	3346	7171	4548	3708	5773	6161	6000
SLC17A8_3	SLC17A8	1583	1989	1064	1161	1565	1829	1770
SLC1A6_1	SLC1A6	2397	6267	4164	3347	5414	5186	6135
ABCA4_1	ABCA4	1934	3671	2463	1993	3184	2697	3431
SLC35A4_4	SLC35A4	3228	4786	2621	2002	3538	3696	3192
SLCO6A1_4	SLCO6A1	2313	1723	1670	1280	1649	2228	1851
SLC2A3P1_3	SLC2A3P1	2092	1383	1498	837	1132	1894	1990
ATP10B_1	ATP10B	2384	3152	2501	2046	3315	3294	2940
SLC5A8_4	SLC5A8	2174	4428	2844	2866	3502	3936	4322
SLC25A36_6	SLC25A36	3258	7718	4595	4240	6536	6091	6586
MTCH1_4	MTCH1	2002	1268	759	624	1136	1465	1105
SLC25A38P1_4	SLC25A38P1	1946	963	907	474	772	933	819
OR13C4_2	OR13C4	3207	2258	1426	1708	1963	1872	2432
OR10A3_1	OR10A3	2574	3923	2511	1884	2490	3213	3982
ATP4A_6	ATP4A	2152	2859	1774	1837	3160	3277	3996
SLC25A5_5	SLC25A5	2380	1979	1188	861	1265	1488	1551
SLC25A5P5_1	SLC25A5P5	2676	1349	672	777	1289	1395	1741
SLC6A10P_4	SLC6A10P	2311	5612	3598	2688	4488	4250	4370
ABCA8_5	ABCA8	1795	1423	775	585	1261	1168	1137
SLC44A3_1	SLC44A3	2537	2986	1993	1836	2294	3114	2622
Nonspecific_3	-	2705	6927	3912	3923	5370	5203	5360
SLC41A3_4	SLC41A3	2626	2022	1142	979	1683	1808	1528
SLC6A10P_2	SLC6A10P	2003	898	808	625	732	751	1094
SLC25A6P4_2	SLC25A6P4	2038	2222	1680	1179	1755	2267	2438
ABCF3_4	ABCF3	2390	4432	2703	2355	3947	3657	4190
OR1A1_6	OR1A1	2929	7426	4169	3558	5716	6240	6088
OR1I1_2	OR1I1	3228	5202	3006	2467	7729	6871	8903
FLVCR2_2	FLVCR2	2082	2210	1562	1220	1900	2012	1231
SLC26A6_1	SLC26A6	1671	1265	880	871	1271	1183	1636
ATP9A_1	ATP9A	1984	2683	2057	1469	4568	4153	4655
SLC15A4_5	SLC15A4	2100	3467	2283	2233	2935	3391	3904
SLC2AXP1_2	SLC2AXP1	1952	2864	1635	1612	2838	2463	2362
ABCG5_5	ABCG5	2207	3251	2138	2096	3016	3869	4205
SLC9A3P2_5	SLC9A3P2	2261	2331	1685	1299	1835	1955	1445
SLC7A14_4	SLC7A14	1854	2943	1665	1763	2881	2261	2378
SLC22A1_2	SLC22A1	2393	4952	3687	2743	4355	4956	4407
SLC35B1_3	SLC35B1	2723	759	610	473	3666	3425	4347
SLC43A2_1	SLC43A2	1838	3814	2383	2026	3112	3439	3732
SV2C_3	SV2C	2650	5824	3940	3636	5228	5422	5837
SLC14A1_4	SLC14A1	2639	2636	2013	1727	2027	2645	2739
AQP4_5	AQP4	4742	4189	3422	2470	4960	5472	4953
SLC25A5P2_6	SLC25A5P2	2010	3638	2227	1975	2832	3652	3457
SLC52A3_6	SLC52A3	2087	5127	3844	2868	4170	4976	4333
RCC1_1	RCC1	3012	209	373	167	231	529	328
SLC10A6_6	SLC10A6	2375	3497	2300	2189	3058	3404	3507
SLC28A1_6	SLC28A1	2198	5080	3112	2693	4308	4643	4026
SLC39A4_1	SLC39A4	2242	3764	2664	2247	2923	3607	3927
SLC27A6_2	SLC27A6	2077	3971	2419	2064	2744	3133	3496
SLC22A11_6	SLC22A11	2522	1826	1059	770	1901	1987	1835
SLC35A2_6	SLC35A2	3102	1892	1659	1038	5212	5011	5717
ULK1_3	ULK1	2826	5681	3414	2835	4561	3599	4391
ABCF3_1	ABCF3	1558	4666	3403	2566	3953	4087	4979
SLC6A6P1_3	SLC6A6P1	2046	4735	2811	2657	4111	4236	4177
SLC32A1_5	SLC32A1	2168	3979	2216	1743	4166	4153	4188
SLC51A_6	SLC51A	2565	6068	4631	3417	5534	6464	5837
SLCO4A1_1	SLCO4A1	1960	3787	2591	1902	3783	3872	4005
NOX4_5	NOX4	4072	5842	3875	2993	4372	5528	4665
SLC22A18_3	SLC22A18	2488	3041	3007	1708	2819	3710	2891
RPL10A_3	RPL10A	2634	380	226	122	502	467	435
SLC45A3_2	SLC45A3	2851	3232	2027	1769	3378	3867	3249
SLC25A38_6	SLC25A38	2973	4748	3268	2523	4342	4743	4973
SPNS2_3	SPNS2	2098	3834	2918	2685	3366	3866	3622
SLC35D3_1	SLC35D3	2502	6590	4351	3617	4743	6453	6438
SLC37A2_6	SLC37A2	3202	6796	5118	4384	5704	7355	6728
SLC22A12_4	SLC22A12	2953	7525	5203	4027	5814	7254	6373
SLC4A3_6	SLC4A3	2499	3884	1835	1721	2535	2388	3000
SLC2A13_3	SLC2A13	2834	3100	2036	1481	2594	2606	2583
SLC35E4_5	SLC35E4	2946	6414	4360	3563	5102	5934	5262
SLC22A15_3	SLC22A15	2044	6020	3601	3202	4680	4423	4987
SLC6A4_3	SLC6A4	3203	5180	3606	3011	4021	4887	4143
SOD1_4	SOD1	2827	221	78	52	134	202	44
SLC14A1_6	SLC14A1	2433	5345	3159	3283	4610	4861	5637
SLC10A6_3	SLC10A6	2578	1475	916	716	1531	1347	1823
NPC1L1_6	NPC1L1	1959	4414	2564	2120	3699	4214	4062
SFXN4_5	SFXN4	2272	3309	2165	1775	2778	2744	3246
SLC34A1_2	SLC34A1	2587	4753	3215	2884	4174	4727	4657
ATP2A1_3	ATP2A1	2362	4645	2833	2332	3916	3829	3692
ANKH_5	ANKH	2708	4439	2982	2118	3943	4267	3565
SLC25A5_3	SLC25A5	2013	3018	2050	1544	2877	3302	2143
SLC34A2_2	SLC34A2	2811	6266	4027	2785	4784	5603	5216
SLCO1B7_6	SLCO1B7	2748	2899	1917	1630	2241	2972	2375
SLC6A9_4	SLC6A9	2514	5852	3466	3269	4205	4917	4784
SLC20A1P2_5	SLC20A1P2	2565	4710	2805	2513	3504	5132	4464
OR1F1_5	OR1F1	2480	4233	2970	2494	4323	4641	4386
SLC3A1_1	SLC3A1	1921	3642	1808	1801	3393	2665	3258
SLC8A2_5	SLC8A2	2193	3659	2319	1939	3627	3433	3426
SLC20A1_2	SLC20A1	1772	1429	1114	773	1144	1545	1599
SLC25A47_5	SLC25A47	3163	7147	4338	3483	5679	6704	6014
SLC38A2_6	SLC38A2	2252	2152	1142	803	3002	2610	2692
PCNA_3	PCNA	2467	64	24	29	15	153	55
SLC7A8_6	SLC7A8	2432	4348	2847	2351	4398	4474	3757
SLC39A4_2	SLC39A4	2141	5926	3697	3626	5297	5136	5062
NOX4_3	NOX4	2314	6374	4100	3688	4827	5355	5741
ATG5_3	ATG5	2722	1748	1014	844	1340	1384	1342
SLC2A13P1_3	SLC2A13P1	2036	2250	1304	950	2066	2156	1659
OR1A1_3	OR1A1	2602	2470	2133	1445	2174	3023	2780
SLC35G4_5	SLC35G4	2155	2367	1502	1292	2773	2588	2494
MFSD6_6	MFSD6	2616	5639	3690	3552	5001	4603	4989
SLC19A2_4	SLC19A2	2219	2070	1333	961	1840	2015	2051
SLC17A2_3	SLC17A2	2132	1580	1472	1013	1496	2056	1277
SLC34A1_4	SLC34A1	1542	2233	1644	1096	1588	1802	1556
SLC35B3_4	SLC35B3	2444	3964	2706	2246	3423	3567	3624
SNRPA1_1	SNRPA1	3089	55	90	22	24	110	52
SLC16A10_4	SLC16A10	2366	5252	3610	2807	4462	4673	5311
SLC15A5_4	SLC15A5	2209	1880	1350	985	1628	1897	1466
DUOX1_2	DUOX1	1461	841	599	676	878	1205	1109
SLC3A2_3	SLC3A2	2695	3385	2820	2054	3297	3878	3043
SLC5A3_6	SLC5A3	2090	4299	3225	2446	3895	4433	4030
DBR1_3	DBR1	2623	107	146	52	116	119	81
SLC7A2_3	SLC7A2	1727	3581	1959	1473	2647	3158	2543
SLC16A1_5	SLC16A1	2340	1648	798	860	763	1061	1019
SLC18B1_4	SLC18B1	2428	4271	2463	1787	3855	2981	2788
ATP11A_3	ATP11A	2636	4770	3298	3134	4737	5444	5948
SLC8A1_1	SLC8A1	2764	4116	2727	2327	3730	4135	4185
TMEM241_6	TMEM241	1365	532	474	351	641	645	708
SLC25A21_4	SLC25A21	1892	857	811	769	851	1000	1281
ABCB4_6	ABCB4	2374	5061	3733	3017	4584	5559	5259
SLC35E2B_2	SLC35E2B	3460	7652	5167	4120	5648	6872	7053
SLC1A7_5	SLC1A7	2809	6103	4028	2979	4678	4911	5245
SLC11A1_3	SLC11A1	1856	2549	1554	1524	2357	2030	2242
SLC35A1_4	SLC35A1	1851	1564	894	993	1792	1623	2026
Nonspecific_57	-	2557	5437	3790	3207	4469	5427	5774
SLC25A44_6	SLC25A44	2447	4255	3006	2989	3597	4150	5178
OR10A4_5	OR10A4	2989	4642	3051	2378	3645	4746	3022
SLC2A7_1	SLC2A7	2363	4975	2835	2526	3830	4083	3861
SLC22A6_6	SLC22A6	1406	1961	1021	1297	1700	1773	1676
ABCC10_3	ABCC10	2413	1775	1319	1118	1414	1753	2134
SLC39A3_3	SLC39A3	2338	4441	3096	2408	3814	4277	4469
CFTR_4	CFTR	2737	6820	4635	3483	5948	5979	6538
SLC43A2_4	SLC43A2	2182	3309	2269	1790	2582	3101	3639
SLC27A1_3	SLC27A1	1812	3510	2565	1730	3671	3781	3705
SLC25A20_2	SLC25A20	2225	1339	503	683	1007	836	843
SLC23A1_1	SLC23A1	3173	5330	3562	2899	4254	4338	4731
NOX4_4	NOX4	4141	2736	1538	1772	2327	2099	2821
SLC25A3P1_2	SLC25A3P1	1663	3592	2366	2023	2763	2908	3062
SLC16A7_2	SLC16A7	2197	1703	1328	1030	1395	2098	1699
SLCO4A1_6	SLCO4A1	2853	5880	3619	3176	5146	5188	5637
SLC6A17_6	SLC6A17	2043	1754	1051	1114	1249	1388	1851
ABCC11_4	ABCC11	1904	2157	1668	1320	2016	1955	2574
SLC37A2_1	SLC37A2	2294	6064	3494	2677	4768	5007	4053
ATP1A3_6	ATP1A3	2211	4874	3349	2756	4087	5304	4753
SNRPD1_1	SNRPD1	3344	36	36	28	35	72	31
Nonspecific_7	-	2607	4634	2880	2879	3836	4317	4145
SLC46A3_1	SLC46A3	2119	2868	1165	1291	2474	1601	1634
CFTR_6	CFTR	2066	3225	1820	1456	2328	2808	2680
SLCO1B7_5	SLCO1B7	2416	5186	3412	3061	3933	5319	5010
MT1E_6	MT1E	674	750	495	480	426	360	330
SLC15A2_3	SLC15A2	2349	4228	3141	2549	3695	4334	3594
SLC22A1_5	SLC22A1	2370	3770	2856	2116	3547	4243	3025
SLC25A42_6	SLC25A42	3681	5528	3869	2901	5118	7241	5997
SLC30A5_1	SLC30A5	2133	3063	2460	1976	2541	3237	3160
SLC30A6_4	SLC30A6	2398	3342	2971	1877	3361	3455	4290
ATP7B_2	ATP7B	1918	1209	1066	908	1446	1610	1949
AQP7_6	AQP7	2645	503	554	387	953	1043	780
SLC10A1_6	SLC10A1	3145	5966	3855	3388	5358	5263	5024
Nonspecific_33	-	2892	4941	3142	2736	4245	3851	3764
SLC6A4_1	SLC6A4	2340	4814	2759	3110	3898	3877	4587
SVOPL_3	SVOPL	2128	5138	3883	2849	4224	5742	4933
SLC5A11_1	SLC5A11	2761	6742	4357	3881	5197	6405	6316
SLC16A3_1	SLC16A3	3005	3221	2404	2019	2649	3008	3096
SLC52A3_1	SLC52A3	2745	3898	2962	2091	4164	4004	4108
SLC16A6P1_2	SLC16A6P1	2556	3029	2155	1969	2323	3545	3007
SLC16A14_4	SLC16A14	2961	5078	3999	3486	4485	5248	5592
MLKL_4	MLKL	1569	2865	1748	1615	2630	2556	2245
OR13J1_5	OR13J1	3236	5697	3736	3091	4929	5731	6141
OR1B1_2	OR1B1	2297	2936	1548	1102	2538	2495	2085
SLC9A8_4	SLC9A8	2409	1425	673	465	1717	1524	1548
SLC10A1_1	SLC10A1	2610	3402	2061	1931	3227	2869	3680
SLC25A6P1_1	SLC25A6P1	2429	4041	2222	2173	3123	3140	3685
RPS11_1	RPS11	2976	154	103	88	75	184	217
SLC16A10_6	SLC16A10	2064	4442	3229	2480	3160	4199	3273
SLC4A1_5	SLC4A1	2360	4015	2549	2007	2805	2854	2844
SLC25A43_2	SLC25A43	2589	5006	3021	2306	4512	4262	4095
SLC16A10_5	SLC16A10	2407	4996	3430	2916	3786	5138	4469
DBR1_4	DBR1	2711	56	27	22	187	47	140
Nonspecific_53	-	3374	8157	5983	4878	6039	7141	8093
OR12D2_4	OR12D2	2695	4488	3112	2301	3636	4399	4411
SLC8B1_4	SLC8B1	2572	5425	3990	3300	4572	5285	5188
SLC25A12_2	SLC25A12	2038	3039	2176	1797	2904	2967	3263
ABCA10_2	ABCA10	2178	1162	795	735	1356	1305	997
SLC5A12_3	SLC5A12	1933	2518	1649	1574	2233	2093	2428
SLC16A9_1	SLC16A9	2452	4249	2819	1965	3530	3677	2894
SLC25A24_4	SLC25A24	1975	4335	2721	2017	3224	3065	3204
SLC25A51P1_2	SLC25A51P1	1872	1568	1071	1382	1460	1841	1791
SLC13A4_1	SLC13A4	2229	4199	3103	2483	3425	4429	4705
SLC38A10_6	SLC38A10	2569	4644	2964	2843	3482	4057	4601
SLC38A1_3	SLC38A1	2742	4888	3082	2898	3762	4862	4810
SLC25A6P6_6	SLC25A6P6	2399	2589	1971	1379	2093	2271	1907
ABCB10_3	ABCB10	2137	2684	1913	1514	2842	2390	2505
SLC39A5_3	SLC39A5	2539	4000	2691	1927	3518	3660	4050
SLC27A5_1	SLC27A5	2009	2586	2038	1430	2465	2507	2442
SLC9B1P1_5	SLC9B1P1	2973	3223	2312	1986	3294	2866	3338
SLC35G1_5	SLC35G1	2538	5051	3812	2516	4406	5336	4152
SLC5A5_1	SLC5A5	2278	2958	1931	1833	3601	3287	3594
SLC29A4P1_5	SLC29A4P1	2241	4589	2815	2185	4310	4592	3991
THOC2_6	THOC2	2671	787	585	389	714	665	759
SLC39A7_3	SLC39A7	2543	357	347	251	431	758	538
SLC25A39P2_3	SLC25A39P2	1923	3317	2332	1710	2708	2451	2068
SLC14A1_5	SLC14A1	1994	5281	3038	2816	4090	4576	4007
SLC24A4_6	SLC24A4	2797	7476	3979	3769	6649	5983	6992
SLC22A31_6	SLC22A31	2045	5624	3675	3172	4814	5214	5092
SLC38A10_3	SLC38A10	2660	4620	2497	2446	3953	4559	3934
SLC10A3_3	SLC10A3	2328	5696	3894	3294	4927	5464	5111
SLC25A34_3	SLC25A34	2110	4771	3246	2552	3460	4061	4181
SLC48A1_4	SLC48A1	2608	3037	2508	2098	3343	3036	3772
SLC9A3P1_1	SLC9A3P1	2994	6323	4120	3248	6158	4908	4737
SLC25A6P3_6	SLC25A6P3	2405	4919	3014	2412	3726	3589	3155
SLC17A1_3	SLC17A1	2455	4537	3651	2951	4225	4942	4317
Nonspecific_13	-	2874	6410	3946	3371	5106	5246	5148
SLC20A1P3_4	SLC20A1P3	2266	1351	866	508	1584	1586	1493
SLC29A2_4	SLC29A2	2220	4425	2802	2297	3740	3611	4341
SFXN2_3	SFXN2	2349	4478	3135	2479	3568	4977	3003
SLC17A7_1	SLC17A7	2792	5696	3840	2947	6139	5468	5266
OR1A2_1	OR1A2	2308	2579	1574	1460	2040	2205	1864
Nonspecific_38	-	2531	7345	4107	3711	5545	5830	5366
SLC25A5P9_4	SLC25A5P9	2416	3772	2812	2424	2831	3728	3925
ABCC11_6	ABCC11	2149	1929	1419	1215	1751	2370	2581
SLC25A35_6	SLC25A35	2689	3756	2834	2007	2908	4366	3132
SLC46A1_3	SLC46A1	2443	5618	3504	2818	3455	4333	3728
SLC35F3_5	SLC35F3	2876	3392	1961	1695	2440	2884	2556
SLC47A1P1_1	SLC47A1P1	2600	6460	4718	3695	5813	6546	5748
ABCC1_1	ABCC1	2209	1718	1509	1109	262	317	239
AQP1_2	AQP1	2486	4439	3013	2656	3947	4495	3927
SLC36A3_3	SLC36A3	1968	3354	2131	1736	2566	3209	3046
FAM86B1_4	FAM86B1	2967	698	507	321	1038	937	1138
SLC35D3_5	SLC35D3	2472	7361	4520	3856	5713	6253	5847
SLC25A21_2	SLC25A21	1816	2147	1359	1163	1912	1827	1853
SOD1_6	SOD1	2325	90	45	36	145	106	90
ATP9A_6	ATP9A	2362	2914	1824	1416	4346	3797	3653
SLC28A1_2	SLC28A1	2120	3447	2663	1771	2775	3674	3298
CTNS_4	CTNS	588	817	356	596	676	732	743
SLC35E2_2	SLC35E2	2869	2573	1490	1321	2290	2255	2655
SLC45A4_2	SLC45A4	2267	4194	3061	2197	2948	3601	3783
SLC1A5_6	SLC1A5	2676	6679	4040	2892	6837	7598	7390
SLC52A1_6	SLC52A1	2984	5357	3844	3442	5626	5823	5963
SLC12A9_3	SLC12A9	2469	1393	1014	727	2420	2774	3242
DHFR_2	DHFR	4614	1195	1116	732	3047	4103	4042
SLC6A20_1	SLC6A20	1997	2638	1500	1209	2017	2426	2032
ATP8B2_4	ATP8B2	2395	4641	2603	2390	2820	2922	3058
DIRC2_4	DIRC2	1768	4408	3302	2364	3276	4501	3585
GPX4_1	GPX4	2200	4425	3579	2525	4463	4891	4789
SLC25A25_5	SLC25A25	1871	1465	974	1062	1112	1526	2342
SLC25A15P2_4	SLC25A15P2	1801	588	454	242	555	637	600
ATP9A_3	ATP9A	2823	4473	3310	2345	7195	7676	6138
Nonspecific_1	-	3378	8281	5522	4741	7586	7050	7357
ABCB9_4	ABCB9	1970	2421	1662	1322	2439	2486	2020
SLC17A6_5	SLC17A6	2302	2405	1842	1721	2814	2923	2911
GPX4_4	GPX4	2633	4950	3524	2737	5178	5378	4848
SLC6A16_1	SLC6A16	2386	4613	3517	2467	4926	4977	4901
ABCG1_3	ABCG1	2499	2664	1520	1355	2097	2164	2215
SLC11A2_2	SLC11A2	2399	3768	2064	2108	3267	3284	3459
SPNS3_5	SPNS3	2107	4657	3452	2981	4293	5007	4339
SLC17A4_3	SLC17A4	2583	7457	4817	3846	6419	7158	6610
PQLC2_1	PQLC2	1886	1458	810	824	1398	1354	1897
BAX_5	BAX	1040	2592	1719	1363	2356	2198	2043
SLC5A5_2	SLC5A5	2341	4287	2983	2197	4293	5142	4962
ATP8A1_3	ATP8A1	2692	3077	1936	1644	2482	2896	3296
SLC25A37_5	SLC25A37	2333	4121	2965	2677	3049	3127	3326
SLC38A9_3	SLC38A9	2732	1222	936	762	1342	1291	955
SLC2A7_5	SLC2A7	2097	4376	2998	2758	3558	3710	4665
MLKL_5	MLKL	1924	490	400	342	538	808	830
SLC52A2_3	SLC52A2	2364	5456	3046	2755	3195	3692	3852
SLC36A2_3	SLC36A2	2474	4905	3127	2975	3743	4372	4384
Nonspecific_8	-	2668	7730	4607	3761	5497	5273	6593
SLC26A5_6	SLC26A5	2047	4058	2643	2354	3796	3577	4369
SV2C_1	SV2C	2351	4166	2752	2278	3618	4433	3486
SLC17A8_1	SLC17A8	2658	2301	1757	1652	2676	2528	2938
RIPK3_2	RIPK3	1410	1987	1663	1280	1464	2221	2204
SLC6A1_3	SLC6A1	2919	5473	3844	2847	4959	5638	5216
SLC26A8_1	SLC26A8	1897	2456	1517	1364	2180	2172	2061
SLC32A1_2	SLC32A1	2545	7439	4530	3931	7723	7547	6994
SLC9B1P2_6	SLC9B1P2	2413	4913	3100	2577	4629	5143	5065
SLC9B2_6	SLC9B2	2568	2320	1319	997	1815	1856	2042
AQP7_2	AQP7	3788	611	362	276	565	645	1034
RRM1_5	RRM1	2582	13	78	19	37	44	62
ABCD4_1	ABCD4	2261	4071	2192	2019	3510	2769	3011
SLC35G4_6	SLC35G4	2180	3112	2162	1843	3633	4072	3277
SLC25A3P2_2	SLC25A3P2	2543	1652	975	937	1357	1480	1445
SLC25A1P3_4	SLC25A1P3	2090	1314	1208	1134	1669	1968	2261
SLC23A4P_5	SLC23A4P	2980	6515	4153	3559	5504	6496	4939
OCA2_4	OCA2	2520	5313	4438	3127	4210	5889	5631
SLC22A8_3	SLC22A8	2451	1876	1285	803	1131	1626	1517
ABCA5_3	ABCA5	2335	3681	2602	1940	2824	3766	3105
SLCO1B1_5	SLCO1B1	1503	1640	895	762	1398	1038	1400
GSR_3	GSR	918	1164	993	945	0	8	21
ATP1B3_1	ATP1B3	2072	3041	2369	1907	3490	3714	3308
SLC25A19_4	SLC25A19	2760	4717	2786	2638	4032	3981	4216
SLC9A2_4	SLC9A2	1892	2460	1791	1738	2003	2702	2003
SLC25A6P5_5	SLC25A6P5	3134	6843	4571	3582	5372	6544	6051
ABCB11_4	ABCB11	2448	4664	3663	2932	3614	4408	4335
SLC25A6_6	SLC25A6	2432	6082	3618	2992	4887	5233	4915
SLC39A6_4	SLC39A6	2440	3832	2438	2128	3174	3919	3562
SLC39A12_3	SLC39A12	2254	1861	1437	1020	1482	2159	2110
ATP2A3_5	ATP2A3	2108	3531	2765	1816	2832	3127	3126
MFSD11_5	MFSD11	2539	3646	2797	2236	3475	3346	3839
SLC16A13_5	SLC16A13	2676	6324	4509	3682	5558	6368	6694
SLC36A3_6	SLC36A3	2214	3867	2635	1931	3071	4375	3331
SLC26A1_5	SLC26A1	2021	3125	2776	1950	2593	3324	3195
SLC34A1_6	SLC34A1	2699	2452	1573	1256	1753	2428	2688
SLC16A11_5	SLC16A11	2707	5478	3380	2551	4599	4300	4707
SLC12A9_5	SLC12A9	2270	964	646	459	1471	1451	1628
SLC45A4_4	SLC45A4	2839	6364	4014	3037	5176	5815	4495
ATP4A_3	ATP4A	2193	5130	3457	2574	4291	4454	5242
ABCC4_2	ABCC4	2073	1510	800	576	1699	1388	1681
AQP12A_3	AQP12A	1810	3864	2502	2073	3032	3400	3646
UNC93B1_5	UNC93B1	2254	4144	2985	1948	3600	3794	3142
ABCB7_5	ABCB7	2039	94	51	53	49	72	47
SLC22A16_1	SLC22A16	2777	2557	1724	1312	2003	2214	2399
SLC6A15_1	SLC6A15	2900	4722	2873	2557	3583	3553	3802
ATP13A4_1	ATP13A4	1949	2186	1024	1059	1719	1667	1981
SLC22A25_6	SLC22A25	2756	5027	2929	2242	4488	3775	3716
ABCA8_2	ABCA8	1838	1703	1045	780	1436	1341	1153
SLC27A1_1	SLC27A1	2783	4515	2635	2243	4766	4109	3881
ATP10B_4	ATP10B	2300	5057	2820	2132	3448	3651	4006
ATP9B_4	ATP9B	2511	5213	3500	3201	4133	3725	4987
SLC10A3_1	SLC10A3	2199	3810	1968	1892	1875	3047	2845
SLC47A1_2	SLC47A1	2434	2250	1604	1171	1584	2425	1871
SLC12A8_2	SLC12A8	2748	2043	1665	1252	1736	2591	1988
ABCB6_4	ABCB6	2096	2885	1627	1380	1931	2445	2179
SLC9B1P4_6	SLC9B1P4	2509	3406	2389	1816	2910	2967	2890
Nonspecific_55	-	2916	4154	3053	2433	3441	3928	4330
SLC39A1_2	SLC39A1	2332	4960	3073	2542	4134	4882	4571
GPX4_6	GPX4	2675	3577	2190	1519	3057	3183	2430
SLC25A10_2	SLC25A10	1652	1692	1274	885	1466	1974	1501
GPX4_3	GPX4	1353	1236	777	533	1002	1048	1042
SLC22A2_2	SLC22A2	2692	3368	2224	1722	2828	3050	2404
SLC19A3_1	SLC19A3	2368	2087	1058	998	1863	1564	1485
SLC30A9_4	SLC30A9	2602	1150	573	517	687	889	753
SLC35G5_5	SLC35G5	2743	4280	2828	2165	3859	3880	4588
SLC25A38P1_6	SLC25A38P1	2489	2546	2106	1943	2482	3106	3048
SLC30A1_4	SLC30A1	2036	3805	2617	2331	17659	14358	20138
SFXN1_5	SFXN1	1920	4143	2974	2149	3591	4372	3519
SLC22A17_4	SLC22A17	1908	1521	756	727	1172	1116	1286
SLC35D1_6	SLC35D1	2941	3555	1801	1730	3172	2993	2841
ABCC5_1	ABCC5	2031	5459	3996	2702	4212	5184	4202
SLC35G3_1	SLC35G3	2346	5546	4006	3282	3919	4558	4615
ABCC9_6	ABCC9	2194	4872	2865	2801	3600	4122	4857
DBR1_5	DBR1	2512	127	261	256	275	291	178
SVOP_3	SVOP	2382	4207	2299	2044	3025	3366	3453
SLC52A3_2	SLC52A3	2501	5744	3602	2775	4599	4668	4550
CAT_4	CAT	2483	1962	1355	1494	2619	2672	3394
SLC46A3_4	SLC46A3	2104	1608	1175	1154	1415	1216	1596
SLC25A5P8_3	SLC25A5P8	2036	3057	2136	1637	2600	2726	2862
SLC6A21P_2	SLC6A21P	2216	3052	2561	1852	3061	3222	3703
SARS_2	SARS	2904	221	124	97	325	234	246
SLC2A2_4	SLC2A2	3292	6978	4019	3766	5651	5350	6266
SLC10A2_1	SLC10A2	2576	5315	3155	2353	3293	3848	4110
RHCG_6	RHCG	2716	4678	3535	3080	3261	5064	4914
SLC30A5_6	SLC30A5	2255	3930	2461	2093	3266	3127	3419
SLC25A46_3	SLC25A46	2091	2009	915	863	1730	1310	1358
SLC5A4P1_5	SLC5A4P1	2584	5995	3438	3178	4684	4659	4714
SLC7A9_3	SLC7A9	1733	692	494	409	779	903	888
SLC13A2_6	SLC13A2	3173	3928	3131	2755	3180	4177	3562
SV2C_6	SV2C	2212	5084	3169	2782	3899	4152	4952
ABCD1_1	ABCD1	1843	1194	1085	842	1138	1124	1398
SLC25A38_1	SLC25A38	2468	5463	3507	2840	3953	4656	4893
SLC25A5P2_3	SLC25A5P2	2209	4445	2581	2392	3797	4061	4038
ATP9B_3	ATP9B	2165	5389	3181	2835	4575	4802	4865
MFSD14A_5	MFSD14A	2753	3685	2658	2086	2879	3302	3078
SLC25A5_6	SLC25A5	2444	2717	1763	1750	2598	2818	3107
RPL15_4	RPL15	2555	38	94	73	96	120	101
OR10H3_4	OR10H3	3545	4916	2517	2569	4465	4927	4851
SLC17A5_3	SLC17A5	2731	3552	2168	1831	3937	3874	3928
RPS19_5	RPS19	2723	295	169	226	359	440	410
SLC6A3_6	SLC6A3	2008	5353	3549	2793	4595	4267	4719
SLC7A4_5	SLC7A4	2311	6397	4037	3379	5298	5141	4719
SLC4A3_3	SLC4A3	2161	4934	2881	2962	3972	4240	4260
SLC24A2_4	SLC24A2	2143	3070	2673	2058	2583	3404	3495
SLC5A6_2	SLC5A6	3157	5003	2746	2680	4888	5434	5031
ABCB8_1	ABCB8	1874	4052	2876	2054	3620	3355	3355
SLC28A2_3	SLC28A2	2252	3225	1881	1873	2206	2991	2466
Nonspecific_19	-	2551	6092	3853	3456	5590	5031	5738
SLC16A10_3	SLC16A10	3091	6005	3916	3268	4744	4906	5218
SLC38A1_1	SLC38A1	2100	1330	968	1070	1423	1389	1748
SLC39A7_2	SLC39A7	2352	904	862	456	1026	1130	1009
SLC2A14_6	SLC2A14	3269	9083	6418	4283	6324	8538	7305
SLC9A9_2	SLC9A9	3133	5449	3760	3433	5335	5070	5431
SLC15A3_3	SLC15A3	3001	3155	2610	1989	2548	3630	3822
OR1E2_4	OR1E2	2489	6039	4256	3521	5427	4889	4982
NIPAL1_2	NIPAL1	1748	1315	864	658	790	1276	1252
SLC24A1_6	SLC24A1	3079	6528	4770	3443	5661	6358	6304
SLC6A6_6	SLC6A6	2791	5161	2924	2919	4458	4138	4943
UCP2_3	UCP2	2862	5513	3823	3027	4301	5696	4494
SLC25A51P1_3	SLC25A51P1	2571	4496	3127	2267	3512	3457	3913
SLC6A19_5	SLC6A19	2700	3409	2174	1827	2431	3025	2758
ATP4B_4	ATP4B	2411	4069	2531	2466	3752	4159	4522
ATP2B1_1	ATP2B1	2437	2908	1716	1326	3787	3350	3777
ATP7A_3	ATP7A	2468	6045	3657	2695	4169	4279	3918
SFXN2_2	SFXN2	2124	3896	2258	1998	3085	3453	3166
SLC5A9_5	SLC5A9	2220	5351	3511	2925	4049	4512	4727
SLCO1C1_3	SLCO1C1	2352	3446	2292	1690	2771	2936	3026
Nonspecific_26	-	2485	7428	4905	4330	6758	6346	5897
SLC9A2_2	SLC9A2	2626	3864	3035	2299	3419	4334	3434
SLC41A2_5	SLC41A2	2972	4733	2977	3119	4725	4538	4811
ATP10B_2	ATP10B	2327	5326	3531	2569	4683	4837	4683
SLC38A8_2	SLC38A8	2357	4301	3090	2496	3307	3815	4143
SLC25A6P5_3	SLC25A6P5	1957	3142	1941	1536	2593	2804	2651
SLC2A10_5	SLC2A10	1964	2413	1465	1327	2932	2874	2949
ABCB1_1	ABCB1	2130	4468	2775	1923	3484	3870	3346
SLC16A14_2	SLC16A14	2285	5538	2972	2559	4512	4440	3956
ATP2A2_5	ATP2A2	2360	26	8	31	0	46	5
SLC35G4_4	SLC35G4	2297	1598	870	898	1992	1470	2375
SLC30A6_2	SLC30A6	2146	1557	964	647	1384	1330	1201
SLC35F4_6	SLC35F4	2680	6582	4688	3889	5338	6051	6041
ABCC1_5	ABCC1	2580	6680	4214	3677	1026	1444	920
SLC35B3_2	SLC35B3	2472	5140	2859	2044	4090	3655	4049
SLC25A39P1_3	SLC25A39P1	1999	3876	2919	2335	2839	3937	3966
SLC40A1_2	SLC40A1	2503	3159	2194	1827	3236	3726	3901
SLC16A5_5	SLC16A5	2002	2673	1680	1719	2605	2574	3131
Nonspecific_20	-	3076	5665	3806	3309	5151	5639	4801
SLC26A10_1	SLC26A10	2646	4082	2427	1786	3779	3433	3432
ABCB8_4	ABCB8	1873	2660	2054	1896	2799	3187	3088
SLC39A14_5	SLC39A14	2664	4743	3420	2920	3063	4132	3809
SLC46A3_3	SLC46A3	2545	2988	2219	1744	2698	3091	3085
MTCH1_3	MTCH1	2716	4988	3419	3066	4693	4962	5354
AQP12B_1	AQP12B	1880	1713	1332	785	1697	1936	2166
ATP8B1_5	ATP8B1	2120	4131	2376	2268	3147	3142	2888
SLC6A11_3	SLC6A11	2970	3919	3385	2318	4480	4750	4578
UCP1_3	UCP1	2093	1880	1280	721	1651	1686	1275
SLC24A4_1	SLC24A4	2074	7650	4584	3826	5642	6048	6691
SLC25A45_3	SLC25A45	2939	3010	2456	1720	3068	3838	3489
ATP13A1_3	ATP13A1	2277	2156	1426	1161	2799	2739	2546
SLC25A5P3_5	SLC25A5P3	1883	3842	2622	1981	3053	3984	4036
ABCC8_3	ABCC8	2179	2736	1560	1533	2863	3017	3104
SLC35F4_5	SLC35F4	2385	2598	2020	1537	2428	2782	2762
TMEM241_2	TMEM241	2317	4537	3249	2166	4468	4207	4368
ABCE1_5	ABCE1	2678	326	281	67	366	396	345
SLC46A1_2	SLC46A1	1942	3335	1803	1580	2708	2496	2415
ABCA10_4	ABCA10	2208	5440	3093	2563	4502	4315	4843
MFSD5_6	MFSD5	2402	3973	2630	2164	2745	3714	3872
SLC25A5P4_3	SLC25A5P4	2345	4462	3218	2681	3276	4317	4344
SLC25A47_2	SLC25A47	2435	5238	3565	3259	4330	5148	5015
SLC34A3_2	SLC34A3	2462	3153	2659	1607	3874	3819	4605
SLC51B_5	SLC51B	2433	3720	2384	2334	3298	3833	3140
SLC7A3_2	SLC7A3	1935	4679	2631	3427	3711	3910	4300
FLVCR1_1	FLVCR1	2216	3320	2494	2369	3188	3327	4034
MT2A_4	MT2A	1371	1011	789	668	820	1167	1196
SLC16A7_1	SLC16A7	1679	4684	2848	2036	3407	3850	3125
SLC6A13_1	SLC6A13	2673	2632	2098	1460	2564	3189	2796
AIFM2_6	AIFM2	2484	4251	2901	2801	4066	5121	4342
SLC27A2_2	SLC27A2	1787	2876	2170	1761	3108	3502	2797
SLC24A2_5	SLC24A2	3200	5788	3667	3145	5108	6309	5944
SLC30A2_5	SLC30A2	1896	2172	1481	1287	3221	2338	3217
SLC22A4_3	SLC22A4	2201	1656	1202	1035	1262	1570	1608
SLC10A7_4	SLC10A7	2211	1073	934	722	1562	1975	1910
SLC10A1_2	SLC10A1	2856	6670	4065	3403	5942	5144	5727
SLC14A2_1	SLC14A2	2879	4850	3082	2319	4384	4624	4107
SLC45A2_1	SLC45A2	2253	6066	3771	3542	5070	5134	5645
OR10G3_2	OR10G3	3107	1918	1154	983	1667	1850	1517
SLC9A1_3	SLC9A1	2068	5890	2999	3168	4610	4452	4222
SLC17A9_4	SLC17A9	2066	3910	2204	1891	3369	3554	3811
ATP1A2_2	ATP1A2	2523	3093	1856	1850	2713	2813	2928
SLC26A9_5	SLC26A9	2116	3513	2217	2168	3053	3050	3314
SLC34A3_5	SLC34A3	2235	4306	2640	2286	3245	3829	4005
SLC25A15P3_6	SLC25A15P3	2978	2548	2119	1592	1777	2504	2620
SLC5A5_4	SLC5A5	2747	4810	2763	2015	4366	4999	5599
ULK1_2	ULK1	2397	5547	3796	3042	4610	4661	4666
SLC37A3_1	SLC37A3	2585	2761	1943	2173	2439	3029	3643
RHCG_1	RHCG	2480	2983	2329	2034	2602	3810	2976
SLC2A5_6	SLC2A5	1834	1989	1165	742	1459	1441	1097
SLC17A1_2	SLC17A1	2623	1689	1322	1347	1594	1705	2418
SLC10A3_6	SLC10A3	2653	6232	3683	3848	4678	5636	5795
RPS11_3	RPS11	2436	113	119	85	139	157	67
SLC38A3_6	SLC38A3	2756	4647	3484	2795	4127	4256	4133
SLCO1A2_3	SLCO1A2	1616	1958	1044	1064	1285	1288	1459
AQP9_2	AQP9	2268	2470	1965	1640	2912	2950	3214
SLC26A1_6	SLC26A1	1951	4496	3035	2387	4361	4252	3833
ABCB8_6	ABCB8	2226	3558	2605	2031	3194	2735	2999
SLC35C1_2	SLC35C1	2759	5386	2991	2861	4366	4958	6789
SLC19A1_3	SLC19A1	2409	5054	3544	2704	4461	5076	4847
SLC25A6P2_1	SLC25A6P2	2412	5866	3370	2847	4431	4265	3892
KIAA1919_4	KIAA1919	1978	2346	1364	1078	1547	1801	2201
SLC2A11_2	SLC2A11	2586	6522	3735	3680	5232	5146	5355
SLC22A16_4	SLC22A16	1945	4013	2503	2200	2920	3736	3597
SLC2A6_5	SLC2A6	2761	8575	5479	5124	8477	7999	7890
ABCB1_2	ABCB1	2251	2743	1814	1660	2349	2691	3045
THOC2_3	THOC2	2908	117	188	31	67	86	127
ABCB11_1	ABCB11	1825	1094	746	764	1106	1055	1249
SLC4A5_4	SLC4A5	1982	1496	1014	836	1435	1435	1824
SLC5A10_1	SLC5A10	2567	5689	3601	3296	4360	5449	5183
SLC5A5_3	SLC5A5	1888	3906	2594	1871	3547	3404	3841
SLC47A2_3	SLC47A2	2021	4476	3470	2485	4270	4499	5350
SLC5A3_3	SLC5A3	2203	2556	1512	1308	2198	1835	2303
TMEM144_2	TMEM144	2084	1954	1333	1120	1551	1712	1985
SLC12A1_1	SLC12A1	2477	1647	1096	971	1429	1731	1474
SLC46A1_1	SLC46A1	2386	4538	2315	1937	3181	2833	3188
SLC25A5P6_2	SLC25A5P6	2064	1816	1152	1139	1686	1229	1286
SLC25A5P5_4	SLC25A5P5	2068	3625	2299	2165	3093	3287	3348
SLC25A1_4	SLC25A1	2429	2750	1674	1644	1705	1555	1950
PQLC2_5	PQLC2	1688	3100	1935	1359	2690	2814	3009
SLC5A8_5	SLC5A8	2023	4432	3080	2540	3523	4064	4308
SLC25A1P1_4	SLC25A1P1	2410	3726	2961	2431	2711	3284	3581
SLC6A18_6	SLC6A18	2519	6587	4107	3325	4976	5935	6394
AQP0_4	AQP0	1501	1150	959	606	1221	1047	1005
DHFR_1	DHFR	3854	262	232	204	867	1058	1084
SLC12A3_6	SLC12A3	2663	5515	3761	2845	4876	6128	6274
SLC16A9_2	SLC16A9	2110	3583	2353	2223	2908	3288	3769
SLC9B2_2	SLC9B2	2244	4982	3698	3057	4027	4582	4291
RPS7_6	RPS7	2739	0	111	73	93	270	88
AQP9_1	AQP9	2581	3134	2255	1826	2887	3137	3635
SLC25A15P5_3	SLC25A15P5	2624	4812	3087	2702	4434	4168	3902
SLC25A36P1_4	SLC25A36P1	1791	1225	717	698	771	1069	1532
SLC4A7_4	SLC4A7	1915	1326	1150	915	1970	2231	1979
SLC7A4_1	SLC7A4	3105	7762	5151	4154	6268	6145	6169
SLC25A47P1_6	SLC25A47P1	2230	5126	3539	2818	4467	5365	4008
SLC5A6_4	SLC5A6	2178	6101	3961	3380	5907	5243	4660
TAP1_3	TAP1	2269	4580	2268	2294	3753	3588	3212
LETM1_4	LETM1	2452	416	174	210	509	623	472
SLC22A7_5	SLC22A7	1952	2285	1471	1252	1150	2622	1988
SLC6A8_4	SLC6A8	2547	5260	3233	2419	3804	4568	4365
SLC35B4_3	SLC35B4	2926	821	895	694	828	1031	1177
SLC17A7_2	SLC17A7	2344	2373	1440	1258	2348	3095	2611
ABCC4_4	ABCC4	2314	3440	2142	1883	2629	3521	3319
HNRNPK_4	HNRNPK	3016	54	33	36	32	97	81
NOX1_3	NOX1	1072	2584	1414	1120	2424	2003	2017
SLC22A15_2	SLC22A15	2598	6081	4083	2909	4354	5037	4734
SLCO1B3_1	SLCO1B3	2120	2522	1129	1302	2285	1744	1914
SLC51A_3	SLC51A	2328	4073	2941	2261	3173	3866	4321
AQP5_2	AQP5	2686	5155	3124	3028	4601	4647	3794
SLC25A27_1	SLC25A27	3215	5613	3829	2837	4239	4920	4711
SLC7A7_4	SLC7A7	2675	4014	2515	2647	3787	3975	4342
SLC9A7_6	SLC9A7	2432	4427	3470	2649	4052	4737	4312
SLC26A4_5	SLC26A4	2142	5141	3037	2970	4435	4898	4465
AQP2_6	AQP2	3195	6383	3906	3234	5874	5538	5523
SLC11A1_2	SLC11A1	2621	4837	2950	2307	3829	4075	4295
MFSD7_1	MFSD7	2702	3816	2664	1983	3463	3643	3666
SLC25A1P4_6	SLC25A1P4	2959	6586	4262	4135	5039	4597	5767
OR1A2_5	OR1A2	2711	6538	4190	3541	5294	5735	6258
SLC50A1_1	SLC50A1	2716	3849	2689	1878	2990	4062	3566
SLC9A3P3_1	SLC9A3P3	2454	6293	3748	3208	5166	5539	5930
SLC39A8_5	SLC39A8	2138	2749	2123	1231	2245	2600	2531
ABCA2_3	ABCA2	2273	1474	978	922	1227	1211	1347
NIPAL1_4	NIPAL1	2455	4540	2837	2792	4407	3843	4347
SLC9B1P4_4	SLC9B1P4	2652	3605	2366	2095	3061	3099	2699
SLC44A2_2	SLC44A2	2118	4420	3344	2656	4323	4162	4127
SLC18A3_2	SLC18A3	2051	2869	1778	1313	2720	2445	2401
ATP1A1_6	ATP1A1	2404	2271	1111	994	1800	2073	2102
ATP1A2_4	ATP1A2	2411	1933	1237	1249	1522	1735	1982
PSMB3_5	PSMB3	3118	151	18	53	83	19	125
SLC13A5_2	SLC13A5	2170	3579	2094	2139	3253	3099	3765
SLC25A14P1_1	SLC25A14P1	2019	1000	699	481	813	695	681
SLC25A32_6	SLC25A32	2788	6382	4593	3032	4908	6227	5329
HNRNPK_3	HNRNPK	3258	259	220	138	280	245	278
SLC18B1_6	SLC18B1	2236	3575	2005	1963	2569	2926	3691
SLC7A9_6	SLC7A9	2465	4523	2727	2158	3975	3556	3918
AQP5_3	AQP5	1875	1368	1069	635	1457	1684	1097
MFSD13A_1	MFSD13A	2348	4269	2652	2741	3237	4124	4914
SLC25A13_5	SLC25A13	2156	4343	3295	2930	3587	4536	4157
SLC31A1P1_5	SLC31A1P1	2457	3452	2363	2213	2807	3159	3999
SLC35E2_6	SLC35E2	1948	3296	2373	1729	3447	3153	3352
ATP13A4_2	ATP13A4	2064	2305	1661	1391	2073	2252	2163
SLC38A3_2	SLC38A3	2569	4952	2777	2559	3703	3733	4472
SLC35G5_3	SLC35G5	2406	2473	1591	1188	2094	1724	2515
SLC30A1_5	SLC30A1	2395	3694	2737	2311	14600	12660	17570
SNRPA1_2	SNRPA1	2504	391	330	269	295	373	796
AQP2_1	AQP2	2176	3109	1848	1271	2287	2706	2634
SLC39A7_1	SLC39A7	2056	1008	458	520	778	581	789
NPC1L1_2	NPC1L1	2421	2505	1537	1415	2291	2352	2443
RRM1_1	RRM1	3018	151	46	70	109	141	144
SLC9A3_3	SLC9A3	3243	6302	4104	3243	5697	6070	6531
SLC18A2_3	SLC18A2	1975	1594	817	687	1047	1054	1373
MFSD6_4	MFSD6	2126	5033	3426	2955	4431	4732	4268
SLC25A24P2_2	SLC25A24P2	2301	3089	1718	1633	2613	2168	2046
ABCA11P_2	ABCA11P	2298	2110	1455	1151	1817	2134	2392
SLC23A1_4	SLC23A1	2515	4398	2643	2483	3586	4025	3669
SLC31A2_2	SLC31A2	2463	2683	2596	1506	2680	2998	2665
SLC30A9_3	SLC30A9	2756	2303	1463	1418	2082	2250	2404
SLC26A8_2	SLC26A8	1695	1214	684	551	1001	1057	1177
CASP8_4	CASP8	1933	3582	2260	1549	2301	3395	3386
AIFM2_5	AIFM2	3193	6687	4674	4833	6758	6433	7988
SLC35B1_1	SLC35B1	2162	954	600	470	1969	1718	2162
SLC2A3P2_1	SLC2A3P2	1986	2648	1931	1447	1966	2395	1909
SLC6A18_2	SLC6A18	2271	2954	2018	1571	2656	3474	2984
SLC31A1_6	SLC31A1	2495	4695	3130	2227	3793	3909	4095
SPNS3_3	SPNS3	2195	4016	2304	2040	3377	3412	3446
ABCB5_5	ABCB5	1857	2367	1228	1402	1897	1827	2064
SLC38A6_1	SLC38A6	2299	3968	2999	2647	3870	4932	4530
SLC44A1_6	SLC44A1	2162	5383	2862	2590	4036	4021	4707
SLC25A39P2_4	SLC25A39P2	2607	5216	3431	2957	5139	4533	4598
MFSD9_3	MFSD9	2379	4375	3134	2147	3166	4020	3188
RPS7_4	RPS7	3108	151	58	90	319	345	214
SLC25A17_3	SLC25A17	2095	1464	963	749	960	1762	1388
SLC27A3_4	SLC27A3	1967	3049	2238	1588	2333	3220	3092
CASP9_1	CASP9	1653	2659	1668	1530	2490	2502	2740
ATP4A_2	ATP4A	2526	5818	3191	2813	6568	5286	5533
SLC2A6_2	SLC2A6	2396	4274	3069	2338	4165	4412	3650
SLC2A3P4_1	SLC2A3P4	2606	3682	2182	1640	2562	3662	3163
SLC25A1P5_1	SLC25A1P5	2777	6025	4231	3235	5127	6428	5903
RPL10A_6	RPL10A	2775	448	515	384	827	825	1170
SLC39A9_5	SLC39A9	2434	4836	3583	3020	4756	5177	6199
AQP12B_5	AQP12B	1211	2536	1449	1228	1739	2147	2609
SLC2A9_4	SLC2A9	2138	3463	3183	2187	3297	4150	3748
SLC38A5_3	SLC38A5	2611	4719	3434	2482	3645	4379	4230
ABCC8_1	ABCC8	2322	1572	1224	946	1523	1970	1591
ATP13A2_3	ATP13A2	2761	7120	3990	3283	5221	4802	4926
SLC25A44_4	SLC25A44	2358	3335	2552	1810	3685	4028	3298
SLC13A4_5	SLC13A4	2498	5876	3980	3145	4516	5330	5530
OR13C9_2	OR13C9	2715	3624	2611	1605	2380	3185	2863
AQP3_4	AQP3	2976	3208	1928	1601	2535	2804	2016
SLC25A5P8_6	SLC25A5P8	2283	2719	2213	1541	2200	2489	2548
SLC25A1P2_4	SLC25A1P2	2614	6618	4391	3425	6694	6101	7296
SLC25A6P4_5	SLC25A6P4	2665	4072	2648	2678	3465	4084	3888
ULK1_4	ULK1	3767	2835	1719	1836	2449	1750	2818
SLC35A2_2	SLC35A2	1845	1273	1072	771	2874	2755	3761
OR10A3_5	OR10A3	3232	7874	4561	3340	5832	5698	6261
SLC6A2_5	SLC6A2	2176	2261	1633	1373	1810	1914	2545
DBR1_2	DBR1	2988	121	67	23	78	154	121
SLC6A12_6	SLC6A12	2803	6089	4433	3819	6882	6621	5781
SLC27A4_4	SLC27A4	2215	1908	1578	1387	2074	2669	2955
SLC25A5P4_4	SLC25A5P4	1978	3242	2110	1927	3555	3052	2761
SPNS1_2	SPNS1	1785	999	701	553	1687	1719	1818
RPL31_1	RPL31	3524	69	104	92	161	330	212
SLC35B3_6	SLC35B3	2356	5744	3664	3321	4888	4740	4598
AQP12A_1	AQP12A	2007	2400	1439	1225	1951	2084	1807
SLC23A2_2	SLC23A2	2481	5371	2791	2604	5404	4856	4372
SLC31A1_3	SLC31A1	1815	747	592	582	633	619	739
SLC22A23_1	SLC22A23	2524	3065	2485	1424	2361	3494	2949
OR10V1_2	OR10V1	2940	5676	3357	2960	4112	5222	4767
SLC25A5P6_3	SLC25A5P6	1971	3867	2656	1916	3247	3433	3743
ATP11A_5	ATP11A	2658	5430	3628	3117	4800	5429	5334
SLC25A15P5_5	SLC25A15P5	2589	5865	3345	3044	4880	4545	4940
SLC24A2_2	SLC24A2	2434	6621	4388	3473	4503	5578	5668
SOD1_1	SOD1	4937	619	380	278	349	687	694
ATP11A_4	ATP11A	2292	4319	2649	2385	4390	4149	4385
SLC19A3_6	SLC19A3	3298	4337	2967	2630	3493	3603	3803
SLC1A7_3	SLC1A7	2756	6612	4514	3666	4548	5367	5422
SLC39A3_4	SLC39A3	1963	2595	1963	1620	1845	2663	2849
SLC22A23_6	SLC22A23	2274	2700	1588	1613	2140	2147	2421
SLC25A51P1_6	SLC25A51P1	2578	1855	1152	917	1340	1798	1470
SLC25A6P1_3	SLC25A6P1	3338	8961	6725	4866	7518	8427	9847
FLVCR1_2	FLVCR1	2582	5843	3856	3047	4989	5350	6257
MFSD14A_4	MFSD14A	2005	1468	919	646	1111	1325	798
SLC6A15_2	SLC6A15	2447	4463	2820	2459	4302	3889	4155
UCP2_1	UCP2	2992	5336	3509	2912	4301	4809	4389
ABCG4_4	ABCG4	2634	5007	3682	3293	4774	5138	4874
TMEM104_6	TMEM104	2064	3022	2281	1997	2948	4329	4008
SLC26A11_4	SLC26A11	3275	4600	3200	2517	4503	4638	4369
SLC6A1_2	SLC6A1	2194	4865	2449	2329	4028	4170	4430
SLC6A7_2	SLC6A7	2406	4097	2860	2435	3363	4424	4225
SLC25A16_6	SLC25A16	2227	1788	1180	935	1274	1638	1379
SLC25A39_2	SLC25A39	1858	1102	828	498	770	1196	675
SLC12A4_1	SLC12A4	2506	2983	1800	1551	2551	2305	2438
SLC24A1_2	SLC24A1	2210	3113	1973	1657	3431	3277	2756
SLC35F1_2	SLC35F1	1946	1828	1200	1090	1813	1519	1505
UCP1_1	UCP1	2515	5822	3695	2902	4889	4613	4798
MAGT1_5	MAGT1	2263	5639	3316	2832	4675	5031	4407
SLC3A1_2	SLC3A1	2723	4201	2813	2235	3218	4064	3737
SLC39A14_6	SLC39A14	2418	4067	2990	2661	3311	3278	3798
SLC1A3_1	SLC1A3	2736	2644	1586	1385	2584	2595	2464
SLC22A15_5	SLC22A15	2361	2670	2141	1482	1710	2655	2481
SLC25A1P5_4	SLC25A1P5	2342	6491	3625	3056	5103	4725	4637
SLC5A9_4	SLC5A9	2633	5489	3072	2757	3596	3250	4279
SLC31A1P1_3	SLC31A1P1	1978	4380	2764	2339	4147	3687	3986
ABCA7_1	ABCA7	2085	1893	1285	1014	1744	1725	1838
SLC35F4_1	SLC35F4	2133	4972	3141	2395	3745	4296	4548
SLC9A7P1_6	SLC9A7P1	2346	3782	2226	1890	3367	3555	3863
SLC35B1_5	SLC35B1	2943	550	262	370	3607	3227	3965
SLC25A25_2	SLC25A25	2309	5344	2992	2881	5964	4549	5386
RPL15_2	RPL15	3123	83	58	52	199	227	320
ABCC8_6	ABCC8	1886	2504	1273	1070	2031	2140	2253
SLC13A5_4	SLC13A5	3088	7440	4855	4045	5795	7078	7860
[truncated: 2,251 more rows]

## Sheet: Cadmium
sgRNA	Gene	Input	R1nt	R2nt	R3nt	R4nt	R1Cd	R2Cd	R3Cd	R4Cd
ATP10B_3	ATP10B	2781	3071	2455	3273	2855	1882	3552	2872	3037
SLC25A32_4	SLC25A32	2689	2107	2274	2509	1649	1729	1990	2329	1978
SLC25A24_1	SLC25A24	1926	2122	2601	2509	2425	1528	1837	1232	2118
SLC25A19_1	SLC25A19	1952	1171	1436	1212	1128	1155	1512	1051	1050
ABCB5_3	ABCB5	2184	1224	972	1432	1183	1039	1289	941	585
SLC25A6P2_5	SLC25A6P2	2323	3857	3876	4648	3810	3229	4371	3273	4150
NOX5_6	NOX5	3739	4372	3972	4851	3982	3576	4914	3902	3782
FAM86B1_6	FAM86B1	2717	1785	1907	2076	2425	1961	2686	1795	2881
SLC39A11_2	SLC39A11	2314	1699	1685	1981	1423	999	1511	1402	1290
SLC25A48_5	SLC25A48	2304	2847	2205	2863	2337	2350	3220	2202	2269
SLC35A1_5	SLC35A1	2405	1001	688	1287	710	1452	1101	1665	1311
MFSD8_3	MFSD8	2717	983	1022	1075	822	921	1051	1240	661
SLC30A3_3	SLC30A3	2562	3675	2908	3478	3113	2765	3273	2517	3262
SLC2A14_3	SLC2A14	2466	2911	3171	3132	3107	2195	3370	2368	2550
SLC41A1_2	SLC41A1	1888	1030	1251	1067	1040	1254	994	875	1234
SLC34A1_5	SLC34A1	2664	2812	2448	2900	2653	3154	3754	2471	2704
Nonspecific_23	-	3019	4225	3904	4608	4017	3095	4507	3562	4155
SLC1A5_3	SLC1A5	2983	4479	3570	4722	3962	2865	4219	2812	3892
SLCO1B3_6	SLCO1B3	2745	3904	3446	4164	3414	2982	3609	3175	2891
PCNA_5	PCNA	2448	133	78	93	161	47	41	45	160
SLC35E1P1_6	SLC35E1P1	1736	1674	1597	1824	1464	1398	1551	1397	1396
SLC8A2_4	SLC8A2	3129	4465	5168	5602	3360	2911	5328	4342	3104
SLC12A7_2	SLC12A7	2703	3278	3384	3828	3212	2940	3878	3615	3136
SLC30A1_1	SLC30A1	2691	2770	2523	3287	2360	26860	19455	22500	18331
ATP2B2_4	ATP2B2	2419	2381	2137	2852	1987	2281	2334	2196	2129
AQP12A_4	AQP12A	3125	3966	3330	4050	3888	2997	3929	3702	3214
SLC2A3P2_5	SLC2A3P2	2291	1669	1785	2346	1435	1143	1622	1240	939
SARS_3	SARS	3227	58	54	176	34	1	64	0	7
SLC25A47P1_3	SLC25A47P1	2695	3664	3009	3788	3046	3578	3007	3025	2784
CAT_1	CAT	2091	2114	1738	1924	1366	1499	1933	1365	1656
SLCO4A1_4	SLCO4A1	1929	2176	2361	2409	2407	1820	2462	2305	2642
SLC2A5_4	SLC2A5	2416	3548	3310	3795	3565	2677	3313	2849	3325
SLC4A7_1	SLC4A7	2593	2031	1965	2175	1838	4067	3892	3756	4209
SLC7A9_2	SLC7A9	1774	2469	2249	2612	1886	1940	2173	2037	1850
ATP11C_4	ATP11C	2142	1721	2230	2404	1700	1131	1678	1872	1331
SLC25A27_2	SLC25A27	2190	2387	2089	2706	1764	2124	2359	1898	2015
OR13H1_1	OR13H1	3060	1851	1793	1815	1538	1078	2240	1616	1691
SV2C_2	SV2C	2539	1318	1705	2092	1418	1109	2205	1143	1488
SLC29A4_6	SLC29A4	1991	600	580	863	604	484	458	830	654
SLC41A3_3	SLC41A3	2037	2580	2895	2962	2476	2233	2617	3103	2429
SLC26A3_3	SLC26A3	1988	2572	2686	3019	2546	2262	3136	2063	2773
SLC35E2B_4	SLC35E2B	2255	3551	2747	3244	2873	2686	2971	2457	2886
NIPA2_5	NIPA2	2504	1758	1785	2190	1349	941	2015	2516	1380
ATP12A_6	ATP12A	2244	1195	1456	1451	1242	1518	1548	1536	994
SLC9A7P1_3	SLC9A7P1	1992	2276	1888	2182	1813	2669	2485	2298	2602
SLCO1B1_6	SLCO1B1	2171	3313	3281	2902	2778	2606	3130	2394	3102
SLC37A3_5	SLC37A3	2709	4011	3837	4813	4053	3247	4912	3516	3030
ABCA6_2	ABCA6	2710	1408	1127	1667	1255	1006	1736	1057	1205
NPC1_6	NPC1	2493	371	245	294	293	470	705	779	530
SLC16A1_3	SLC16A1	2261	2960	2673	3452	2381	2956	2881	2609	2432
ABCA12_4	ABCA12	1655	1241	947	1334	1267	909	1186	943	1112
UCP1_4	UCP1	2577	3886	3823	3846	3526	3304	4402	2756	3869
AQP0_5	AQP0	3089	3405	2592	2980	2851	2226	2750	2898	2924
SLC9B1P4_2	SLC9B1P4	2681	812	773	526	547	537	869	388	412
SLC38A8_4	SLC38A8	2145	3733	3026	3624	2724	2132	2724	2775	2797
SLCO4C1_3	SLCO4C1	2461	2142	1973	2512	1899	2343	3688	3173	2379
SLC8A1_5	SLC8A1	2421	1181	1190	1060	1020	829	1046	996	696
SLC27A2_4	SLC27A2	2759	1400	1095	1222	1077	1058	1289	1328	972
SLC39A2_5	SLC39A2	2591	3069	3297	3718	2810	2673	4987	2814	2658
SLC7A11_3	SLC7A11	2422	2129	2352	2186	2444	1633	2853	2147	2224
SLC2A3P2_3	SLC2A3P2	2533	2312	1948	2380	2306	1480	1903	1776	1766
SLC22A24_6	SLC22A24	1948	2211	2674	2643	2029	1755	2101	2180	1837
SLCO2B1_1	SLCO2B1	2585	3611	2841	3421	2978	2733	3242	2550	2721
SLC35G5_1	SLC35G5	2747	4043	4077	4874	3873	3964	5575	5190	4606
NPC1_2	NPC1	3048	431	325	440	490	997	945	1060	918
ABCA4_3	ABCA4	1876	1962	2369	2656	1690	1492	2389	2001	1717
SFXN2_6	SFXN2	2776	2422	3003	3396	2381	2367	3292	3503	2508
SLC7A5P1_2	SLC7A5P1	2992	4718	4778	4647	4169	4217	4436	4240	4079
RPL31_5	RPL31	2975	135	88	36	57	59	70	97	106
AQP1_3	AQP1	2507	4065	2798	3801	2808	2344	4151	2622	3450
SLCO4C1_6	SLCO4C1	2799	3890	3301	4619	3377	2699	4017	3368	3224
SLC22A8_5	SLC22A8	2329	3015	2811	3455	2373	2611	2758	2637	2570
OR1F1_3	OR1F1	2648	3391	2776	3632	2884	2435	3219	2918	2606
SLC35C2_1	SLC35C2	1827	2457	2115	2411	2200	2575	2457	2609	2685
SLC9A4_1	SLC9A4	2028	1553	1687	1693	1455	929	1608	1326	1347
SLC18A1_4	SLC18A1	2088	2388	2549	2902	2204	3249	3824	3147	3985
SLC25A10_4	SLC25A10	2171	3245	3192	3592	2913	2427	3242	3172	3118
SLC17A4_1	SLC17A4	2333	3661	3586	3928	3407	2420	3933	3259	3737
ABCG5_4	ABCG5	2595	1797	1736	1823	1637	1320	1421	1575	1072
SLC16A5_4	SLC16A5	3113	2478	2282	2352	2326	1607	2739	2034	2192
SPNS1_6	SPNS1	2790	1348	1245	1820	1261	2958	2523	2127	2097
PQLC1_3	PQLC1	2017	1013	1202	1291	1270	558	1276	996	1167
SLC7A5_4	SLC7A5	2734	1444	1059	1439	1207	1797	1464	1225	1295
SLC10A5_2	SLC10A5	1727	399	640	771	688	595	629	860	1057
SLC26A5_2	SLC26A5	2186	1042	895	1042	824	705	986	925	759
SLC16A14P1_4	SLC16A14P1	2077	3633	3003	3910	3306	2936	4016	3154	2819
ATP8A2_3	ATP8A2	2754	2609	2845	3455	2572	1999	2786	2136	2079
ABCD1_4	ABCD1	2671	1602	1507	1453	1830	1280	1690	1686	1493
SLC27A2_6	SLC27A2	2777	3131	2913	3270	2887	2574	4412	2536	2975
SFXN5_4	SFXN5	2530	2787	2117	2620	2034	1461	2143	2075	2276
SLC39A7_4	SLC39A7	2118	210	221	215	172	124	202	240	110
NIPA2_4	NIPA2	2398	2860	3505	3607	2579	3147	4100	3428	3157
SLC4A5_6	SLC4A5	1529	1682	1466	2171	1500	1054	1582	1534	1617
SLC16A4_1	SLC16A4	2790	2368	2482	2972	2232	2556	2365	2298	2297
POLR2L_5	POLR2L	3342	158	97	80	124	66	65	43	55
SLC9B1P4_3	SLC9B1P4	2049	1355	1255	1557	1260	1170	1140	1141	1399
ABCA6_4	ABCA6	2124	296	499	469	271	357	257	231	240
SLC39A10_2	SLC39A10	2090	1120	1146	1374	763	159	483	540	133
ABCA10_5	ABCA10	2275	784	884	984	636	508	686	628	837
SLCO5A1_6	SLCO5A1	2966	3283	2961	3159	2724	2496	2931	2026	2944
SLC6A3_1	SLC6A3	2864	4231	4508	5451	4028	3824	4393	4105	3907
SLC17A3_6	SLC17A3	2075	4058	2917	4232	3251	2412	3896	2820	3472
SLC16A4_5	SLC16A4	2236	3417	3720	3980	3069	2442	3856	2347	2613
SLC25A6_1	SLC25A6	2188	1383	1613	1728	1493	1180	1535	1679	1569
SLC1A1_1	SLC1A1	2420	3988	4167	4403	2984	3820	4191	2734	3195
SLC20A1P3_3	SLC20A1P3	2584	2173	2072	2051	1804	1687	2080	1163	1618
ABCC2_2	ABCC2	2165	2553	2822	2944	2288	2304	2801	2245	2217
SLC15A1_6	SLC15A1	2439	4400	4285	5799	4370	4632	6558	5441	5078
SLC2A4_6	SLC2A4	2287	3568	3148	3661	2949	2916	3527	2753	2358
ATP11C_3	ATP11C	5092	902	896	781	615	693	1221	630	423
OR10H2_3	OR10H2	2850	2847	2623	3979	3116	3883	3868	3638	2814
FLVCR1_5	FLVCR1	2436	1558	1538	1980	1645	1570	2115	2178	1364
MFSD4_3	MFSD4	2567	1927	1922	2078	1959	2057	2486	1975	1824
XPR1_6	XPR1	2296	2703	2217	2267	2073	2147	2404	2318	2079
SLC27A2_3	SLC27A2	2426	3136	2497	3495	2656	2607	3501	2882	2466
ATP13A5_4	ATP13A5	2136	1361	1161	1217	925	908	1627	1064	1163
SLC25A15_5	SLC25A15	2782	1029	892	1298	966	742	949	927	765
NIPAL2_5	NIPAL2	2446	3055	2660	3292	2524	2767	3009	2473	2368
ABCC6_5	ABCC6	2030	2267	1705	2659	1620	1815	1976	1817	1673
SLC25A26_3	SLC25A26	1658	634	631	657	584	255	917	438	300
SLC39A11_3	SLC39A11	2062	2525	2723	3204	2524	2049	2126	2202	2689
SLC24A5_5	SLC24A5	2223	1500	1683	1640	1586	1379	1718	1550	1003
SLC30A7_3	SLC30A7	2744	1713	1151	1826	1359	778	1306	835	961
SLC4A5_2	SLC4A5	2466	1641	1442	1515	1713	1420	1552	1555	1734
ATP2A1_6	ATP2A1	2782	3994	3565	3900	3291	3391	5391	4423	4232
SLC17A1_4	SLC17A1	2174	2724	2318	2954	2014	2294	2564	1697	1944
OR1F1_4	OR1F1	3362	3400	3368	3809	2936	3247	3362	2940	2927
SLC25A39P1_2	SLC25A39P1	1837	2576	2753	3279	2633	2571	3126	2180	1995
ATP2C2_4	ATP2C2	1605	1458	1013	1415	783	1810	1132	1096	865
SLC8A3_1	SLC8A3	2506	3224	2942	3457	2362	2747	3213	2857	2962
MFSD7_6	MFSD7	2871	4419	4591	5346	3547	3493	4801	4237	3394
SLC13A2_4	SLC13A2	3016	2401	2256	2483	1904	1336	2230	2006	1556
OR10G3_4	OR10G3	3192	3492	3789	4368	3358	3211	3747	2851	3284
SLC16A11_3	SLC16A11	2279	2498	1999	2676	1623	1488	2394	2028	1839
SLC25A46_4	SLC25A46	2204	2598	2130	2986	2348	2019	2469	1807	1710
NPC1_1	NPC1	2184	330	344	408	230	878	1241	1163	797
SLC25A3P1_6	SLC25A3P1	2279	3106	2836	3228	2868	2128	2346	1705	2629
SLCO1B7_1	SLCO1B7	2298	3257	3225	3377	3344	2425	3249	2364	3903
SLC25A43_5	SLC25A43	2829	4135	4040	3536	3604	2843	4075	3314	3215
SLC35A2_3	SLC35A2	2796	3191	2914	3787	2581	5296	5556	4830	4676
OR1B1_3	OR1B1	2382	2530	2437	2788	2748	1776	2761	2388	2221
ABCD1_5	ABCD1	2362	3821	3594	3667	3331	3329	3472	2811	3477
ATP7B_1	ATP7B	2491	3551	3019	3816	2913	2790	3427	3355	2404
SLC9A5_3	SLC9A5	2693	3512	3062	3597	2761	3208	2824	2991	2538
SLC25A23_5	SLC25A23	1730	977	913	1115	1016	901	1467	1000	1197
SLC38A5_2	SLC38A5	2540	1715	1286	1486	1296	923	1728	1167	1502
SLC34A1_1	SLC34A1	2585	2184	2528	2720	2316	1845	2408	2380	2123
SLC17A3_1	SLC17A3	2967	3185	3026	3938	2950	2799	2828	2234	2418
SLC38A2_2	SLC38A2	2325	884	951	742	1143	227	373	283	187
SLC10A5P1_3	SLC10A5P1	2951	1148	1172	1156	1048	1068	1673	1221	861
ABCD4_3	ABCD4	2350	2728	2409	3014	2319	2556	2979	2252	2660
SLC26A2_4	SLC26A2	3069	4192	3636	4309	3453	3053	5592	2953	3841
ATP1B3_5	ATP1B3	2054	843	1143	1040	860	1442	1905	1451	1309
SLC30A2_3	SLC30A2	2386	1339	1459	1328	1227	1252	1214	1286	1033
ABCC5_4	ABCC5	2200	3759	3276	4634	3129	2433	4158	3292	3186
ATP11B_1	ATP11B	2479	2080	2325	2785	1902	2034	2156	2120	1414
SLC25A16_5	SLC25A16	1788	1698	1511	2052	1159	1641	1824	1223	1587
SLC35A5_6	SLC35A5	2604	1967	1730	1983	1585	1757	2394	1959	1771
ABCA7_3	ABCA7	2345	3218	2815	3374	2475	3263	4272	3168	3279
SLC25A5P5_6	SLC25A5P5	2274	2850	2473	3620	2813	2533	2300	3407	2314
ABCC8_4	ABCC8	2318	1258	1043	1178	1065	1234	1158	1182	706
SLC35E4_3	SLC35E4	3015	2523	2381	2520	2554	2200	2477	2198	2100
SLC6A9_5	SLC6A9	2856	3560	3514	4329	2855	1619	2914	2499	1717
RPS19_3	RPS19	3170	34	58	65	51	20	93	31	32
MFSD1_4	MFSD1	2432	1027	996	980	1170	1087	1175	708	1031
SLC44A1_5	SLC44A1	2642	4408	4052	4268	3413	2371	3885	3345	3256
SLC22A7_6	SLC22A7	2519	3402	3243	4078	3324	2414	3360	3029	2706
SLC6A17_2	SLC6A17	1716	2409	2298	2527	2104	1295	2654	2037	1581
SLC6A14_1	SLC6A14	2555	1134	1164	1418	987	915	1306	1454	1045
MFSD14B_4	MFSD14B	2477	2665	2357	3187	2263	1434	1888	1434	1794
OR10A2_1	OR10A2	2719	5218	4520	5757	4045	3554	5232	4891	3585
ATP2A2_1	ATP2A2	2033	0	36	42	17	12	0	11	0
SLC6A4_6	SLC6A4	1811	1335	1051	1424	1267	793	1080	1015	971
ATP13A4_5	ATP13A4	1890	1747	1432	1604	1341	1063	1309	1259	1318
MFSD7_2	MFSD7	2567	3697	4539	4825	3941	3027	4468	3431	3565
ABCA11P_4	ABCA11P	2169	1470	1421	1652	1213	1078	1510	1495	816
SLC25A37_1	SLC25A37	1811	311	239	285	239	266	325	160	190
SLC5A4P1_3	SLC5A4P1	2914	3077	2896	3541	2601	2487	3446	2890	2599
ABCB5_6	ABCB5	2347	3326	2991	3392	2324	3462	3750	2558	2328
SLC13A3_5	SLC13A3	2047	817	519	703	641	665	862	708	796
SLC25A37_6	SLC25A37	2560	2689	2849	3346	3301	2247	2699	2306	2770
ATP12A_1	ATP12A	2341	3733	3762	3924	3370	2783	4393	3388	2953
SLC35E2B_6	SLC35E2B	3068	3836	4127	4278	3486	2421	4090	2919	3217
SLC25A4_5	SLC25A4	3317	3730	3756	4804	3825	3155	4441	3570	2677
SLC25A5P8_4	SLC25A5P8	1740	3088	3390	3545	3001	2805	3424	2938	2254
SLCO3A1_6	SLCO3A1	2492	4756	4415	5005	3870	2622	4742	3914	4127
OR10A2_4	OR10A2	3555	3850	3720	3653	3132	2657	4571	3035	3592
SLC16A2_4	SLC16A2	1709	1420	1329	1795	1385	1736	2023	2610	1604
SLC2A13_6	SLC2A13	3048	3434	3014	4006	3012	2465	3088	2505	2490
ATP2C1_4	ATP2C1	2605	2337	2255	2772	2167	2940	3322	2667	2258
SLC39A1_3	SLC39A1	2048	3016	3259	3744	2663	1959	3837	3121	2817
SLC25A29_6	SLC25A29	2420	3368	2958	3111	2699	2313	3175	3242	3097
UCP3_6	UCP3	2917	3421	3705	3846	3032	2564	3162	2567	2558
Nonspecific_58	-	2761	4876	4807	5386	4550	3785	5659	4737	4737
ABCC2_6	ABCC2	2140	1364	1533	1687	1276	1174	1478	1277	1442
SLC45A4_6	SLC45A4	2724	3280	2882	3128	3018	2689	2856	3017	3259
SLC38A10_5	SLC38A10	3197	776	857	994	758	488	493	452	571
TAP2_4	TAP2	2113	3725	2953	3249	2268	2384	3074	2117	2481
MPC2_6	MPC2	3683	1848	1835	1670	1500	1520	2614	1462	2047
AQP9_6	AQP9	1019	649	685	884	733	814	1104	580	908
SLC25A5P1_6	SLC25A5P1	2619	3114	2788	4233	2591	2128	2997	2290	2365
SLC17A9_6	SLC17A9	1832	2324	2598	3031	2092	1645	3189	1657	2109
SLC25A5P6_1	SLC25A5P6	2522	2347	2511	2703	2338	1946	3228	1868	2384
SLC25A3_3	SLC25A3	2381	1731	2136	2297	2037	944	2151	972	1171
SLC35F1_4	SLC35F1	1896	3307	3108	3519	2242	2772	3015	2854	2722
KIAA1919_3	KIAA1919	3018	1345	1352	1832	1376	1237	2159	1453	1532
SLC25A5_2	SLC25A5	2692	1400	1164	1412	1285	1006	1431	1090	1092
SLCO1B3_5	SLCO1B3	2801	1545	1675	1682	1205	1155	1816	1068	1505
ATP7B_4	ATP7B	1994	1738	1823	1760	1558	1469	1745	1107	1516
SLC47A2_1	SLC47A2	1520	601	700	972	514	557	702	1130	641
ABCA4_2	ABCA4	2093	2302	3075	3011	2689	1623	3118	1942	2594
SLC25A30_2	SLC25A30	2414	2670	2228	2586	1931	2071	2113	1682	1648
UCP2_6	UCP2	2282	3021	2713	3230	2166	2368	3172	2530	2595
SLC25A51P2_5	SLC25A51P2	2674	3615	2828	3304	2707	3444	2806	3675	3238
SLC20A1P2_1	SLC20A1P2	2523	1186	980	1389	1252	1072	1503	1089	1071
ATP8B4_4	ATP8B4	2267	3143	3008	3418	3015	2969	3611	2584	2694
UCP2_5	UCP2	2041	2262	1957	1847	1278	1904	1859	1584	1771
SFXN4_2	SFXN4	2285	1689	2175	2694	2158	1490	2815	1433	1640
SLC9A3P2_6	SLC9A3P2	1814	1681	1463	1719	1141	940	1450	1141	1518
SLC25A5P2_2	SLC25A5P2	2353	1897	1730	2944	1692	1714	1879	2207	1516
RPS7_2	RPS7	2281	152	70	117	48	87	117	190	91
TP53_2	TP53	2672	3695	4611	4911	4188	2250	4969	3275	3229
SLC39A5_5	SLC39A5	2615	1530	1538	1559	979	1306	1558	1121	1086
SLC25A15P4_3	SLC25A15P4	2085	1377	1485	1481	1118	1282	1244	852	894
ABCB7_1	ABCB7	2816	856	939	717	728	252	438	330	550
ABCA12_3	ABCA12	2087	1184	1251	1423	1138	1025	1176	1313	1052
SLC39A13_3	SLC39A13	1940	1628	1049	1444	1012	1681	629	913	988
SLC29A1_1	SLC29A1	1836	2513	2677	2835	2794	2048	2691	2339	2301
SLC5A3_2	SLC5A3	2576	2133	1900	1969	1421	1897	2450	1463	1322
SLC6A7_5	SLC6A7	2094	2203	1803	2296	1769	2025	2752	2103	1920
SLC1A3_4	SLC1A3	2252	1722	1842	1877	1494	1457	2348	1469	1707
SLC25A46_5	SLC25A46	2251	2938	2227	3223	2149	1924	2491	2138	1681
ABCA5_1	ABCA5	2541	1741	1869	2054	1859	1194	1682	1462	1952
ATG5_2	ATG5	1534	627	704	673	885	798	980	792	853
CASP8_6	CASP8	1155	945	585	1410	1115	747	1116	1040	1076
SLC22A13_2	SLC22A13	2426	2991	2675	3765	2871	3136	2961	3107	2943
SLC30A7_4	SLC30A7	2038	1501	1170	1281	1151	1177	1271	988	1190
SLC39A8_6	SLC39A8	2185	1821	1356	1955	1852	2056	1618	1758	1909
SLC35E3_1	SLC35E3	2798	2744	2650	3644	2486	1669	2309	2461	2388
SLC9B1P2_3	SLC9B1P2	2245	941	898	1256	840	821	1040	866	818
SLC27A5_2	SLC27A5	2435	2242	2525	2771	2165	1579	2315	1947	2349
SLC2A5_5	SLC2A5	2116	3264	3336	3815	2942	2484	4086	3398	3049
SLC47A1_5	SLC47A1	2196	3544	3695	3732	2857	3110	4060	3023	2731
SLC10A3_5	SLC10A3	2384	2579	2583	3014	2026	1967	2748	1584	2102
SLC12A1_6	SLC12A1	2732	3248	3446	3364	2303	3304	3657	2868	2385
SLC6A6P1_4	SLC6A6P1	1636	1166	1300	1444	1244	1170	1649	1007	924
SLC25A6P6_3	SLC25A6P6	1876	1160	772	885	717	858	743	799	741
SLC25A6P4_3	SLC25A6P4	2688	2687	2852	3203	2318	1798	2763	2770	2495
SLC4A5_3	SLC4A5	2114	1565	1626	2018	1476	864	1817	1518	1073
MFSD3_6	MFSD3	2994	4915	5190	5837	4142	4188	5700	4348	3944
SLC25A15P2_5	SLC25A15P2	2798	1689	1654	2103	1385	1954	1824	1414	1643
RPTOR_2	RPTOR	2350	171	203	269	172	75	98	176	82
SLC12A5_4	SLC12A5	2532	2581	2381	3238	2609	2835	3256	2650	3287
SLC7A6_1	SLC7A6	2416	3554	3618	4654	2839	3280	3413	2672	2487
RPS19_6	RPS19	2761	77	100	46	72	201	167	95	143
SLC25A1P5_2	SLC25A1P5	2195	3095	2848	3130	2189	2242	2702	2463	2465
SLC2A14_4	SLC2A14	2346	2847	2358	2774	2285	1610	2237	1972	1586
SLC19A1_2	SLC19A1	2532	2651	2796	3152	1804	1710	2338	2524	1864
ATP2B4_1	ATP2B4	2191	1744	1538	1967	1610	1275	1325	1598	1680
SLC9C1_2	SLC9C1	2564	1727	1778	2269	1783	2166	2603	1580	1953
MFSD6_5	MFSD6	2650	1420	1921	1872	1484	1220	2035	1709	1394
SLC29A2_6	SLC29A2	2406	3006	2514	2859	2634	1603	3256	2283	2397
SLC28A2_6	SLC28A2	2298	2376	1960	1980	1744	2106	2721	1788	2083
SLC25A39P1_4	SLC25A39P1	3182	4987	4753	5598	4782	4126	5306	4445	4430
UCP3_4	UCP3	2478	3070	2840	3225	2572	2358	3145	1933	2242
SLC46A3_6	SLC46A3	2651	2489	2566	2757	2394	1803	2502	2433	2324
SLC25A15P1_1	SLC25A15P1	3058	3481	5059	5299	3926	3265	4708	4520	4171
SLC25A5P6_5	SLC25A5P6	2095	2828	2344	3110	2570	2231	2795	2658	2484
SLC2A8_3	SLC2A8	2705	3649	3426	4040	3603	3045	4300	2513	3292
SLC12A1_4	SLC12A1	3167	1269	1298	1190	1404	983	1477	1058	1567
SLC40A1_3	SLC40A1	2888	2027	2402	2301	2126	1650	2572	1545	1893
SLC43A2_6	SLC43A2	2823	3049	2701	3221	2784	2957	3136	2647	3142
SLC22A14_1	SLC22A14	2105	2099	1920	2209	1479	1940	2334	1564	1672
OR10A3_6	OR10A3	2869	1098	1341	1886	1284	1045	1227	1089	1043
SLC5A8_2	SLC5A8	2861	4367	3593	4487	3334	3340	3701	3075	3574
SLC26A11_2	SLC26A11	2577	3347	2809	3420	2365	2680	3218	2733	2534
MFSD10_3	MFSD10	2107	1850	1538	1718	1690	1122	1519	1105	1454
POR_4	POR	1535	2304	1920	2285	1851	1472	1747	1789	1923
SLC16A12_4	SLC16A12	2693	3261	3438	3653	2967	2917	3974	2785	3046
SLC7A13_6	SLC7A13	1880	2436	2200	2410	2427	1758	2099	2138	2028
SLC24A5_2	SLC24A5	2233	1084	1033	1182	965	728	984	517	971
SLC1A1_5	SLC1A1	2670	2085	1803	2718	2253	1715	1635	1947	2067
SLC16A4_3	SLC16A4	2302	1838	1693	1773	1624	1133	1892	1144	1650
TUSC3_4	TUSC3	2778	4095	4033	4385	3720	4864	4744	3957	5086
SLCO2B1_6	SLCO2B1	2616	2981	2808	3199	2715	2362	2912	2274	2437
DUOX1_6	DUOX1	3151	4710	4831	4738	3887	4084	5455	4725	4609
SLC26A7_1	SLC26A7	2544	2878	2184	3387	2360	2235	2401	2280	2444
ABCC8_5	ABCC8	2528	2111	1692	2137	1589	1872	2653	1114	1654
SLC26A1_2	SLC26A1	2237	2630	2307	2636	2207	2238	2320	2057	2665
SLC38A11_1	SLC38A11	2270	744	1045	839	857	489	1220	686	839
SLC22A10_4	SLC22A10	2929	3594	3530	4470	2803	2651	3550	3464	2829
ABCA4_6	ABCA4	1640	2449	2111	2267	1936	1525	2244	935	1351
OR13J1_1	OR13J1	3099	1586	1925	2527	1564	1504	1898	2113	1429
OR12D3_6	OR12D3	2573	1906	1746	1963	1582	1678	1417	1362	1362
SLC39A11_4	SLC39A11	2590	2902	2628	2912	2823	1647	3111	2456	2799
SLC25A32_1	SLC25A32	1418	758	757	1026	901	742	748	1402	755
SLC45A2_3	SLC45A2	2624	1948	2202	2498	1481	1929	2109	2131	1708
ABCC3_4	ABCC3	2143	2505	2656	2667	2232	2298	2365	1641	1972
SLC35F2_1	SLC35F2	2335	2736	2587	3085	2785	3646	2749	2476	2478
SLC35F1_3	SLC35F1	1887	672	712	1272	936	1094	972	705	844
ABCC6_3	ABCC6	3194	4464	4294	4813	4016	3205	5549	3446	4378
SLC35C1_4	SLC35C1	2180	3285	2671	3503	2635	3324	3371	2630	3132
SLC24A5_1	SLC24A5	1998	2349	2352	2402	2053	1661	2212	1951	2606
UCP1_6	UCP1	2350	2556	2702	3268	2467	1859	3098	2487	2281
AQP1_1	AQP1	2943	2349	2069	2978	2278	1637	1989	2109	2174
SLC25A51P2_1	SLC25A51P2	2904	2535	2450	3550	2474	2520	2621	2245	2617
OR13C4_6	OR13C4	2491	1381	1580	1919	1672	1071	1334	1273	1410
SLC31A2_5	SLC31A2	2367	1404	1929	1683	1606	1473	1587	1386	1717
DHFR_6	DHFR	5317	553	439	607	508	972	443	868	742
ABCC6_2	ABCC6	2452	1912	2162	2136	1619	1599	2487	1450	2119
ABCE1_6	ABCE1	2367	50	79	46	18	61	82	27	75
ATP13A2_4	ATP13A2	2975	2929	2978	3306	2966	2355	3233	2258	2440
SLC17A5_6	SLC17A5	1890	2764	2117	2608	2285	2338	2383	1976	2576
SLC6A1_5	SLC6A1	2624	3501	2857	3543	3131	2938	3539	3024	3114
SLC2A12_3	SLC2A12	2757	3617	3013	3668	3135	2665	4426	2540	2744
SLC35G6_2	SLC35G6	2545	3896	3034	3982	2965	2787	3443	3407	2934
TUSC3_3	TUSC3	1956	1930	1507	1812	1784	2105	1932	2284	2457
XPR1_5	XPR1	2596	2532	2526	3104	2585	1856	2274	2426	1969
SLC25A10_3	SLC25A10	2220	1901	1817	1889	1631	1020	1331	1323	1442
SLC13A4_6	SLC13A4	3235	3347	3336	4043	3291	2274	3661	2460	3198
SLC38A1_5	SLC38A1	2402	2767	2943	3162	2413	2133	2750	2576	1898
SLC25A6P1_2	SLC25A6P1	2205	3036	2917	3083	2326	2243	3862	2113	2143
SLC25A31_1	SLC25A31	1873	1874	1552	1761	1769	1534	2075	1376	1489
ABCG2_3	ABCG2	2226	604	505	701	821	632	825	704	653
SLC9A2_5	SLC9A2	2647	3272	2789	3918	2624	2452	3661	2342	2737
DHFR_3	DHFR	2971	496	634	793	395	907	823	949	710
SLC12A3_4	SLC12A3	2738	3512	3178	3888	3062	2591	4132	3319	3573
SLC1A4_3	SLC1A4	1914	2205	1848	2262	1759	1506	1660	1533	1868
GSR_6	GSR	2510	3259	2639	3525	2479	687	699	748	797
ATP2B2_3	ATP2B2	2227	1929	1653	1768	1434	1876	1893	1034	1456
SLC1A2_1	SLC1A2	2746	3685	3416	4514	2865	2534	3381	3213	3098
SLC16A5_1	SLC16A5	2798	668	617	715	573	568	583	535	665
SLC25A6P3_1	SLC25A6P3	1957	2746	2359	2863	2592	1873	2335	1459	2304
SLC5A1_2	SLC5A1	3430	5415	5131	6430	4302	4764	6275	4451	4080
SLC27A4_6	SLC27A4	2920	2814	2972	3158	2544	2487	3048	2896	2346
SLC36A3_5	SLC36A3	2168	2988	2905	3215	2847	2379	4160	3007	2577
SLC16A14_5	SLC16A14	1877	1868	2146	2177	1759	2142	1869	1483	1574
SLC23A2_5	SLC23A2	2488	2623	2345	2989	2481	2627	2791	2556	2511
SLC22A17_6	SLC22A17	2772	2784	2623	3276	2709	3562	3891	2626	2999
MPC1L_2	MPC1L	2353	2527	2723	2736	2210	1831	2603	1943	2445
SLC35B2_5	SLC35B2	2286	615	555	825	363	589	837	655	508
SOD1_5	SOD1	2647	39	53	130	55	10	85	160	48
SLC6A8_6	SLC6A8	2636	3796	3409	3780	2989	2902	4114	3900	3640
RPL10A_4	RPL10A	2780	590	377	402	397	581	681	558	575
SLC16A10_2	SLC16A10	1620	958	1211	1168	1169	957	1298	1289	1335
SLC16A12_1	SLC16A12	3140	4860	4489	4594	4392	3767	6126	4441	3855
SLC4A3_4	SLC4A3	2417	3010	2741	3172	2144	2687	3392	2933	2645
ABCD2_3	ABCD2	2182	1736	1332	1554	1297	1185	1602	1274	1091
SLC25A36_3	SLC25A36	1673	3593	2829	3946	3000	2965	3600	3573	3410
TMEM144_6	TMEM144	2635	1397	1704	2363	1779	1583	2449	2341	1441
SLC12A4_5	SLC12A4	2431	2563	2268	2880	2403	2522	2738	1815	1599
SLC26A8_6	SLC26A8	2042	3636	3307	3453	2904	2431	3599	2460	2792
SLC12A9_6	SLC12A9	1911	1809	1867	2259	1666	5351	5863	5821	5471
SLC43A1_4	SLC43A1	2316	3444	3527	4308	2726	2184	3410	3475	2717
SLC43A1_2	SLC43A1	2184	1720	1948	2046	1503	1232	2376	1489	1287
SLCO2B1_5	SLCO2B1	2754	3585	2741	3695	3098	2860	3867	2684	2602
SLC43A1_3	SLC43A1	1651	2420	1879	2089	2054	1529	1783	1992	1698
ATP8B5P_3	ATP8B5P	2191	2622	2404	2535	2747	2264	2799	2357	2567
SLC25A37_2	SLC25A37	1629	2306	1857	1805	1870	2294	2929	1934	2210
ABCG4_6	ABCG4	2584	2620	2720	2945	2489	2201	3129	2159	2466
SLC7A5P1_3	SLC7A5P1	2520	3663	3507	4110	2981	4129	4828	4706	3872
ABCB1_5	ABCB1	1953	1417	979	1206	1083	892	1673	982	1050
SLC35A5_4	SLC35A5	2737	1426	1193	1708	1202	1551	2007	1207	1130
FLVCR1_4	FLVCR1	2550	2494	2970	3157	2742	3390	4187	3238	3358
ATP2B1_2	ATP2B1	1997	1253	1314	1250	1034	1741	2523	1972	1652
ABCA6_5	ABCA6	1816	1654	1734	2080	1597	1573	1869	1463	1360
ATP8A1_2	ATP8A1	2362	3087	2508	2662	2665	2689	3246	2767	2427
AIFM2_4	AIFM2	2080	2676	2757	3563	2975	2275	3822	2341	2824
SLC25A40_4	SLC25A40	2165	2355	2371	3168	2919	2337	2532	2456	2847
ABCC5_5	ABCC5	2501	3467	3261	3215	3057	2509	3528	2884	2589
NOX1_5	NOX1	4384	2970	3199	3200	2669	1957	3248	2141	2698
SLC4A7_3	SLC4A7	3087	2845	2153	3241	2469	5779	5090	5826	5059
CYBB_5	CYBB	2146	2010	1969	2225	1896	1323	2952	2007	2034
SLC35E1_6	SLC35E1	3348	4536	3847	4603	3949	5395	6533	5264	5471
SLC45A3_6	SLC45A3	2480	3000	2869	2668	2942	3304	3433	3190	3156
Nonspecific_6	-	2957	4835	4814	5289	4279	3598	5146	4774	3486
ATP9B_1	ATP9B	2190	1930	1667	1757	1505	1180	1773	1232	1156
SLC12A7_4	SLC12A7	2462	4112	3988	4933	3927	3945	4498	3883	3562
ABCA7_6	ABCA7	1768	2026	2382	1999	1809	1993	2501	1740	2309
SLC23A4P_3	SLC23A4P	2722	4351	4849	4868	3554	2741	5034	4330	3499
SLC2A13_5	SLC2A13	2061	2370	1842	2398	1917	1936	2206	1911	1794
SLC35C2_3	SLC35C2	2468	3157	2856	3623	2224	3995	3950	3036	3331
SLC35G6_6	SLC35G6	3099	2973	2402	3698	2219	3628	3434	3168	2338
SLC26A4_1	SLC26A4	2752	3681	3604	4134	3434	3892	4827	3564	3789
SLCO3A1_5	SLCO3A1	2837	5082	4366	4448	4026	3980	4852	3618	4452
SLC2A8_1	SLC2A8	2607	3309	2969	3358	2889	3097	3328	2748	2542
CTNS_2	CTNS	1855	2410	2255	2362	1925	1920	2403	2376	1975
SLC2A4_4	SLC2A4	2063	2956	2530	3074	2441	2313	3467	1941	2557
SLC25A33_4	SLC25A33	2104	1555	1860	2177	1314	1210	1779	1056	1473
ATP2B3_5	ATP2B3	2216	3321	2984	3429	2511	2642	2901	2839	2931
SLC25A6P4_6	SLC25A6P4	1738	2488	2557	2879	2800	2637	2856	1669	2655
MFSD13A_4	MFSD13A	2412	2050	1705	2791	1990	1431	1790	1908	1979
SLC18A2_5	SLC18A2	2325	1841	1760	2674	1912	2086	1585	1971	1452
SLC5A8_6	SLC5A8	2291	2817	2393	3024	2535	2080	3172	2380	2989
SLC43A3_3	SLC43A3	2756	3832	3461	4170	3468	2761	3563	3033	2804
SLC18A2_1	SLC18A2	2797	3338	3538	3777	2576	2411	4125	3026	2494
SLC38A11_5	SLC38A11	2463	1554	1403	1588	1004	1103	1741	1454	916
RRM1_2	RRM1	2751	73	137	90	35	13	52	34	59
SLCO1B7_4	SLCO1B7	3038	1044	1104	942	571	803	972	620	647
SLC6A9_3	SLC6A9	2942	3361	3178	3186	2708	1284	2256	2031	1548
SLC6A15_3	SLC6A15	2624	1032	1106	1126	1336	563	1608	1038	892
OR10V1_1	OR10V1	2849	3050	2912	2600	2494	2003	2625	2156	2705
MTCH2_5	MTCH2	2661	3216	2954	3718	2772	2195	2735	2215	2267
OR10A5_4	OR10A5	2866	1744	1945	2056	1594	1155	1990	1894	1429
ATP11B_2	ATP11B	2657	2385	2817	3248	2263	1969	2825	2077	2229
SLC9B1P4_5	SLC9B1P4	2483	696	514	679	723	568	852	470	614
NFE2L2_3	NFE2L2	2821	939	1079	900	1076	953	1280	770	1101
SLC35F4_4	SLC35F4	2042	2364	2180	3012	2629	1891	2824	2214	3106
SLC25A17_1	SLC25A17	2509	1723	1351	1774	1211	1170	1707	1658	1769
SLC39A14_1	SLC39A14	2161	827	755	1031	604	7765	5286	6296	3837
SLC36A4_3	SLC36A4	2374	1583	1368	1529	985	741	1176	972	1256
UCP3_2	UCP3	2154	3052	3088	3555	2590	2226	3729	2744	2293
ATP10A_3	ATP10A	2989	4000	3995	4175	2568	2995	4623	3168	2875
SLC25A22_3	SLC25A22	2824	2382	2618	2641	2299	1310	2600	1574	1717
ALOX15_1	ALOX15	2076	1763	1025	1411	1132	1286	1183	966	1142
SLC30A1_2	SLC30A1	1922	2588	2296	2800	2152	11766	10242	9533	8632
RPL10A_2	RPL10A	2776	99	103	104	74	27	171	33	258
ABCC2_1	ABCC2	1974	779	832	983	944	471	990	1055	910
SLC25A36_5	SLC25A36	2256	3503	2971	3382	2612	2951	4541	2882	2785
SLC7A4_6	SLC7A4	2985	2551	2545	2768	2318	1857	2567	2160	2696
SLC35G6_1	SLC35G6	2192	2925	2863	3319	2709	2094	2652	2724	2515
SLC20A2_4	SLC20A2	2064	2781	2214	2917	2001	4895	5192	4053	5024
ABCA9_4	ABCA9	1916	1054	764	790	760	532	955	832	625
SLC32A1_3	SLC32A1	2526	1647	1443	2242	1351	1528	2007	2386	1893
SLC35A4_2	SLC35A4	2306	1763	1092	1572	1242	1598	1532	1229	1305
SLC35G2_1	SLC35G2	3028	3234	2801	4105	2596	2472	3305	2598	2829
SLCO1C1_5	SLCO1C1	2120	1820	2075	2700	1789	1599	2849	1485	2218
SLC25A1P1_2	SLC25A1P1	1776	2030	2359	2249	2139	2143	2401	1832	1788
SLC34A2_6	SLC34A2	2213	3301	2771	3468	2384	1848	2724	2767	2805
MPC2_4	MPC2	2647	3941	3917	4767	3989	3527	4376	4727	4174
SLC20A1_3	SLC20A1	2074	2346	2315	2406	1982	1654	2105	1900	1353
SLC6A3_4	SLC6A3	3011	5397	4827	5722	4682	5115	6224	4553	4438
SLC26A2_5	SLC26A2	2591	1508	1508	1846	1473	1237	2054	1570	1325
SLC35F1_6	SLC35F1	2039	2238	2182	2397	2097	1941	2542	2122	1752
NIPAL4_5	NIPAL4	2638	2840	2286	2793	2530	2697	3088	2027	2888
SLC12A6_2	SLC12A6	2372	4196	3275	4290	3450	2976	4150	3240	3915
SLC2A3P2_2	SLC2A3P2	2145	1452	1339	1140	1141	803	1282	588	593
SLC25A35_1	SLC25A35	3012	2238	2170	2483	2318	2074	2793	2099	1892
SLC23A4P_6	SLC23A4P	1818	1102	1182	1034	652	752	1256	952	724
SLC6A6P1_6	SLC6A6P1	2079	2234	2634	2507	2180	2310	2833	1754	1495
OR13C9_3	OR13C9	3291	4024	3606	4571	3549	3294	4173	2907	3149
SLC25A5P1_2	SLC25A5P1	3682	4481	4468	5491	3597	3464	5157	3546	4240
SLC7A5P1_5	SLC7A5P1	2751	1946	2302	2349	1631	1873	3949	2209	2718
SLC26A10_6	SLC26A10	2778	2075	2379	2414	2016	2143	2620	1976	2008
GSR_4	GSR	2947	1380	1274	1309	1601	328	578	498	544
SLC30A3_1	SLC30A3	2190	1255	1275	1471	1059	1087	1280	1347	1058
SLC25A48_4	SLC25A48	2167	1229	1031	1547	1284	1049	1373	1230	1476
SLC43A3_1	SLC43A3	2015	3355	3500	3694	3289	2324	3572	2392	2321
MAGT1_1	MAGT1	2177	2471	2370	3048	2563	2619	3127	1782	2964
SLC30A3_4	SLC30A3	2727	3571	3044	3598	2946	2674	3366	3168	2666
RPL31_4	RPL31	3746	85	84	144	121	125	89	185	106
SLC25A5P2_4	SLC25A5P2	2539	3421	3574	4112	2835	2313	3254	2549	2792
SLC30A9_1	SLC30A9	2381	235	269	268	182	22	70	32	49
SLC25A36P1_2	SLC25A36P1	2307	1815	1850	2091	1745	1605	2137	1120	1557
SLC22A24_5	SLC22A24	2136	3015	2549	3463	2421	2310	2680	2420	2417
SLC7A10_5	SLC7A10	2778	2881	2768	3195	2365	2264	3101	2244	2351
SLC18A1_1	SLC18A1	1980	2886	2392	2616	1880	3100	3298	2367	2289
SLC25A38_2	SLC25A38	2109	1632	1916	1972	1722	1483	2118	1524	1627
OR10H3_6	OR10H3	3245	4033	3694	3619	3469	3474	5830	3523	3636
SLC17A6_2	SLC17A6	2283	2575	2716	2906	1909	1789	2736	2091	1565
SLC33A1_1	SLC33A1	2246	1135	1102	1179	1008	116	253	184	184
Nonspecific_60	-	2940	3642	3375	3924	3145	2783	3927	3159	3135
AQP2_2	AQP2	2381	1534	1478	1769	1224	1365	1915	1784	1579
SLC30A10_3	SLC30A10	2230	3748	3742	3914	3269	2963	3882	3224	3323
SLC8A2_3	SLC8A2	2272	2828	2951	3266	2459	2432	3034	2703	2717
SLC12A2_6	SLC12A2	2661	2216	2098	2479	2148	2921	3480	2605	2886
SLC38A6_4	SLC38A6	1900	1337	1262	1730	1209	1414	1619	1372	1563
SLC22A7_3	SLC22A7	2916	3385	3163	3955	2680	2294	3155	2822	2363
SLC2A3P1_4	SLC2A3P1	1748	1268	1380	1641	1236	1194	2015	1534	1887
SLC38A3_5	SLC38A3	2648	2147	2326	2298	1268	1401	2243	1462	1430
SLC25A15P3_3	SLC25A15P3	2219	1146	985	992	1125	863	1173	834	930
SLC25A44_2	SLC25A44	2421	1525	1481	1526	1223	1288	2055	1362	1232
ATP1A3_4	ATP1A3	2168	3078	2971	3239	2780	1903	2485	2559	2109
PQLC2_2	PQLC2	2730	1246	1119	1753	1075	1213	1627	1418	1321
SNRPA1_3	SNRPA1	2779	67	29	31	106	36	9	1	9
ABCA2_4	ABCA2	2024	2615	2718	2680	2559	2060	2765	2057	2664
Nonspecific_9	-	2441	1915	2187	2468	1824	1839	2312	1591	1426
ABCG5_2	ABCG5	2581	1884	2208	2537	2214	1715	2720	1876	2069
SLC22A1_1	SLC22A1	2316	1857	2383	2453	1873	1440	2497	1794	1490
SLC9B1P5_5	SLC9B1P5	1864	2341	2121	2485	1653	1781	3166	2389	2035
SLC5A9_6	SLC5A9	2668	4188	3546	3582	3233	2678	2934	3159	2448
SLC8A3_2	SLC8A3	2616	2484	1971	2561	1862	2301	2055	1996	1620
ANKH_3	ANKH	2768	1232	1779	2495	1867	1349	1575	1546	1195
SLC6A15_4	SLC6A15	2257	1844	1626	1825	1656	1478	2129	1096	1647
SLC2A3_5	SLC2A3	1991	1243	1171	1774	1104	1067	1415	1457	1470
SLC2A3P2_4	SLC2A3P2	2093	1022	994	1067	844	423	1008	759	479
UNC93A_2	UNC93A	2479	2747	2768	3126	2458	2352	3748	2826	2473
SLC18B1_5	SLC18B1	2878	3940	3974	4479	3603	3565	4439	3987	3252
SLC10A3_2	SLC10A3	3200	3585	3900	4470	3570	2297	3611	3499	3221
ATP11C_6	ATP11C	2239	3522	3785	3661	3193	2605	3373	3506	2501
SLC25A14_4	SLC25A14	2046	1450	1393	1602	1561	1045	1575	1031	1345
SLC25A38_5	SLC25A38	2300	2440	2296	2885	2069	1686	2749	2366	2403
CYBB_6	CYBB	3909	2089	1642	2698	1668	1783	1654	1546	1697
SVOP_6	SVOP	2621	898	1031	1058	705	651	929	837	919
BBC3_6	BBC3	724	1082	1006	813	748	762	933	755	880
SLC33A1_4	SLC33A1	3009	1752	1381	1790	1236	291	367	311	329
SLC4A3_1	SLC4A3	2233	1657	1106	1410	970	1848	1408	1041	1074
SLC25A14_1	SLC25A14	2587	4177	3917	4758	4024	3330	4233	4093	3446
SLC7A2_2	SLC7A2	2311	3009	2647	3137	2497	3034	3458	3279	3438
SLC6A11_6	SLC6A11	2693	3158	3084	3355	3078	3375	3206	3131	3647
SLC10A6_5	SLC10A6	3186	1741	1961	1954	2082	1461	2307	1748	1939
SLC25A10_1	SLC25A10	2581	3279	2699	2972	2726	2316	2792	2276	2949
AQP2_5	AQP2	2857	1167	1139	1294	868	901	1193	1008	1229
ATP13A4_4	ATP13A4	2303	2922	2828	3542	2849	2400	3245	2840	2766
SLC25A45_2	SLC25A45	2728	2565	2406	2576	2146	2002	2598	1722	2211
OR10A4_2	OR10A4	3143	5263	4804	4598	4265	4270	4652	3902	4524
ABCA1_4	ABCA1	2051	1049	1295	1905	1572	1098	1045	1565	1203
SLC9A5_1	SLC9A5	2611	3779	3644	4448	3871	2350	3131	3410	2456
SLC22A5_5	SLC22A5	2641	3820	3690	3705	2977	3193	3711	2632	2780
SLC6A17_3	SLC6A17	2545	831	1004	841	960	281	690	574	750
SLC1A2_5	SLC1A2	2647	3296	3102	3284	2950	2568	2636	2578	3147
ATP1A4_2	ATP1A4	2554	4001	3450	3819	3443	3124	4983	3547	3346
SLC25A18_5	SLC25A18	3016	3997	3441	4049	3305	3529	4114	3088	3081
SLC35F2_3	SLC35F2	2125	2704	2147	2590	2348	2303	2569	2137	1707
SLC17A9_3	SLC17A9	2402	2509	2081	2319	2056	2404	2901	2278	1922
SLC25A5P7_1	SLC25A5P7	2378	1548	1636	1532	1492	1054	1484	1424	1462
OR1E2_1	OR1E2	2644	1808	1335	2018	1311	1341	1428	1603	1109
SLC16A14P1_5	SLC16A14P1	2464	1011	932	1270	1102	702	922	698	810
SLC39A14_3	SLC39A14	2333	3104	2947	4044	3068	28366	21347	26747	22115
SLC9A5_6	SLC9A5	2289	2823	2700	2527	2300	2197	2760	2128	2305
SLC25A6P5_1	SLC25A6P5	1918	2323	2360	2807	2273	2103	2583	1801	2037
SLC22A11_1	SLC22A11	2297	1957	1925	1991	2046	1417	1745	1539	1394
OR12D3_2	OR12D3	2484	1585	1346	1626	1189	770	1384	909	1045
Nonspecific_16	-	3146	3955	3528	4533	3336	2820	4000	3355	3207
SLC4A4_6	SLC4A4	1984	2248	2956	3334	2145	2284	3425	2716	2440
SLC25A6P2_2	SLC25A6P2	2172	2848	2151	3676	3140	1978	2701	2145	2214
SLC25A34_4	SLC25A34	2258	2035	2109	2345	1967	1049	1881	1717	1262
SLC41A3_5	SLC41A3	2574	3682	3845	4479	3523	2664	4867	3123	3399
MTCH2_3	MTCH2	3154	1153	759	1399	698	1012	675	1170	562
SLC35C1_6	SLC35C1	2408	2855	3016	3658	2604	2433	2929	2434	2541
SLC12A6_4	SLC12A6	1662	1365	1612	1557	1245	1120	1403	1160	1560
SLC25A24P1_3	SLC25A24P1	2497	1763	1622	1819	1514	775	700	1064	871
MT1E_4	MT1E	979	170	135	206	127	0	0	0	1
SLC44A5_3	SLC44A5	2026	1815	2062	2405	1781	1297	2063	2136	1762
SLC22A7_2	SLC22A7	3239	3742	2760	4133	3118	2564	2576	2684	2486
SFXN1_6	SFXN1	2339	1965	1490	1997	1324	1645	2104	2167	1390
SLC26A3_6	SLC26A3	1791	3050	2670	3725	2203	2305	3584	2511	1957
SLCO6A1_5	SLCO6A1	1902	2797	2432	2486	2811	1947	2807	2285	2114
SLC38A7_6	SLC38A7	2910	3098	3247	3171	2727	3241	2210	1841	2667
SLC35G6_3	SLC35G6	3075	5160	4977	4898	3714	4015	5690	3644	3799
ABCG5_6	ABCG5	2133	1757	1977	1798	1443	1122	2085	1223	1381
SLC25A34_6	SLC25A34	2772	3395	3932	3622	3343	2048	3693	2785	2607
RHBG_4	RHBG	2489	1968	1680	1660	1352	1654	1687	1403	1732
OR10A5_6	OR10A5	2985	2972	2324	3064	2181	1892	2479	2370	2551
SLC25A6P3_2	SLC25A6P3	2232	4601	4022	4623	3456	2778	4072	3113	3497
MFSD1_1	MFSD1	2544	1561	1574	1776	1660	1222	1689	1391	1152
SLC25A15P2_6	SLC25A15P2	5818	2494	2309	2951	2531	2422	2794	2001	2065
SLC16A2_5	SLC16A2	2073	2673	2645	3035	2133	1636	2389	2389	2282
ATP2B2_1	ATP2B2	2035	1581	1742	2218	1247	1372	1614	1274	1146
SLC6A17_4	SLC6A17	1870	1885	1730	2375	1736	1268	1428	1307	1025
NOX4_6	NOX4	2069	2253	1637	2088	1982	1219	1845	1396	1499
MFSD7_4	MFSD7	2914	3765	3877	4280	3742	4422	4078	3353	3389
SLC44A4_1	SLC44A4	2443	999	971	1473	698	1184	1107	945	1006
GPX4_2	GPX4	1207	1008	971	1222	1243	974	1302	1202	864
SLC39A11_6	SLC39A11	2668	2548	2750	3357	2975	2212	2662	2582	2666
SLC36A2_1	SLC36A2	2470	2890	2909	2953	3162	2680	3736	2179	3511
DUOX1_5	DUOX1	2697	2549	2418	2539	1996	1616	1956	1909	2203
SLC16A13_6	SLC16A13	2673	3608	3085	4204	3311	2887	2982	3655	2869
SLC35B4_6	SLC35B4	3069	1183	1143	1485	1199	1290	1321	1330	1088
SLC22A15_1	SLC22A15	2030	1949	1856	2028	1683	784	1670	1151	999
SLC10A5_1	SLC10A5	2440	2194	2461	2421	2355	1881	2377	1701	2441
SLC45A1_6	SLC45A1	1899	1855	1893	1704	1703	903	1541	1463	1035
CTNS_5	CTNS	1607	968	1690	1596	1207	1103	1597	1116	1659
SLC45A1_2	SLC45A1	2085	2714	2374	2585	2059	2160	3344	1900	2193
SLC26A4_3	SLC26A4	2220	3173	2534	3279	2738	2440	2930	3212	2890
SLC15A4_6	SLC15A4	2322	2511	1993	2924	2150	2127	2648	2813	2189
SLC34A2_5	SLC34A2	2394	2966	2523	2970	2286	2494	2813	2052	2125
SLC25A15P5_6	SLC25A15P5	2173	3981	3728	4289	3053	2894	4801	3042	3441
SV2A_5	SV2A	3212	3812	3257	4755	3728	3365	3805	4498	3877
OR10G3_1	OR10G3	2297	940	1128	939	1012	634	1570	745	1542
SLC25A34_5	SLC25A34	2367	2720	2583	2901	1848	1769	1777	1593	1427
SLC41A3_6	SLC41A3	2408	3790	2620	3608	3071	3146	3522	3465	3688
SLC38A6_6	SLC38A6	2794	4003	3888	4328	4249	3920	4009	3936	3689
SLC7A5_5	SLC7A5	2613	2354	2417	3607	2249	1017	2313	1606	1637
NOX1_2	NOX1	2250	2570	2173	2823	2148	1889	2426	1954	1763
SLC7A5P1_4	SLC7A5P1	2356	3126	3568	4183	3325	3475	4410	4108	3756
AQP11_2	AQP11	2567	3078	2674	3304	2210	2092	2289	2601	1878
SLC8A1_2	SLC8A1	2848	2097	1499	2334	1650	1309	1465	1774	1351
ATP8B3_6	ATP8B3	2674	3147	2893	3435	2968	3251	3536	2935	3572
MFSD14B_5	MFSD14B	2178	3266	2857	3282	3026	1391	2245	1566	1829
SLC25A33_2	SLC25A33	2470	2506	2185	2541	2258	2122	1903	1403	2081
SLC25A14_3	SLC25A14	2184	2102	2037	2762	2102	1389	2649	2157	1788
MTF1_3	MTF1	2330	2437	2396	2955	2053	21	102	69	183
SLCO1C1_1	SLCO1C1	2805	2300	2301	2359	2312	2087	2648	1826	1926
SLC25A25_4	SLC25A25	2247	2141	1567	1918	1328	1386	1718	1580	1391
SLC35F1_1	SLC35F1	2133	1136	965	1027	968	1470	1499	921	1201
SLC2A12_4	SLC2A12	1865	847	1291	1421	1279	629	1223	860	994
SLC20A1_6	SLC20A1	2823	3291	3462	4051	3152	2629	3421	2285	2419
SLC4A11_6	SLC4A11	2980	3667	2931	4015	3393	3060	3999	3182	2695
SLC10A5P1_1	SLC10A5P1	3034	2651	2793	3051	2503	1811	3404	2729	1837
POR_1	POR	3638	5275	4976	5650	4641	3445	4676	3808	3675
SLC25A5P7_4	SLC25A5P7	1870	2410	2393	2610	2055	2725	2855	2257	2070
ABCD4_5	ABCD4	2654	3847	3463	3382	2750	3333	3229	2855	3378
ATP11B_3	ATP11B	2347	3347	3047	3852	2896	2256	3092	2843	2352
MFSD2B_6	MFSD2B	2252	2350	2140	2285	2180	2222	2167	1867	2179
OR12D3_3	OR12D3	2485	735	875	915	1050	694	1065	1094	859
NIPA2_1	NIPA2	2883	1650	1565	2264	1569	1275	2429	2027	1707
SLC16A4_2	SLC16A4	3220	2444	2675	3129	2505	1599	2785	2134	1538
SLC25A47_4	SLC25A47	1813	3389	2547	3196	2817	2819	3526	2265	2774
Nonspecific_36	-	2662	4578	4541	5337	5036	3195	4468	3480	4778
ATP10A_6	ATP10A	2528	3005	2744	3346	2649	2800	2935	2461	3045
SLC6A21P_3	SLC6A21P	2400	1278	1040	1614	1005	1232	1180	1081	982
DIRC2_3	DIRC2	2469	3664	3058	3712	2729	3015	3612	3010	2970
GPX4_5	GPX4	3203	3888	3602	4132	3822	3774	4973	3111	3631
SLC17A9_5	SLC17A9	2013	2501	2578	2748	1772	1611	2002	1667	1707
SPNS1_3	SPNS1	2368	1096	953	1357	1087	1665	1956	1370	1744
SLC26A7_5	SLC26A7	2573	4545	3761	4848	3738	3552	4150	3943	3659
ABCA2_5	ABCA2	2856	2678	2785	2837	2665	2010	3280	1940	2581
NIPA1_6	NIPA1	2415	4056	4412	4877	3550	3413	4447	2932	3722
SLC25A39P1_1	SLC25A39P1	1777	1457	1518	1922	1335	1322	2079	1675	1761
SLC9A3P3_5	SLC9A3P3	1714	2242	2553	2739	2157	1810	2507	1811	1916
MFSD12_2	MFSD12	2893	3591	3689	3870	3617	2925	4570	3815	3271
SLC6A21P_5	SLC6A21P	2459	1711	1212	1235	1419	1078	1576	981	940
SLC2A8_5	SLC2A8	2225	4049	2924	3294	3441	3229	3428	2757	2757
SLC9A3P3_2	SLC9A3P3	2210	2788	2720	2720	2322	2407	3290	2363	2702
SLC7A14_2	SLC7A14	2027	2004	2284	2673	1882	1743	2437	1911	1620
SLC26A10_2	SLC26A10	2242	1598	1793	2102	1639	1317	2230	1604	1581
AQP8_4	AQP8	4321	5032	4941	5834	4662	5912	6917	5253	5196
SLC39A5_4	SLC39A5	2234	3033	2948	2904	2785	1982	2839	2275	2758
NOX5_4	NOX5	1016	1254	1265	1786	1163	750	1752	1109	1333
SLC6A18_5	SLC6A18	2228	2239	2212	2114	1274	1316	2198	1716	1874
SLC12A2_5	SLC12A2	1679	449	536	804	574	971	636	947	672
SLC25A39_1	SLC25A39	2748	2229	2232	2500	2056	1578	2105	1973	1490
ULK1_6	ULK1	2639	4254	4052	4571	3803	3460	4036	3470	4011
SLC9A5_4	SLC9A5	2243	3084	3890	4189	2948	3127	3419	3225	2430
OR13C4_1	OR13C4	2351	2875	2855	3308	2214	2410	2695	2456	2353
ABCG8_5	ABCG8	2144	2616	2550	2603	2124	2416	3024	1701	2084
ATP10B_5	ATP10B	2092	1763	1937	1774	1723	1392	1995	1583	1545
SLC24A2_1	SLC24A2	2069	2768	2736	3583	2369	1937	2804	2798	2494
SLC9A6_6	SLC9A6	2242	1865	1511	1853	1499	1781	2498	1137	1391
SLC22A1_6	SLC22A1	2461	2789	2376	2530	2573	1959	2744	2213	2201
SLC23A2_1	SLC23A2	1561	893	980	973	903	736	1041	724	875
SLC52A3_4	SLC52A3	3352	4988	4691	5630	3648	3461	4762	3499	2830
ATP11B_4	ATP11B	2326	3102	2608	3457	3002	2415	3007	2335	2328
Nonspecific_22	-	3401	2937	2958	3641	2510	2168	2878	2755	2364
SLC22A11_5	SLC22A11	2267	2125	2331	2079	2023	1986	2710	1226	1667
HNRNPK_5	HNRNPK	3209	2058	1399	2421	1819	1599	1619	2089	2090
SLC44A1_3	SLC44A1	2540	3363	3063	4221	3046	2506	3260	3049	2385
SLC34A3_1	SLC34A3	2636	1356	1577	2053	1803	1204	1810	1182	1774
RHBG_2	RHBG	2606	2577	2520	2975	2678	2956	2860	2672	2608
SLC25A14P1_5	SLC25A14P1	2926	2460	2472	2750	2232	1949	2439	2043	2284
ATP8A2_5	ATP8A2	2859	4747	3696	4831	3467	2980	4336	3583	3991
SLC16A8_5	SLC16A8	2725	3459	3124	3261	3023	3255	3192	2631	2730
SLC27A4_1	SLC27A4	2005	2694	2761	3330	2228	2287	2438	2500	2331
ATP1B3_6	ATP1B3	2830	3334	2377	2439	2180	3184	3037	3248	2905
SLC5A3_4	SLC5A3	2995	1822	1984	2481	1852	1689	1806	1802	1623
ATP1B1_3	ATP1B1	2010	973	925	1020	1074	1196	950	512	613
SLC30A8_6	SLC30A8	2640	868	990	1272	972	734	938	744	758
SLC9A6_5	SLC9A6	2624	2627	2428	2793	1738	1944	2389	1717	2086
SLC32A1_6	SLC32A1	2891	3706	3275	3859	3331	4165	4797	3719	3825
SLC25A12_4	SLC25A12	2059	2857	2903	3075	2536	1817	3596	2243	2534
RIPK3_3	RIPK3	2005	2488	2186	2831	2074	2488	2197	2503	3047
SLC4A9_1	SLC4A9	2880	2351	1895	2551	2090	2415	1893	1803	2259
AQP6_3	AQP6	2627	3029	2680	3462	2525	2013	3079	2321	2415
SLC22A2_1	SLC22A2	2158	2937	2743	3299	2306	2228	3381	2412	2023
SLC25A24_2	SLC25A24	2371	947	1163	1674	1473	684	1309	1007	754
SLC26A11_3	SLC26A11	2321	3138	3397	3643	2762	2877	3796	3363	3055
ATP8B1_1	ATP8B1	2320	2802	3123	3549	2574	1645	2948	2381	1901
SLC25A29_3	SLC25A29	2072	2818	3245	3119	2300	1844	3754	2396	3018
SLC25A39_5	SLC25A39	1558	1302	1136	1620	1319	758	1088	1131	933
SLC47A1_6	SLC47A1	3097	4582	4210	5181	4266	3837	4873	4689	4262
SLC25A24P2_1	SLC25A24P2	2652	3420	2767	3799	2880	2464	2531	2315	1966
MTCH1_1	MTCH1	2721	3482	3018	3770	2891	2749	2837	2965	2854
SLC7A8_3	SLC7A8	2460	1403	1075	1660	1196	1156	1667	1431	1315
SLC39A3_6	SLC39A3	2076	1720	1768	2139	1816	1875	2030	1962	1482
SLC2A12_2	SLC2A12	2363	3499	2852	3793	3126	2082	3152	2793	3402
SLC25A53_1	SLC25A53	2991	4078	3046	3815	3220	3598	4320	4141	3447
SLC18A2_6	SLC18A2	2623	2838	2505	3725	2468	2606	3196	2600	2247
SLC9A2_3	SLC9A2	2708	2767	2211	2711	2329	1843	2225	2070	2195
PSMB3_3	PSMB3	3492	38	40	9	31	54	9	13	12
SLC16A6P1_4	SLC16A6P1	2060	1251	1112	1115	1076	1328	1290	657	603
SLC16A14_3	SLC16A14	2791	3614	3655	4312	3493	3609	3602	3084	2894
ABCA7_5	ABCA7	2476	1800	1811	2296	1661	2328	2292	2377	2213
SLC25A40_2	SLC25A40	2344	1902	1919	1811	1668	1849	2452	1325	1781
SLC7A5P2_3	SLC7A5P2	2022	1887	1927	2377	2020	1447	2417	1700	2765
SLC7A7_6	SLC7A7	2812	4253	3507	4806	3567	4338	4238	3786	4314
OR10H2_6	OR10H2	2867	2206	2181	3064	1720	3080	3700	3734	3023
SLC2A10_3	SLC2A10	2547	3433	2642	3594	2503	3981	3686	4404	3188
SLC35G4_1	SLC35G4	2410	3683	3524	4450	3723	3166	3223	3724	3565
SLCO5A1_2	SLCO5A1	3006	6203	5255	5787	4427	3885	6256	4938	5539
SLC15A1_4	SLC15A1	2441	3981	3412	3828	3452	3505	4612	4093	3641
ATP2B3_2	ATP2B3	2429	2512	1835	2477	1810	1858	1854	1597	1632
SLC36A2_2	SLC36A2	2501	2417	2040	2121	1888	1847	2316	1974	1927
SLC25A18_4	SLC25A18	2408	3384	3664	3788	3566	2893	3611	3023	3164
SLC22A16_2	SLC22A16	2504	2669	2965	2795	2884	2630	3289	1970	2898
TMEM144_4	TMEM144	2218	730	614	753	590	586	1121	651	954
SLC38A8_3	SLC38A8	2429	3133	2913	3240	2798	2325	2824	3230	2843
ABCB6_6	ABCB6	2421	3200	2977	3460	2761	2622	3019	2766	3118
OR1E2_3	OR1E2	3470	5385	4577	5670	5261	4013	5123	4891	4977
SV2B_5	SV2B	1957	1297	1221	1308	1187	698	2067	1166	1172
UNC93A_6	UNC93A	2089	2919	3151	3092	2656	2374	2767	3748	2676
SLC39A10_6	SLC39A10	2192	2474	2382	2057	2137	1297	1296	1029	1215
SLC1A2_4	SLC1A2	2250	1399	1159	1736	1309	1458	1359	1343	1395
OR13H1_4	OR13H1	2747	4056	4207	4394	4007	2834	4182	3085	3454
OR13J1_6	OR13J1	2430	3322	2256	3308	3196	2337	2923	2180	3222
Nonspecific_32	-	2648	4212	5131	4584	4047	3069	4741	4272	3982
SLC25A15_6	SLC25A15	2075	2232	2156	2483	2557	1784	2224	2034	1727
SLC17A8_4	SLC17A8	2701	1644	1481	1988	1449	1341	1445	1629	1331
SLC25A20P1_4	SLC25A20P1	2367	2131	2026	1774	1553	1459	2257	1196	1477
SLC2A13P1_6	SLC2A13P1	2255	1440	922	1409	1206	1224	1376	980	1377
SLC30A5_3	SLC30A5	2722	4354	4253	5157	4009	3583	4789	3738	3820
SLC25A39P2_5	SLC25A39P2	1858	2957	2803	3448	2384	2739	3131	2460	2100
SLC30A6_6	SLC30A6	2159	1978	2045	2286	1696	1866	2014	2095	1923
ATP1A3_5	ATP1A3	2617	3287	3061	4211	2741	2779	3638	2960	2720
SLC41A1_4	SLC41A1	2294	3570	2264	2839	2790	3303	2655	2959	2691
SLC35F3_4	SLC35F3	2529	2027	2002	2155	1674	1919	2401	1805	2134
ATP7A_1	ATP7A	2705	4086	3757	4784	3461	4669	5753	5103	4832
OR12D3_5	OR12D3	4568	3203	2614	3296	2603	2127	3332	1916	2503
SLC1A4_2	SLC1A4	2218	2496	2747	3027	2223	2017	2488	2018	1988
SLC26A4_2	SLC26A4	2154	2118	2109	2246	2086	1990	1953	1592	2312
SLC37A4_4	SLC37A4	2749	2856	3279	3381	2846	2331	4202	3269	2586
SLC1A4_6	SLC1A4	2030	1333	1811	1551	1279	1087	1712	1215	1715
SLCO2A1_5	SLCO2A1	2380	1648	1450	1686	1550	1126	1498	1431	1353
ATP13A3_3	ATP13A3	2760	3770	3800	4479	3456	3598	4057	3248	3322
SLC38A10_1	SLC38A10	2297	3143	2960	3323	3611	1859	3077	2598	2909
SLC6A6P1_5	SLC6A6P1	2731	3425	3930	4058	3102	2891	4568	3429	3826
SLC2AXP1_5	SLC2AXP1	2860	3489	3149	3856	2746	2327	3859	2384	3110
OR1B1_1	OR1B1	2586	1533	1815	2070	1717	1366	2116	1970	1274
SV2A_2	SV2A	2820	2673	2373	2533	2074	2620	2516	2005	2224
MPDU1_1	MPDU1	1986	1347	1376	1938	1212	1125	936	993	953
SLC25A14_6	SLC25A14	2905	4373	4198	4409	4066	3142	4297	3149	3818
RPS7_3	RPS7	2978	1941	1735	2376	1581	1402	1362	1332	1783
SLC41A2_3	SLC41A2	2364	1755	1297	1743	1347	906	1870	860	1328
SLC35D1_2	SLC35D1	3021	4145	3897	4326	3743	2898	3170	2216	3390
SLC35C1_5	SLC35C1	2644	3799	3289	3322	3034	2636	4035	2955	2728
SLC25A12_6	SLC25A12	2179	2390	2589	2624	1723	2071	3197	2050	2251
ABCB4_5	ABCB4	2508	3252	3527	3604	3047	2219	3928	3070	3150
SLC35E3_3	SLC35E3	2632	687	847	950	881	281	809	448	459
SLC29A4P2_6	SLC29A4P2	2968	4607	4149	4252	3788	3360	5242	3056	3729
SLC39A10_5	SLC39A10	1916	3520	2895	3611	2636	1879	2714	2414	2040
SLC35G2_3	SLC35G2	2816	2858	3013	4039	3223	2506	4587	2942	3304
SLCO4C1_1	SLCO4C1	2297	2469	2544	3054	2306	1962	2578	2872	2252
SLC35B1_6	SLC35B1	3626	1194	904	1450	618	487	824	501	494
SLC22A14_4	SLC22A14	2192	2679	2292	2860	2203	1962	3134	2242	2621
SLC8B1_2	SLC8B1	2572	3185	3680	4230	3775	3126	3944	3506	3115
SLC36A1_6	SLC36A1	2604	3813	3728	3811	3155	3461	3697	3126	2944
SLC2A7_4	SLC2A7	2721	3961	3552	3846	3405	2988	3436	3124	2493
SLC39A13_6	SLC39A13	2037	3158	3234	3301	2786	1993	2857	2713	2399
ATP7B_6	ATP7B	2173	2507	2241	2948	2426	1834	3035	2120	2555
ABCB6_5	ABCB6	2387	2099	2106	2337	1779	2066	2451	1814	1871
SLC28A3_3	SLC28A3	1563	2307	1708	2132	1959	1845	1648	1419	1386
SLC19A3_4	SLC19A3	2629	1429	1391	1546	1133	1035	1283	1316	1128
SLC25A1_2	SLC25A1	3059	1193	1004	1374	1010	1346	1131	2033	1529
SLC35G4_2	SLC35G4	3074	3730	3493	3722	3018	2788	3573	3580	3232
SLC47A1P1_4	SLC47A1P1	2594	5007	4023	4146	3550	4085	4900	3307	4410
SLC25A26_1	SLC25A26	2207	2128	1997	2132	1784	1239	1898	1100	1312
SLC35E4_2	SLC35E4	2574	1495	1402	1945	1184	1315	2085	1539	1342
SLC1A3_3	SLC1A3	3167	2247	2141	2431	2461	2098	2516	2074	2266
SLC24A4_5	SLC24A4	2582	4223	3360	4016	3245	3211	5284	3458	3539
SLC13A3_2	SLC13A3	2794	1937	1672	2493	1746	2262	2398	2227	2244
POLR2L_1	POLR2L	2790	104	39	92	52	103	25	28	155
RCC1_4	RCC1	3047	212	246	304	226	139	329	235	306
SLC6A17_1	SLC6A17	2274	1421	1319	1248	1012	706	783	692	653
SLC25A24P1_1	SLC25A24P1	2620	2120	2628	2986	2397	1221	1670	1383	1667
AQP1_6	AQP1	1307	1838	2097	2083	1788	1743	2057	1507	2041
SLC25A47P1_1	SLC25A47P1	2958	3724	3778	4328	3380	2889	4042	3007	3231
SLC38A2_1	SLC38A2	2585	1777	1891	2143	1709	435	958	515	658
SLC9B1P3_3	SLC9B1P3	3046	1252	1118	1463	1243	866	1578	1344	928
SLC29A1_2	SLC29A1	1396	439	380	609	325	330	640	558	423
MPC1L_5	MPC1L	2107	1063	1208	1253	1289	1132	1450	1106	1047
SLC25A28_3	SLC25A28	2713	1332	1512	1389	1263	766	1549	1050	1051
ATP2C2_5	ATP2C2	2202	1595	1270	1635	1495	1115	1732	1867	1354
RHCG_5	RHCG	1774	1355	1745	1460	1049	1048	1967	1301	1446
SLC15A5_5	SLC15A5	2620	925	785	994	721	895	715	673	626
SLC25A1P5_3	SLC25A1P5	1999	3123	2728	2814	2595	2373	2596	2191	2714
BAX_4	BAX	1740	2410	2459	2509	2124	1722	2307	2123	2050
SLC35D2_1	SLC35D2	2690	3591	3916	4982	3999	2898	4239	3556	3507
UCP2_4	UCP2	1915	1733	1742	1944	1676	1293	1707	1281	1524
SLC13A5_1	SLC13A5	2523	1957	2310	2636	2171	1811	2792	2029	2304
SLC6A20_5	SLC6A20	1883	2597	2009	2915	2160	2094	2433	2611	2594
SLC1A3_5	SLC1A3	3142	4373	3666	5155	3778	2854	4520	4275	4223
SLC6A6_4	SLC6A6	2087	1968	2096	2435	2113	1058	1546	1605	1752
SFXN3_6	SFXN3	2111	1172	999	1153	1149	966	1249	1041	1049
SLC33A1_2	SLC33A1	2237	711	694	737	512	113	151	129	273
SLC35E1P1_2	SLC35E1P1	2481	1136	936	1001	685	1185	1410	905	1227
Nonspecific_14	-	2464	2905	2849	3461	2577	2356	3052	2282	2740
SLC1A5_1	SLC1A5	2809	1560	1427	1943	1380	713	1210	776	1016
SLC44A3_6	SLC44A3	3341	2899	2984	2958	2244	1607	2697	2256	2163
Nonspecific_10	-	2412	1836	1959	2061	2175	1803	2512	1648	1649
SLC25A32_5	SLC25A32	1976	2258	2134	2642	2330	2224	2643	2245	2259
SLC5A2_2	SLC5A2	2881	1943	2003	2407	1967	2290	2192	1603	2459
SLC5A2_3	SLC5A2	2096	3288	3165	4015	2706	2233	4450	3755	3407
SLC45A2_4	SLC45A2	2147	1091	929	1077	687	828	1053	938	1000
SLC35E4_6	SLC35E4	2327	3507	3113	4479	2777	2782	4213	2621	3135
SLC17A7_3	SLC17A7	2372	3268	2580	3215	2645	2009	3747	2084	2067
SLC16A5_2	SLC16A5	2890	2810	3379	3778	3000	1969	3573	2522	2783
ABCA5_5	ABCA5	2145	1499	1035	1091	1136	1076	1351	1170	1296
SLC28A2_2	SLC28A2	2414	2636	2870	3397	2827	2814	3228	3043	3094
MPDU1_2	MPDU1	2176	1107	1068	1449	1141	1079	1107	1112	1266
SLC27A6_4	SLC27A6	2630	2922	2477	2672	2144	2051	2256	1834	2072
SLC7A3_5	SLC7A3	2198	3328	2452	3007	3229	2893	2449	2296	2803
SLC24A3_2	SLC24A3	2082	1530	2058	1922	2158	1006	2092	1241	1642
SLC11A1_6	SLC11A1	2090	2295	1597	2581	1996	2052	2167	1992	1764
SLC36A2_5	SLC36A2	2242	2570	2006	2395	2213	2004	2813	1955	2467
RPS19_2	RPS19	3336	65	93	173	85	136	136	179	140
SLC25A33_6	SLC25A33	1856	1929	1988	2399	2206	1583	2329	1573	1935
MFSD5_1	MFSD5	2431	2574	2676	2704	2481	2665	3056	2739	3345
SLC28A1_5	SLC28A1	2633	4786	4791	5308	3926	4183	6098	4412	3224
SLC4A11_2	SLC4A11	2620	3766	3748	4067	3487	2849	4248	3386	3421
SLC4A10_1	SLC4A10	2296	1349	1313	1403	1115	1189	1545	913	1240
SLC30A4_4	SLC30A4	2287	516	430	608	621	400	305	274	377
SLC33A1_3	SLC33A1	2045	515	348	562	557	85	181	110	166
AQP12B_3	AQP12B	4782	3025	3043	4057	2886	2745	2993	2570	2329
SLC22A24_3	SLC22A24	2631	3810	3721	3872	3157	2611	3649	3424	3195
SLC25A16_2	SLC25A16	1823	955	1223	1215	914	864	1876	1118	1001
SV2A_6	SV2A	2419	1836	1438	1769	1578	1391	2103	1116	1791
MFSD1_2	MFSD1	2684	1639	1837	1443	1266	1813	1893	1503	1161
SLC37A1_5	SLC37A1	1895	2298	2314	2874	2177	1835	2478	2760	2268
SLC25A1P3_3	SLC25A1P3	2995	4363	4123	4661	3954	3479	4332	4481	3361
ABCB5_1	ABCB5	2485	2020	1888	2049	1992	2019	2239	1407	1961
SLC35A2_4	SLC35A2	2720	135	56	116	115	52	52	13	79
LETM2_1	LETM2	2440	2193	2241	3041	2133	4060	4406	3953	4218
ABCA13_3	ABCA13	1943	1291	1234	1386	1131	752	1272	1185	996
Nonspecific_18	-	3191	4325	4208	5123	3545	3254	4515	4314	3532
THOC2_5	THOC2	2434	11	5	19	8	0	8	26	30
ATP8B2_5	ATP8B2	2195	1222	1181	1163	1409	668	1045	845	743
SLC13A3_3	SLC13A3	2365	2736	2542	2994	2528	3004	4009	3200	3963
DIRC2_5	DIRC2	2915	3412	3315	4050	2802	3424	3772	2948	3011
TP53_6	TP53	2853	3639	3411	4491	3246	2510	3574	3485	3449
SLC5A10_3	SLC5A10	1866	2234	2456	2309	2286	2251	2900	1967	2656
ABCC12_6	ABCC12	2170	2096	1917	2650	2193	1730	2565	1926	1857
SLC45A4_5	SLC45A4	2714	2022	1967	2078	1870	1778	1779	1653	2203
SLC20A1P3_2	SLC20A1P3	2364	1892	1400	1492	1750	1204	1778	1163	1706
SLC25A20P1_3	SLC25A20P1	2237	2286	2547	2666	1965	1610	3154	2152	1985
MTCH2_4	MTCH2	1946	2118	2096	1926	1617	1564	2335	1485	1349
SLC35E1P1_4	SLC35E1P1	1983	2297	2156	2552	1625	1378	2538	1936	1872
SLC27A3_2	SLC27A3	2638	2408	1925	2568	1974	1478	2285	2391	2233
OR13H1_5	OR13H1	3155	2026	2062	2027	1621	1714	2399	1455	1812
OR10A4_4	OR10A4	2272	2868	2544	2843	2542	1956	3376	2448	1975
SLC9C2_5	SLC9C2	2508	3353	3230	4335	3156	2674	3608	3082	2640
SLCO3A1_2	SLCO3A1	2837	1123	1304	1587	1192	1032	1184	872	1031
MFSD12_3	MFSD12	1954	2157	2360	2615	2226	1629	3258	2484	2613
MFSD8_6	MFSD8	2909	3343	2837	3666	2917	2793	3560	3367	3368
SLC35E4_1	SLC35E4	2346	3292	2840	3941	3121	2393	2669	3081	3105
SLC9B1P2_5	SLC9B1P2	1917	1799	1659	1773	1243	1324	1654	1554	1433
SLC25A4_3	SLC25A4	2134	1113	1270	1442	1281	960	1415	1252	1079
BBC3_1	BBC3	3362	5523	5864	7002	5143	4232	5577	4907	4734
SLC41A2_2	SLC41A2	1693	1465	1235	1637	1520	713	1090	1105	1040
SLC4A8_4	SLC4A8	2412	2002	1706	2230	1734	1544	2229	1895	1849
LETM2_3	LETM2	2122	1492	1232	1353	1060	2286	2091	2133	2279
Nonspecific_37	-	2977	2884	2732	3233	2413	2141	3253	2379	2379
SLC13A3_4	SLC13A3	1818	2086	1660	1624	1597	1710	2560	1600	1813
SLC26A8_3	SLC26A8	2104	2989	2425	3051	2427	2136	3182	2110	2196
SLC26A9_6	SLC26A9	2493	4452	4822	4999	3860	4185	5888	5504	5412
MFSD14A_1	MFSD14A	1913	2287	2146	2653	1968	1311	1495	1000	1303
CYBB_1	CYBB	3290	3511	4011	5039	3664	4186	4166	3902	3718
ATG5_1	ATG5	2242	890	788	1053	676	596	899	1160	994
SLC52A2_5	SLC52A2	2257	2388	2216	2999	1985	1517	2117	1984	1913
SLC16A6P1_1	SLC16A6P1	2494	3197	3228	3576	2577	2046	2900	2505	2573
SLC41A1_5	SLC41A1	1445	906	779	802	444	829	883	456	664
SLC11A2_6	SLC11A2	3018	3491	3475	3304	2913	1644	1871	1735	1778
SLC18A3_3	SLC18A3	2035	2562	2185	3117	2110	1603	2358	2233	2224
TAP1_1	TAP1	2673	3332	3255	3432	2434	2608	3749	3001	2399
SLC45A3_5	SLC45A3	2110	3124	2011	2686	1871	2484	4079	2423	2994
SLC25A35_2	SLC25A35	2746	3719	3775	4035	3164	2264	4436	2513	2977
OR13H1_6	OR13H1	2996	3250	3634	3981	3662	2677	3768	3251	3501
OR1E2_2	OR1E2	3111	4527	3775	4801	4329	3257	5058	3794	4177
SLC4A2_6	SLC4A2	2971	4489	3763	4383	3560	2953	3872	3154	3499
SLC25A21_6	SLC25A21	2928	1675	1506	1953	1290	1228	1870	1415	1457
SLC16A11_4	SLC16A11	2729	4170	3407	3813	3379	3218	3391	2933	2878
SLC25A29_4	SLC25A29	2638	3894	3753	4308	4022	3120	4231	3721	3653
SLC1A1_6	SLC1A1	2890	4425	4366	5725	3701	3802	5118	3924	3349
SLC25A6P6_2	SLC25A6P6	1993	1075	994	1462	1208	912	1340	812	1006
SLC38A11_6	SLC38A11	2522	2151	2193	2516	1711	1969	2354	1658	1870
SLC10A4_1	SLC10A4	2340	2522	2775	3348	2628	1830	2963	2472	2455
RRM1_3	RRM1	3352	13	32	16	73	6	27	49	62
SLC25A2_1	SLC25A2	1885	1243	1487	1630	1608	978	1927	1244	1808
ABCD4_6	ABCD4	1762	1202	1259	1119	953	1034	1205	830	961
CYBB_2	CYBB	2825	2203	2032	2333	1933	1662	3091	1470	2225
SLC24A5_4	SLC24A5	2364	763	949	700	873	590	949	937	876
SLC8A3_4	SLC8A3	1755	2031	1987	1815	1975	1823	2168	1801	1519
GSR_1	GSR	2789	3681	3080	3932	3131	496	877	711	966
SV2C_5	SV2C	1958	2438	2289	2797	2651	2009	2518	1935	1815
SLC44A2_5	SLC44A2	1846	1382	1119	1022	985	845	1688	1452	1360
SLC6A20_6	SLC6A20	2471	2065	1777	2535	1737	1954	1966	1860	1797
SLC39A7_6	SLC39A7	2284	60	61	58	47	143	158	56	74
OR12D3_4	OR12D3	2746	2577	2345	2344	2031	2129	2775	2214	2555
SLC35E2B_5	SLC35E2B	2212	2709	2830	3044	2643	2205	3078	2072	2665
SLC6A16_4	SLC6A16	2631	2416	2269	2883	1897	3059	2901	3494	2733
SLC22A5_4	SLC22A5	2212	1997	2335	2391	1971	1570	2133	1630	2244
SLC17A3_4	SLC17A3	2803	1195	1086	1411	1247	1201	1129	1105	935
SLC12A7_6	SLC12A7	2800	4363	4746	4968	4168	3608	4291	3937	3459
ATP2C1_3	ATP2C1	2106	1929	1299	1846	1526	1918	1459	1821	2036
MFSD2A_3	MFSD2A	3907	4888	5011	6625	5176	2969	5189	4213	3733
ABCG1_4	ABCG1	2708	3680	3504	3817	3123	3288	4044	3128	3532
SLC25A23_1	SLC25A23	2233	1924	2092	2316	1958	2316	3135	2227	2244
SLC19A3_3	SLC19A3	2225	3131	3327	3008	2945	2427	3454	2395	2411
SLC25A12_5	SLC25A12	2567	1059	870	1046	951	1270	967	1010	893
SLC46A2_6	SLC46A2	2416	2426	2682	2739	2116	1901	2620	1755	2288
SLC25A5_1	SLC25A5	1805	1400	2074	2254	1645	1055	1771	1565	1603
ABCA3_5	ABCA3	2209	3177	2707	3461	2813	2243	2936	2373	2683
SLC27A5_3	SLC27A5	2756	2503	1942	2843	2153	1884	1998	2094	1806
SLC9B1P2_2	SLC9B1P2	2081	462	317	286	298	354	522	216	337
SLC7A14_5	SLC7A14	3002	5333	5267	6038	4528	4088	6088	4793	4774
ABCB11_2	ABCB11	2322	2135	1679	2474	1662	1334	1754	2027	1605
SLC29A1_4	SLC29A1	2052	1645	1670	1601	1443	1148	1391	1551	1184
SLC2A6_4	SLC2A6	2890	4970	3987	5352	3948	3208	4255	4184	3665
SLC30A6_5	SLC30A6	2504	2492	2585	3199	2325	2143	2472	2054	2197
SLC35A4_1	SLC35A4	2275	4135	3793	4483	3342	2976	4494	3441	3522
SLC22A20P_3	SLC22A20P	1954	1730	1829	1808	1351	1088	2065	1598	1499
SLC22A8_4	SLC22A8	1853	2797	2504	3045	2774	2205	2848	1805	2223
SLC25A38_3	SLC25A38	2437	3379	3221	3406	2944	2704	3173	2832	2824
SLC30A8_1	SLC30A8	3068	3913	3723	3969	2881	3065	4255	3082	3424
SLC35G2_5	SLC35G2	2011	1907	1639	2223	1764	1489	2162	1555	1709
Nonspecific_59	-	2995	2855	2859	2676	2551	2412	2925	2202	1989
SLC7A1_1	SLC7A1	2338	1266	1462	1156	1140	1056	1603	872	1530
SLC29A4P2_3	SLC29A4P2	2701	3469	3505	3838	3397	1972	4025	3003	3513
ATP13A3_5	ATP13A3	2807	3897	3536	3830	3447	3048	3511	2896	3361
SLCO1B7_2	SLCO1B7	2395	1835	2410	2648	2364	1897	2716	2167	1962
SLC16A12_3	SLC16A12	1955	905	986	1032	1049	861	1056	766	949
SLC11A2_5	SLC11A2	3008	1272	1159	1765	1369	482	1224	1018	873
SLC1A7_2	SLC1A7	2795	4234	3910	4326	3607	2523	3749	2899	2231
SLC12A3_1	SLC12A3	2743	2980	2860	3507	2578	2219	3101	1835	3115
SLC25A39P2_1	SLC25A39P2	2486	3356	3884	4129	3496	3308	3774	4100	2945
SLC6A16_2	SLC6A16	2599	1480	1221	1500	1204	1034	1213	1180	1006
SLC22A17_5	SLC22A17	1974	1783	2029	2343	1773	1609	3012	2594	1409
SLC22A20P_4	SLC22A20P	2161	2517	2278	3306	2815	2028	2537	2549	1825
SLC4A1_2	SLC4A1	2017	1768	1523	1582	1151	1363	1324	985	1092
SLC6A4_5	SLC6A4	2300	1575	1782	1940	1405	1444	1457	1643	1049
SLC22A24_2	SLC22A24	1943	1843	1462	1781	1633	1662	1501	1464	1252
ABCB8_5	ABCB8	2390	3924	4082	4514	3783	2827	4493	2815	3845
SLC9B1_2	SLC9B1	2700	3421	3194	3477	2935	2872	3461	2710	3100
SLC4A1_3	SLC4A1	2199	2373	2112	2535	2240	1865	2122	1710	2422
SLC2A5_1	SLC2A5	2494	1307	1703	1935	1631	1128	1850	1058	1961
SLC7A2_4	SLC7A2	2057	2289	2501	1868	1982	2497	3653	2265	2420
SLCO6A1_6	SLCO6A1	2700	4686	3312	4591	3492	3859	4880	4139	3458
SLC17A5_4	SLC17A5	2076	2765	2518	2633	2252	2122	2866	2352	2244
SLCO4C1_5	SLCO4C1	2526	4329	5329	5204	4358	3951	5230	3861	3612
SLC25A15P5_4	SLC25A15P5	2419	1700	1139	1455	1127	1096	1573	1041	1065
CASP9_3	CASP9	1580	1749	1585	1644	1488	1242	1349	772	871
NFE2L2_2	NFE2L2	1499	522	368	446	400	346	510	402	746
BAX_2	BAX	1444	1475	1387	1686	1629	1181	1232	1200	1207
ABCB1_4	ABCB1	1418	2155	1511	2506	1672	1667	1366	1610	1906
SLC25A14P1_4	SLC25A14P1	1980	1170	1152	881	950	1248	1284	1003	1150
ANKH_1	ANKH	2793	4050	4397	4374	3615	2909	4435	2608	3458
SLC38A9_1	SLC38A9	1816	970	1006	1044	669	887	1018	889	741
SLC2A3P4_2	SLC2A3P4	2570	870	888	988	599	799	1033	862	609
SLC44A2_6	SLC44A2	2128	807	664	1018	590	826	1000	733	1035
MFSD3_4	MFSD3	2062	1420	1206	1743	1350	1461	1754	1736	1382
SLC37A2_3	SLC37A2	3035	1918	1675	1948	1806	1418	2204	1680	1660
SLC16A7_3	SLC16A7	1913	2144	2390	2651	2400	1856	2428	2247	2392
NIPAL3_6	NIPAL3	3256	3792	2832	4121	3376	2753	3228	2598	2868
SLC29A3_6	SLC29A3	2467	3713	3850	4347	2897	4165	3946	3276	3543
SLC44A3_3	SLC44A3	2505	2750	2071	2615	2119	1465	2145	2133	2207
SPNS2_2	SPNS2	2244	1530	1268	1339	1438	633	1467	1076	971
MFSD4_4	MFSD4	2532	1316	1486	1715	1333	1459	1994	1961	1460
TP53_3	TP53	2978	4700	4172	4447	3633	3845	3899	4176	3207
SPNS2_1	SPNS2	1947	2836	3123	3517	2751	1854	2710	2054	2937
MLKL_2	MLKL	1634	1221	901	965	1206	614	1040	454	779
ABCB1_6	ABCB1	2010	1336	1119	1320	1287	961	1230	1026	786
SLC9C2_1	SLC9C2	2063	1128	1223	1098	1004	983	1314	1202	881
ABCB9_2	ABCB9	2212	1727	1404	1478	1285	995	1917	1352	1256
SLC10A7_3	SLC10A7	2491	1526	895	1322	851	605	1089	706	791
SLC25A3P3_4	SLC25A3P3	1693	1466	1534	1413	1668	1401	1383	996	1361
SLC9C2_2	SLC9C2	2117	3030	2568	2939	2411	2523	2730	2419	2490
AQP9_5	AQP9	2293	3423	2619	3742	2404	2379	3160	2747	2191
Nonspecific_25	-	2187	4435	3503	4022	3971	3182	3921	2797	3911
SLC33A1_6	SLC33A1	2345	410	538	527	482	117	283	289	274
SLC25A1P4_2	SLC25A1P4	2701	3235	3834	3408	2968	2342	2678	2408	2440
SLC22A20P_1	SLC22A20P	1813	1252	1534	1751	1332	1048	1725	1118	1216
SLC22A12_3	SLC22A12	2400	3177	2491	3184	2421	2647	3545	2727	2387
ABCD2_6	ABCD2	1884	1792	1902	1766	1438	1053	1799	1361	1383
SLC38A7_5	SLC38A7	1676	2251	1995	2697	2075	1717	2441	1996	1763
SLC6A12_5	SLC6A12	1911	3241	3178	3487	3010	2691	4095	2678	3289
SLC9A1_1	SLC9A1	2322	1538	1874	2216	1782	1053	2405	1374	1548
SLC22A4_5	SLC22A4	2157	1473	1423	1696	1327	796	1444	1349	1233
SLC18A3_4	SLC18A3	2599	2268	2482	3098	2077	2084	2482	1673	2556
Nonspecific_12	-	3094	4631	4967	4810	4070	4397	4814	3461	3704
SLC4A8_6	SLC4A8	1959	2772	2381	2945	2682	2105	2656	2391	2341
RCC1_2	RCC1	2968	379	248	648	536	665	538	417	567
SLC30A10_4	SLC30A10	2123	2999	3409	3282	2809	2696	4421	3145	2086
Nonspecific_51	-	3334	4476	5106	5455	4229	3641	4919	4548	4542
SLC25A46_6	SLC25A46	3208	3352	3047	3086	3004	2008	2872	1945	2711
MTCH2_6	MTCH2	2368	3766	3281	3806	2924	2948	3225	2769	2510
SLC30A9_6	SLC30A9	2029	221	158	255	265	36	83	96	93
SLC1A7_6	SLC1A7	2095	1968	1273	1777	1362	1276	1331	969	769
SFXN1_4	SFXN1	2766	1226	1073	1258	1126	1117	1531	1137	1308
FLVCR2_6	FLVCR2	2576	3533	3146	4191	3165	2988	2934	3167	3531
SLC39A12_2	SLC39A12	2095	2646	2797	3226	2870	2509	3654	3207	2593
SLC7A14_1	SLC7A14	1747	1040	1024	1350	1040	561	1445	802	963
ATP2B1_6	ATP2B1	2427	913	895	876	751	1809	1761	1698	1767
SLC25A52_2	SLC25A52	2390	2291	1926	2212	1498	2098	2381	1515	1568
ABCB11_6	ABCB11	2294	1016	1129	987	508	1000	892	984	828
SLC22A2_6	SLC22A2	2525	2919	3316	3387	2818	2642	3543	2849	2452
MFSD4_2	MFSD4	2519	2197	1910	2256	1803	1889	2539	1975	2479
ABCC10_6	ABCC10	2691	3657	3521	4639	3201	2887	4062	4194	2974
BBC3_5	BBC3	1193	1067	1103	1281	1131	1060	1277	914	945
SLC30A10_6	SLC30A10	2365	2716	2566	3200	2331	1902	3190	2505	2182
SLC7A11_6	SLC7A11	2027	1008	939	1356	1224	1074	1580	946	1310
ABCA13_6	ABCA13	2151	2792	2343	2890	2281	2793	2377	2249	1832
SLC1A6_4	SLC1A6	2112	2315	2309	2317	1915	2484	2766	2378	2411
SLC18B1_3	SLC18B1	2679	5420	5500	6393	4583	3749	5580	4636	4665
SLC26A11_1	SLC26A11	1887	1767	1591	1898	1014	2018	2873	2296	1935
SVOPL_2	SVOPL	2525	4092	3992	4559	3613	3517	4078	3243	3288
ABCC6_4	ABCC6	2845	3429	3253	3463	2994	3411	3336	2662	3316
SLC25A5P6_4	SLC25A5P6	2219	3266	2989	3722	3429	2544	3984	2527	3403
SLC25A11_4	SLC25A11	2823	4428	4494	5028	4066	2861	4697	3267	4314
SLC9A3P3_4	SLC9A3P3	2089	2422	3017	3033	2119	1850	2741	2272	1811
SLC37A4_1	SLC37A4	1961	745	1035	792	962	692	925	684	673
SLC35B2_4	SLC35B2	2328	1006	735	949	423	798	788	699	686
PQLC3_1	PQLC3	1901	2274	1973	1957	1726	1629	1664	1462	1528
SLC39A14_4	SLC39A14	3293	2325	1735	2136	1673	18443	11467	13690	12265
ABCB6_2	ABCB6	2324	2366	2116	2970	2393	2424	2219	2440	2108
HNRNPK_1	HNRNPK	2948	2555	2369	2448	1870	2092	2297	2158	1923
SLC22A14_2	SLC22A14	2052	1390	1681	1420	1505	840	1493	1229	1167
SLC46A2_2	SLC46A2	2229	3098	3451	3764	2740	2651	3472	2977	3621
NIPAL3_4	NIPAL3	2645	3369	3316	3585	3186	3032	2995	2444	2935
SLC44A4_3	SLC44A4	1978	1677	1623	2056	1856	1285	2046	1691	2044
SLC1A7_4	SLC1A7	1965	1930	1840	2502	1907	1380	1966	1291	1410
OR10H3_1	OR10H3	2626	1918	2105	2159	1977	2240	2828	2471	2033
ATP1A1_4	ATP1A1	2301	2490	2691	3066	1993	2601	4010	2887	2725
SLC25A6P5_2	SLC25A6P5	2377	2852	2437	3117	2588	1643	3319	1785	2245
SLC8B1_5	SLC8B1	2624	3402	3309	3864	2715	2957	3703	3212	2471
SLC50A1_3	SLC50A1	2058	2055	1979	2331	1897	1865	2477	1557	2575
SLC26A9_1	SLC26A9	2392	2520	2486	3119	2823	2115	3143	2796	3408
MFSD3_2	MFSD3	1949	2112	1850	2104	1845	1362	1919	1714	2368
SLC25A1P2_6	SLC25A1P2	1627	1825	1800	1934	1431	1729	1970	2005	1449
SLC39A4_5	SLC39A4	2554	2539	1952	2727	2568	1661	1960	2533	2293
ABCA2_1	ABCA2	2169	3117	2512	2408	2048	1704	2412	1613	2076
PQLC2_3	PQLC2	1147	1022	963	898	794	609	1001	551	461
SLC25A1P3_5	SLC25A1P3	2376	2502	2576	2813	2085	1613	2895	2251	2652
SLC16A6P1_5	SLC16A6P1	1349	840	1230	1557	899	510	1024	870	720
UNC93B1_1	UNC93B1	3603	4985	4463	4944	4638	4281	4382	3930	3778
SLC16A13_4	SLC16A13	1858	1122	1084	1176	912	916	1247	1009	1011
OR1A1_5	OR1A1	3364	3578	4055	4144	3449	3096	4769	3012	3435
FAM86B1_5	FAM86B1	2329	2407	2029	2328	2007	3672	3440	3697	3063
SLC16A1_1	SLC16A1	2767	2166	1698	2536	2007	1695	1353	1035	1424
Nonspecific_52	-	3255	5201	4444	5265	4212	3636	5374	4417	4200
SLCO1A2_4	SLCO1A2	2103	1035	1036	864	727	834	1241	1066	811
SLC35E1P1_5	SLC35E1P1	2731	2815	2887	3656	2555	2619	3703	2308	2463
RHAG_6	RHAG	2019	2510	2903	3046	2481	2060	2393	2535	2574
SLC18A1_5	SLC18A1	2166	2250	1827	2056	1663	2428	2461	2333	1964
SLC26A7_4	SLC26A7	2284	1507	1395	1913	1259	1080	1113	2182	990
SLC25A1P2_3	SLC25A1P2	2137	2061	1623	2059	1740	1502	1822	1768	1626
SLC38A3_4	SLC38A3	2254	2676	3132	3293	2313	1835	3312	2689	2168
SLC9B1P1_3	SLC9B1P1	2257	1085	991	1281	1027	798	977	1044	893
ATP9B_5	ATP9B	1609	1095	1117	1137	1023	950	1115	938	1168
MTF1_6	MTF1	2532	2472	2100	2802	2167	7	101	94	68
SLC35G5_4	SLC35G5	2449	336	238	247	109	126	357	281	154
SLC35F3_1	SLC35F3	2898	3374	3193	3863	2657	2791	3636	3786	2739
SLC25A47P1_5	SLC25A47P1	2549	1248	1317	2008	1265	1187	1604	1234	1484
SLC12A2_3	SLC12A2	2410	1142	1223	974	868	1233	1408	800	1075
SLC39A4_3	SLC39A4	2901	3507	2495	3174	2896	2263	2660	2663	2465
MFSD14B_2	MFSD14B	1465	2405	2212	2545	2142	1827	2285	1899	2072
SLC41A2_4	SLC41A2	1872	2471	2173	2447	2249	2076	2424	2269	2259
SLC17A7_4	SLC17A7	2611	4014	4013	5104	3964	3588	5135	3723	4192
SLC38A3_1	SLC38A3	2589	1482	1844	2639	1844	1489	2264	1966	2059
AQP6_1	AQP6	4698	4760	4635	5232	4520	3816	6107	3678	3894
SLC28A3_1	SLC28A3	1675	1375	1433	1926	1142	1274	1231	1397	1508
SLC25A6P1_5	SLC25A6P1	2519	4580	4411	4790	4423	3124	4650	3758	4151
SLC25A5P9_1	SLC25A5P9	2175	2839	2429	3046	2539	1691	3222	2328	1984
SPNS2_4	SPNS2	2339	2819	3307	3536	2988	2877	3793	3665	2568
SLC35B2_2	SLC35B2	2901	325	257	488	220	291	278	379	250
SLC22A13_4	SLC22A13	2510	2746	2394	3273	1868	2026	2802	2334	1756
SLC9A8_3	SLC9A8	2813	1144	967	1538	1034	1398	1892	2388	1228
SPNS2_5	SPNS2	2533	3636	4115	3905	3398	3445	3833	2575	3849
SLC35G3_2	SLC35G3	2985	4400	4007	4487	3946	3790	4170	3114	3114
SLC25A5P8_5	SLC25A5P8	2459	3104	2653	3634	2949	2745	3687	2557	2814
AQP10_1	AQP10	3402	3642	3595	4668	3618	2725	4418	3239	3467
ATP2C2_6	ATP2C2	2089	4196	3695	4880	3263	3143	4135	3805	3319
SLC25A18P1_3	SLC25A18P1	2379	2894	2677	2742	2928	2048	3305	3111	2411
SLC38A9_2	SLC38A9	3472	3320	2975	3887	2478	2550	3582	2548	2836
OR1B1_4	OR1B1	2698	1711	1254	1646	1698	1293	820	1520	1587
SV2B_4	SV2B	2185	2870	2771	3383	2965	2580	3492	2529	2794
SLC20A1P2_4	SLC20A1P2	1882	1812	1830	2444	1620	1671	2081	1620	1529
SLC35D1_4	SLC35D1	1895	1380	1528	1452	1638	618	1615	762	1476
RPL15_3	RPL15	3371	319	362	421	397	452	232	548	254
NIPAL3_1	NIPAL3	2931	3411	3329	3006	2652	2638	2931	2456	2380
SLC25A14P1_3	SLC25A14P1	2281	1904	2270	2810	2139	1475	2642	2256	2054
AQP4_3	AQP4	1475	675	727	818	705	471	677	773	949
SLC19A2_2	SLC19A2	3532	3566	2543	3475	3063	2782	3396	3288	2857
OR12D2_1	OR12D2	2895	2690	2603	3375	2392	2752	2550	2042	2163
SLC30A4_6	SLC30A4	2038	2530	2538	2642	2247	1769	3451	2396	2118
ABCC2_4	ABCC2	2331	2415	2646	3002	2186	2118	2755	2663	2672
SLC39A1_4	SLC39A1	1883	2055	2375	2523	1309	1231	2771	1959	1342
ATP1B2_6	ATP1B2	2409	3099	2912	3392	2433	2700	3001	2515	2838
SLCO1B3_4	SLCO1B3	2403	2003	2314	2197	1952	2148	2218	2080	1736
SLC7A3_3	SLC7A3	2167	1566	2314	2327	1473	983	2047	1636	1353
SLC25A39_3	SLC25A39	2208	2548	2176	2613	2442	1370	1864	1604	1564
SLC25A19_6	SLC25A19	3055	1765	1525	1705	1648	1247	1929	961	1583
MTF1_4	MTF1	4787	3150	2905	3710	3395	113	315	273	337
SLC6A8_2	SLC6A8	1770	1962	1801	1884	1796	1825	1903	1378	1827
PQLC3_6	PQLC3	2032	2009	1592	2151	1807	1215	2225	1620	1646
SLC4A2_2	SLC4A2	2275	2841	2445	3066	2680	1660	2399	2036	2665
SLC17A3_3	SLC17A3	1831	1480	1495	1312	1351	991	1522	1279	961
SLC17A1_1	SLC17A1	2512	3499	3368	3586	2737	2471	3812	2987	2538
SLC43A3_6	SLC43A3	2771	3347	3379	3760	2586	1905	3637	2780	2469
ABCD3_3	ABCD3	1660	828	723	807	856	1013	646	549	458
SLC29A1_6	SLC29A1	1813	2189	2136	3084	1673	1574	2346	1924	1599
XPR1_2	XPR1	2426	2039	1589	1515	1655	1435	2177	1207	1442
SLC25A32_2	SLC25A32	2316	3248	3656	3873	2144	2351	4461	2411	2483
SLC25A48_1	SLC25A48	2689	3804	3795	4517	3891	3625	4485	3748	3942
SLC23A1_6	SLC23A1	2207	2211	2064	2860	1966	2129	2056	2655	1936
SLC25A3_5	SLC25A3	1984	1460	972	1222	959	718	877	532	648
SLC30A2_6	SLC30A2	2565	2075	2084	1917	1879	1440	2117	1398	1406
OR10H2_4	OR10H2	2892	2883	2695	2768	2402	2407	3502	2281	2672
POLR2L_6	POLR2L	3524	75	54	109	39	34	72	117	29
SLC31A1P1_2	SLC31A1P1	2212	1334	1100	1225	809	1057	1019	848	849
SLC29A4_5	SLC29A4	2363	686	553	883	589	712	851	545	731
SLC2A9_1	SLC2A9	2318	3157	3289	3007	2777	2750	3857	2415	2769
SLC18A2_2	SLC18A2	2342	2667	2694	2753	2059	1938	3142	2111	1801
SLC47A1P1_6	SLC47A1P1	2533	2199	2068	1962	2001	2018	1954	1860	1873
NIPA2_6	NIPA2	2617	2832	2291	3258	2028	2005	3116	3547	2644
TMEM104_3	TMEM104	2778	3593	3616	3897	2559	2151	3267	2210	2578
SLC16A1_6	SLC16A1	3306	3795	3532	4499	3663	3709	4084	4340	3822
SLC44A5_2	SLC44A5	2955	2478	2976	3148	2538	1271	2053	2008	1714
OR10A3_2	OR10A3	2939	1796	1701	2080	1290	838	1661	1127	1396
SLC5A4P1_6	SLC5A4P1	2755	1718	1872	2109	1695	1321	1705	1523	1462
ATP11B_6	ATP11B	2061	879	1222	1205	1288	849	879	960	1018
SLC26A5_5	SLC26A5	1980	2351	2360	2691	2138	2549	2934	1811	1960
SLC15A3_2	SLC15A3	2746	2072	2321	2687	2089	1680	1850	2391	1914
SLC7A2_5	SLC7A2	3203	2614	2544	2932	2236	3087	3090	2623	2688
ATP2A2_2	ATP2A2	2624	10	36	15	16	18	75	24	24
SLC30A8_5	SLC30A8	1732	1846	1724	2216	1981	2483	2247	1605	1694
SLC41A2_6	SLC41A2	2205	1770	1421	2208	1478	1026	2047	1661	1211
SLC38A10_4	SLC38A10	2391	1716	1789	1820	2045	839	1612	800	1127
SLC31A1P1_4	SLC31A1P1	1941	1587	1777	1704	1507	1493	1870	1289	1455
SLC5A12_5	SLC5A12	2885	3628	3315	4795	3202	2506	3515	3254	3315
MFSD4_6	MFSD4	2226	2533	2273	2022	2178	2003	2761	2129	2524
SLC25A5P6_6	SLC25A5P6	2158	1236	1441	1355	1200	1048	1199	1024	1227
SLC13A2_5	SLC13A2	2202	1706	1680	1629	1406	1018	1487	1243	1593
SLC29A4P2_1	SLC29A4P2	2277	2248	2090	2163	1652	1378	2306	1712	1849
ATP10D_6	ATP10D	2265	2484	2053	2546	2065	1904	2404	2309	1804
SLC35F6_2	SLC35F6	2088	4643	4355	4420	3300	3210	5398	3693	4095
SLC25A25_6	SLC25A25	2893	3751	3073	3327	2964	3413	3662	3084	3090
RRM1_6	RRM1	2305	56	47	23	22	0	38	3	11
SLC7A13_1	SLC7A13	3055	2468	2221	2373	2895	2224	2312	1922	2025
SLC35D2_2	SLC35D2	1769	2984	2517	3222	2698	2071	2448	2089	3266
DIRC2_1	DIRC2	2218	1191	920	1017	816	1181	1187	1151	893
ABCF1_3	ABCF1	2021	33	15	62	57	6	60	52	59
SLC10A5P1_4	SLC10A5P1	2978	5171	5173	5251	4524	3594	5992	3798	5290
SLC25A1P1_6	SLC25A1P1	2327	2938	2318	2597	2197	2002	2094	1917	1916
SLC12A7_1	SLC12A7	2220	3088	3457	3244	2388	2825	3707	2408	2546
SLC4A5_1	SLC4A5	2286	1974	1698	1927	1917	1969	1548	1398	1310
SLC14A2_3	SLC14A2	2038	2276	2624	2891	2706	2166	2825	2425	2296
SLC7A13_4	SLC7A13	2197	1554	1506	1663	2110	1500	1273	1714	1800
SLC16A8_6	SLC16A8	3244	4491	4244	4903	3639	4218	4549	4150	4011
SLC22A25_3	SLC22A25	2314	1867	1929	2071	1660	1344	1636	1931	1764
ABCC1_3	ABCC1	1889	1969	1542	1825	1750	1322	2179	966	1438
ABCC3_3	ABCC3	1683	986	889	987	905	470	789	870	482
SLC47A1P1_3	SLC47A1P1	2560	4003	3772	4125	3576	3208	4145	2941	3228
OR1F1_2	OR1F1	2676	3201	3153	3583	2597	2760	3466	2797	3059
SLC25A3P1_1	SLC25A3P1	2258	4707	4057	4123	3452	2801	4438	2868	3028
SLC16A9_6	SLC16A9	2022	2135	2203	2653	2018	1601	2400	2274	1998
SLC26A4_6	SLC26A4	1905	2271	2061	2393	1770	2050	2206	2076	2405
AQP9_3	AQP9	1577	1860	2053	2221	1900	1851	2586	2061	1433
TMEM144_3	TMEM144	1472	2079	2010	1898	1703	1433	2269	1428	1689
SLC27A3_3	SLC27A3	2811	3020	2576	3221	2323	2496	3419	2427	2051
MFSD5_3	MFSD5	2215	1248	1304	1386	1277	1615	1806	1391	1742
SLC25A1P3_2	SLC25A1P3	1964	1667	1160	1770	1073	1384	998	1123	1593
SLC25A5P5_3	SLC25A5P5	2667	3243	3260	3524	2728	2374	3175	3061	2268
ABCF1_4	ABCF1	2299	59	38	132	24	86	34	61	104
SLC25A33_5	SLC25A33	2375	1944	1854	1903	1384	1607	1678	1459	1273
MTCH2_1	MTCH2	2952	2509	1843	2823	2306	1784	2603	2206	1656
SLC25A3P3_2	SLC25A3P3	2409	1459	1182	1445	1295	922	1197	1109	1538
AQP5_5	AQP5	740	237	211	184	184	410	97	291	122
SLC35E1_5	SLC35E1	2626	2137	2113	2647	2260	3690	3642	3526	3789
SLC9A5_5	SLC9A5	3537	4683	4396	5874	4633	4146	4999	4630	3839
SVOP_1	SVOP	2924	1573	1343	1574	1520	1207	1906	1250	1711
MFSD1_3	MFSD1	1889	1583	1249	1550	1329	1154	1580	1277	605
SLC22A17_1	SLC22A17	2246	2197	1450	2289	1280	1964	2120	1789	1603
SLC25A1P5_5	SLC25A1P5	1927	1436	1500	2042	1783	1155	1727	1495	1524
SLC29A1_3	SLC29A1	1967	1571	1548	1761	1416	1528	1506	1144	1176
RPL31_2	RPL31	2482	84	9	176	44	101	12	125	38
SLC51A_1	SLC51A	2257	2550	2543	2894	2317	2160	2975	2240	2885
SLCO6A1_2	SLCO6A1	2625	2385	1847	2171	2021	2261	2513	1564	2101
ATP8B2_1	ATP8B2	2296	2289	2544	2138	2561	1041	1657	971	1655
NIPAL4_6	NIPAL4	2241	3580	3445	3465	2867	3779	4368	3295	3367
SLC24A3_1	SLC24A3	2152	2980	2897	3335	2545	2299	3335	2465	2562
SLC25A6P3_4	SLC25A6P3	2538	2435	2590	2675	2204	1208	1764	1518	2197
SLC9B1P2_4	SLC9B1P2	3002	1590	1734	2048	1500	1328	1881	1544	1635
SLC50A1_4	SLC50A1	1896	728	659	856	508	596	998	584	539
SLC39A4_6	SLC39A4	1406	1018	723	999	798	674	938	534	555
SLC25A30_3	SLC25A30	2041	670	609	899	667	715	560	451	1016
SLC22A13_6	SLC22A13	1998	1468	1250	2122	1602	840	1717	1525	1831
SLC30A3_5	SLC30A3	2229	3092	2925	2878	2244	2688	3703	2662	2319
SLC9A6_2	SLC9A6	2500	4146	3654	4418	3810	3930	4068	3334	3579
SLC12A2_1	SLC12A2	2368	847	712	789	985	616	1003	623	1066
SLC35E3_6	SLC35E3	2289	1765	1908	2552	1681	1657	1979	1459	1529
ABCD1_2	ABCD1	2689	2068	1667	2312	1953	2719	2958	2770	2274
SLC28A3_4	SLC28A3	2510	2628	2351	3058	1946	1332	2323	2215	1875
SLC2A13_2	SLC2A13	1958	2321	2674	2677	2143	1946	2651	2426	1939
ABCA17P_3	ABCA17P	1780	1269	1016	1749	1085	1069	1061	1436	1252
SLC29A3_1	SLC29A3	2325	2410	2450	3248	2355	2383	3376	2414	2314
SLC17A4_4	SLC17A4	1840	2114	2400	2704	2518	2194	2493	2165	2359
SLC2A3P4_6	SLC2A3P4	1793	2174	1849	2614	1848	1777	2803	1962	2046
OCA2_2	OCA2	2479	3282	2618	3646	2674	2520	3447	3260	2962
SLC22A14_5	SLC22A14	2417	3158	3313	3800	2869	2643	3206	3193	2537
ABCA5_2	ABCA5	1740	1106	1006	1129	925	617	1256	655	747
SLC26A5_1	SLC26A5	2609	1055	897	1344	993	687	1386	1337	912
RHCG_2	RHCG	2871	3080	3158	3900	3487	2720	2854	2793	3222
SLC25A3_6	SLC25A3	2090	3325	3048	4038	2629	2451	3624	2361	2908
ATP8B3_2	ATP8B3	1865	1849	1301	2006	1491	1836	2392	1552	2231
ATP12A_2	ATP12A	1963	1831	1872	1698	1524	1212	1859	1549	1497
DBR1_6	DBR1	3080	48	13	24	33	23	65	27	101
SV2A_3	SV2A	1914	2158	2395	2844	1922	1863	2585	2477	2216
SLC30A5_5	SLC30A5	1674	1451	1522	1368	1554	1707	1144	1331	1147
SLC25A20P1_6	SLC25A20P1	2021	1110	1178	1256	969	574	1092	795	1045
UCP2_2	UCP2	2280	1456	1859	1891	1593	963	2265	1500	1619
SLC25A51_5	SLC25A51	2089	1321	1119	1329	1217	1015	1224	1061	1231
SLC20A1_5	SLC20A1	2080	2190	2230	3333	2153	1217	2141	1785	1894
ABCB1_3	ABCB1	2445	1972	1931	2294	1686	1373	2591	2123	2089
SLC51B_3	SLC51B	2506	3317	3058	2944	2547	2722	3706	2865	2802
OR10A5_5	OR10A5	3579	1901	1754	2896	1384	1465	1895	2106	1425
SLC25A13_2	SLC25A13	2071	1778	1480	2460	2088	1837	1804	1863	2133
SLC48A1_1	SLC48A1	1899	1724	1314	1647	1502	1714	1180	1229	1445
SLC25A36_1	SLC25A36	2506	1495	1431	1385	1288	1231	1885	1107	1194
HNRNPK_6	HNRNPK	2380	34	42	6	6	70	13	6	20
SLC22A4_4	SLC22A4	2242	2910	2569	3574	2413	2542	2365	2832	2221
ATP8B4_3	ATP8B4	2385	2068	2216	2219	1985	1568	2304	1613	1662
SLC18A3_1	SLC18A3	1719	2378	2144	2520	2173	1844	2267	2071	2081
SLC7A10_1	SLC7A10	3327	3138	3438	3588	2997	2233	3808	2567	2888
SLC10A5P1_5	SLC10A5P1	2842	1808	1498	1613	1673	1434	1918	1646	1501
SLC29A4P1_6	SLC29A4P1	2471	2571	2379	3191	2216	2576	3451	2894	2230
OR12D3_1	OR12D3	2760	1347	1717	2052	1752	1053	2184	1755	1417
SLC7A7_1	SLC7A7	2351	1289	1032	1123	894	918	1079	549	672
SLC25A37_3	SLC25A37	1551	1550	1188	1884	1066	1265	1010	1270	1197
SLC20A2_1	SLC20A2	2407	2824	3825	3693	3008	4713	6097	5305	5691
SLC45A3_4	SLC45A3	2274	1842	1693	1719	1424	1974	1962	1924	1570
SLC25A14P1_2	SLC25A14P1	2382	1726	1983	2397	1622	1589	2029	1437	1996
SLC17A6_3	SLC17A6	2720	2934	2541	2917	1897	1577	2760	2060	2017
SLC27A3_1	SLC27A3	2568	2529	2416	2414	1752	1737	2288	1316	2255
SLC3A1_3	SLC3A1	1837	1054	926	1065	827	842	739	648	725
MPC1_1	MPC1	2055	2045	2108	2125	1739	1926	3376	2651	2287
ATP13A1_5	ATP13A1	2076	1410	1490	1433	1220	2652	2875	1982	2132
SLC6A13_4	SLC6A13	2497	2653	2748	2830	2458	1868	2772	2229	2248
SLC25A51_6	SLC25A51	2229	1346	1560	2006	1563	1106	1845	1626	1456
SLC6A9_1	SLC6A9	2785	2893	2628	3200	2625	2293	2444	1999	1654
AQP6_5	AQP6	1198	628	524	520	681	511	582	351	458
SLC38A4_3	SLC38A4	2379	2031	2408	2662	2063	1440	2612	1889	2694
AQP4_1	AQP4	3010	1992	1981	2084	1555	1142	1713	1228	1792
SLC12A6_6	SLC12A6	2462	2845	2978	2723	2449	1815	2878	2619	2374
SLC30A6_1	SLC30A6	2285	1138	1376	1488	1555	1222	1484	1106	1321
ATP13A3_4	ATP13A3	2224	3529	3642	3953	3328	2683	3510	2807	3038
SLC35F5_3	SLC35F5	2598	1736	1513	1809	1406	779	1233	949	1069
SLC12A5_5	SLC12A5	2851	4406	3902	4836	4272	3956	5282	4297	5034
ANKH_4	ANKH	2291	2438	2227	2347	1882	1474	1873	1909	1746
OR10V1_3	OR10V1	3315	1504	1555	1655	1330	1031	1608	1236	1363
SLC46A3_5	SLC46A3	2457	3120	2553	2620	2847	2750	2711	1973	2643
SLC6A21P_1	SLC6A21P	2302	3584	3169	3640	3204	2882	2572	2822	3294
PSMB3_1	PSMB3	2570	16	29	26	14	31	5	7	19
SLC50A1_2	SLC50A1	1846	1023	961	1345	860	751	1062	1265	668
SLC2A3P4_5	SLC2A3P4	2719	2192	2307	2993	2609	2109	3036	2257	2107
SLC5A12_1	SLC5A12	2232	2142	2358	1930	1380	1771	1667	1628	1804
AQP2_4	AQP2	955	1065	764	860	1023	817	752	898	1369
SLC31A1P1_6	SLC31A1P1	2729	1440	1529	1457	1787	1018	1859	1333	1488
SLC15A2_5	SLC15A2	2373	1233	1184	1416	1388	1143	1713	1223	933
SLC43A1_5	SLC43A1	2287	3014	2564	3283	2641	2018	2704	2235	3249
SLC36A2_4	SLC36A2	2682	2265	2571	3033	2640	2378	3131	2068	2821
LETMD1_1	LETMD1	2333	1065	1275	1466	1110	785	785	1157	878
SLCO1B1_4	SLCO1B1	2201	1298	1294	1263	1238	1192	1765	968	1320
SLC52A2_4	SLC52A2	2818	3796	3019	4308	3084	2722	3700	2855	2843
SLC5A5_6	SLC5A5	2331	1914	1926	2175	1957	2791	3640	2853	2905
ATP2A3_6	ATP2A3	2650	5852	5518	6930	5488	5332	6253	5265	5906
SLC25A18_6	SLC25A18	2337	3434	3115	3408	3277	2520	3824	2478	2769
SLC16A5_3	SLC16A5	2756	3107	2987	3636	3146	2637	4259	2985	2901
ABCB7_6	ABCB7	2298	1443	1243	1294	1043	545	693	633	782
SLC2A3P1_2	SLC2A3P1	2793	1495	1331	1627	1229	1355	1933	1106	1151
SLC9B1P2_1	SLC9B1P2	2693	1517	1252	1350	1201	607	955	1135	1042
SLC25A1P1_5	SLC25A1P1	2410	2660	2311	2823	2061	2083	2248	1581	2112
SLC9A4_5	SLC9A4	2176	3414	2709	3613	2592	2666	2910	2553	3074
SLC35F5_4	SLC35F5	2635	1015	1037	1253	1265	729	1399	428	747
ATP10D_2	ATP10D	1626	598	801	715	471	350	927	662	620
SLC25A40_3	SLC25A40	1615	1075	811	1012	850	801	1070	947	926
SLC25A6_2	SLC25A6	2753	4221	4286	4755	3836	3189	4018	3425	3506
ATP1B3_3	ATP1B3	2907	3251	2675	3492	2318	3381	3411	3237	2589
SLC37A3_4	SLC37A3	2921	3539	3468	3920	3500	2743	3355	3268	2587
SLC25A51P2_4	SLC25A51P2	2181	3442	2378	2957	2519	2183	3847	3544	3341
SLC25A51P3_6	SLC25A51P3	1627	353	559	552	551	289	684	433	508
SLC13A5_6	SLC13A5	2069	1356	1167	1800	1652	1262	1326	1222	1497
SLC22A11_3	SLC22A11	2174	2679	2219	2489	2025	2241	2596	2106	2614
SLC30A2_1	SLC30A2	2786	1546	1869	1968	1634	1223	1902	1282	1461
ATP13A3_6	ATP13A3	2295	2660	2593	3525	2519	1937	2211	2260	1945
LETM2_2	LETM2	2526	2729	2677	3092	2529	4512	5033	4784	5210
SLC2A7_2	SLC2A7	2153	2714	2346	2443	2779	1330	2653	1946	2142
ABCC3_5	ABCC3	2100	1842	1626	2053	1508	1174	1896	1454	1415
SLC25A5P7_5	SLC25A5P7	2336	1999	1512	1966	1513	1353	1727	1410	1393
ATP8A1_4	ATP8A1	2322	1076	1185	1389	955	608	1078	814	1102
SLC6A6_5	SLC6A6	2340	1757	2422	2352	1944	1532	2887	1224	1450
AQP1_4	AQP1	4653	4867	4851	5387	4034	3494	5466	3425	4105
SVOP_5	SVOP	1639	760	847	826	761	873	1050	617	639
SLC5A3_5	SLC5A3	2458	2901	2813	3635	2729	1704	3178	2709	2852
ABCA1_5	ABCA1	2471	1321	1677	1812	1482	1884	1729	1130	1435
SLC1A6_2	SLC1A6	2619	2230	2284	2593	2595	2754	3583	2670	2841
SLC35D2_5	SLC35D2	1685	767	681	831	736	667	824	571	732
SLC30A4_3	SLC30A4	2066	1036	1171	1423	1381	1140	1409	1202	1519
ABCB4_3	ABCB4	1746	1192	1179	1087	1052	917	1468	854	983
SLC9B1P1_4	SLC9B1P1	1990	1421	1047	1303	1076	819	1382	1155	678
SLC6A6_2	SLC6A6	2926	3660	3692	3680	3174	2933	3997	2723	3174
SLC9A9_1	SLC9A9	2734	2945	2967	2914	2556	2995	2954	2515	2653
SLC22A5_6	SLC22A5	2558	3345	3285	3684	2523	2672	3698	2777	3117
Nonspecific_48	-	3033	3317	3495	3940	3146	2706	3682	3513	3123
SLC9A7_5	SLC9A7	2075	1694	1856	1930	1687	1599	2453	1329	1608
SLC5A2_6	SLC5A2	2580	3406	3266	3622	3163	3188	4850	3236	3291
XPR1_3	XPR1	2665	2682	2096	2617	2062	1621	2791	2115	2191
SLC25A27_3	SLC25A27	1922	2390	2192	2524	2024	2064	2501	2186	1939
RPTOR_5	RPTOR	3091	671	469	613	461	249	572	440	412
CAT_2	CAT	2456	2983	3046	3448	3017	2261	3488	3065	3087
SLC45A1_3	SLC45A1	2048	4099	2900	3748	2802	3170	3187	2600	2821
THOC2_2	THOC2	3183	68	48	59	171	32	95	87	26
AQP12A_2	AQP12A	3475	4354	4595	4328	4026	3199	4770	3539	3480
SLC16A1P1_1	SLC16A1P1	2454	1425	1396	1679	1227	1063	1495	1076	1114
ATP13A2_1	ATP13A2	1613	2465	2090	3014	2291	1760	1796	1734	2039
ABCD2_5	ABCD2	1664	640	623	878	539	630	480	525	594
Nonspecific_47	-	2981	4597	4316	5342	4885	3883	5011	3604	3596
SLC25A6P6_1	SLC25A6P6	2877	4890	4203	4577	3693	3036	3645	3659	4366
SLC25A29_2	SLC25A29	2084	663	731	886	973	725	934	775	973
NIPAL4_1	NIPAL4	2863	2909	2406	2521	2244	3532	3549	2691	2232
SLC22A20P_5	SLC22A20P	2144	1216	1604	1850	1161	624	1678	1387	1125
SLC25A3P3_1	SLC25A3P3	1954	1392	1237	1479	1347	1415	1890	1427	1220
SLC6A5_2	SLC6A5	2689	1438	1091	1640	1224	978	1447	1443	1277
OR1E2_5	OR1E2	2541	3801	4065	4992	4448	3188	5331	4038	4059
SLC13A2_3	SLC13A2	2665	1758	1515	1968	1445	1421	1170	1301	1542
SLC25A51P1_4	SLC25A51P1	2022	918	1253	1260	1071	871	1229	810	743
SLC7A10_2	SLC7A10	2691	1210	1479	1723	1292	966	1135	714	1001
TMEM104_2	TMEM104	2683	2859	2784	2722	2660	1320	2495	2229	2071
SLC2A3P1_1	SLC2A3P1	2531	1669	1909	1792	1470	1488	2014	1499	1176
SLC10A5_6	SLC10A5	3184	2807	2982	3128	2621	2289	3836	2449	2660
SLC38A6_3	SLC38A6	2704	2538	2379	2765	2517	1989	2827	2592	1970
SLC24A2_3	SLC24A2	2737	3558	2955	3886	3097	2893	3297	2405	3605
NIPAL1_6	NIPAL1	2881	4683	4207	4682	3722	3839	4268	3514	4579
LETM1_6	LETM1	2925	611	562	915	715	321	607	327	514
SFXN4_3	SFXN4	2641	1293	1419	1637	1463	625	1549	1385	1093
SLC15A2_4	SLC15A2	2508	3484	3615	3851	4423	3648	4227	3255	3888
SLC1A1_3	SLC1A1	2055	1295	1475	1775	1174	1128	1504	998	1343
OR10A5_2	OR10A5	2510	2596	1924	2511	2167	1299	2059	1682	2172
SLC34A2_4	SLC34A2	3156	2648	2382	2567	2196	1778	2468	2019	2817
ABCB11_5	ABCB11	2146	1373	1594	1142	1344	1128	1495	1944	1100
OR12D2_6	OR12D2	3197	3999	3358	3873	3135	2962	3256	2804	2865
MTF1_5	MTF1	1034	667	423	655	503	18	11	12	0
SLC24A3_3	SLC24A3	2163	3201	2921	3683	2537	2417	2526	2760	3004
SLC25A4_1	SLC25A4	2797	4199	3785	4583	3381	3499	3873	3642	3816
ABCA3_3	ABCA3	2688	2392	2336	3308	2379	2289	3432	2582	2532
ABCD4_2	ABCD4	1974	2147	1716	1504	1353	1713	1853	1390	1300
SLC2A2_1	SLC2A2	2002	641	688	782	561	676	983	651	855
SLC27A6_1	SLC27A6	1969	1919	1712	1764	1921	983	1966	1635	1511
ATP1A2_6	ATP1A2	2184	1283	1101	1246	1147	1293	1281	973	1013
SLC5A1_6	SLC5A1	2342	3376	3230	3559	2500	2461	3145	2941	2915
MFSD12_6	MFSD12	3346	4565	4421	4057	4236	4244	5391	3562	5234
SLC17A8_3	SLC17A8	1583	1160	1125	1650	1020	973	1360	1248	810
SLC1A6_1	SLC1A6	2397	3912	3107	4148	3360	3193	4547	3467	3464
ABCA4_1	ABCA4	1934	2020	2317	2404	2192	1495	1973	1616	1317
SLC35A4_4	SLC35A4	3228	2011	2194	2798	2217	1515	2633	2010	1562
SLCO6A1_4	SLCO6A1	2313	1291	1250	2017	1232	1026	1395	1368	1096
SLC2A3P1_3	SLC2A3P1	2092	1247	1209	1185	989	973	1569	653	1153
ATP10B_1	ATP10B	2384	2402	2178	2691	2213	2320	3003	2572	2671
SLC5A8_4	SLC5A8	2174	3125	2470	3672	2590	2514	2746	2214	2569
SLC25A36_6	SLC25A36	3258	4226	4688	5275	3643	4072	5976	4075	4372
MTCH1_4	MTCH1	2002	864	993	1139	888	608	1191	621	868
SLC25A38P1_4	SLC25A38P1	1946	697	635	989	577	594	884	587	565
OR13C4_2	OR13C4	3207	1722	1356	1956	2028	1404	1689	1450	1375
OR10A3_1	OR10A3	2574	1988	2343	2583	1909	2092	3020	2011	2155
ATP4A_6	ATP4A	2152	1901	1960	2601	1974	1727	2368	1765	1847
SLC25A5_5	SLC25A5	2380	945	885	869	864	587	1053	765	983
SLC25A5P5_1	SLC25A5P5	2676	877	974	1199	816	1112	1090	976	792
SLC6A10P_4	SLC6A10P	2311	3599	2931	4267	2843	2740	3805	3118	3766
ABCA8_5	ABCA8	1795	739	1060	950	590	968	958	538	639
SLC44A3_1	SLC44A3	2537	1806	1926	2144	1669	1171	1409	1261	1313
Nonspecific_3	-	2705	3702	3584	3617	3123	2918	3640	3125	2927
SLC41A3_4	SLC41A3	2626	1265	1243	1369	860	802	1539	1052	992
SLC6A10P_2	SLC6A10P	2003	685	666	815	659	776	779	624	600
SLC25A6P4_2	SLC25A6P4	2038	2032	1668	2029	1372	1547	1509	1526	1789
ABCF3_4	ABCF3	2390	2394	2853	3173	2817	1796	3221	2389	2344
OR1A1_6	OR1A1	2929	4659	4161	4812	4544	3276	4696	3278	3527
OR1I1_2	OR1I1	3228	3660	2766	3635	2626	5725	5576	5569	3933
FLVCR2_2	FLVCR2	2082	1108	1265	1317	978	1275	995	834	1293
SLC26A6_1	SLC26A6	1671	1358	991	1096	1175	580	1245	799	964
ATP9A_1	ATP9A	1984	1777	1723	2323	1653	2088	2836	2836	2246
SLC15A4_5	SLC15A4	2100	1990	2326	2685	2007	1809	2650	2414	2009
SLC2AXP1_2	SLC2AXP1	1952	1958	1594	1782	1501	1316	2136	1301	1866
ABCG5_5	ABCG5	2207	2571	2498	2587	1939	1995	2463	1638	2302
SLC9A3P2_5	SLC9A3P2	2261	1784	1280	1748	1206	923	1726	1606	1174
SLC7A14_4	SLC7A14	1854	1819	1244	1791	1379	1458	1840	1437	1700
SLC22A1_2	SLC22A1	2393	3409	3292	3853	3040	2488	3678	3128	3000
SLC35B1_3	SLC35B1	2723	613	527	570	463	341	453	412	596
SLC43A2_1	SLC43A2	1838	2204	2557	2496	2226	1878	2794	2205	2712
SV2C_3	SV2C	2650	4393	3197	4316	3055	2747	3744	3790	3129
SLC14A1_4	SLC14A1	2639	1775	1873	2314	1685	1341	1797	2504	2206
AQP4_5	AQP4	4742	2971	2805	3321	2807	2868	2828	2783	2391
SLC25A5P2_6	SLC25A5P2	2010	2277	2561	2712	1950	1566	2173	2033	1727
SLC52A3_6	SLC52A3	2087	3774	3430	3999	3304	2054	4232	2940	3464
RCC1_1	RCC1	3012	415	172	355	250	168	48	111	272
SLC10A6_6	SLC10A6	2375	2802	1871	2167	2041	2001	2431	1550	1917
SLC28A1_6	SLC28A1	2198	3021	3490	3345	2527	2752	3333	2601	2907
SLC39A4_1	SLC39A4	2242	2518	2164	2043	2214	2183	3081	2094	1546
SLC27A6_2	SLC27A6	2077	1967	2313	2379	1794	1134	3186	2141	1702
SLC22A11_6	SLC22A11	2522	880	735	941	923	719	984	703	880
SLC35A2_6	SLC35A2	3102	2226	1746	2108	1500	4689	3963	3923	3227
ULK1_3	ULK1	2826	3016	2699	3322	3063	3069	2641	2868	3507
ABCF3_1	ABCF3	1558	2721	2839	3090	2824	2359	2783	2186	2238
SLC6A6P1_3	SLC6A6P1	2046	2775	2528	3071	2768	1973	2403	2256	2685
SLC32A1_5	SLC32A1	2168	2290	2348	2550	1964	2470	2602	2750	2217
SLC51A_6	SLC51A	2565	4484	3360	4224	4011	4059	5107	3461	3546
SLCO4A1_1	SLCO4A1	1960	2253	2411	2513	2235	1461	2613	1650	1857
NOX4_5	NOX4	4072	3003	4033	3347	2940	2820	3872	2565	2957
SLC22A18_3	SLC22A18	2488	2130	2599	2310	2165	1437	3242	2107	2319
RPL10A_3	RPL10A	2634	140	77	142	84	180	320	124	153
SLC45A3_2	SLC45A3	2851	2117	1886	2427	1585	1986	2968	2158	2459
SLC25A38_6	SLC25A38	2973	3107	2364	3058	3084	2324	3038	2964	3051
SPNS2_3	SPNS2	2098	2420	2910	3002	2554	2088	2749	2116	2219
SLC35D3_1	SLC35D3	2502	4161	3675	4426	3705	3636	4218	3681	4365
SLC37A2_6	SLC37A2	3202	4902	4855	5420	4419	3960	5320	4339	3971
SLC22A12_4	SLC22A12	2953	4521	4729	5420	4119	3614	5545	4075	3812
SLC4A3_6	SLC4A3	2499	2305	2050	2207	1634	2076	1769	2242	1893
SLC2A13_3	SLC2A13	2834	1957	1440	2656	1872	1495	2000	1697	1628
SLC35E4_5	SLC35E4	2946	4086	3838	5207	3472	3245	5178	3998	3304
SLC22A15_3	SLC22A15	2044	3146	3469	3276	2559	2062	3356	2624	2270
SLC6A4_3	SLC6A4	3203	3198	3590	3662	2866	2727	2945	2599	2932
SOD1_4	SOD1	2827	19	80	40	70	33	76	28	24
SLC14A1_6	SLC14A1	2433	3374	2871	3309	3056	2270	3637	2411	2924
SLC10A6_3	SLC10A6	2578	751	879	913	934	1205	965	895	1196
NPC1L1_6	NPC1L1	1959	2719	2480	2890	1722	2392	3417	2389	2121
SFXN4_5	SFXN4	2272	1760	1645	2228	1410	1301	2118	1749	1811
SLC34A1_2	SLC34A1	2587	3608	3488	4401	3283	3434	3700	3759	3797
ATP2A1_3	ATP2A1	2362	3370	2519	3396	2958	2761	3111	3169	3448
ANKH_5	ANKH	2708	2835	2980	3154	2653	2033	2827	2421	2242
SLC25A5_3	SLC25A5	2013	2080	2237	2279	1886	1498	2244	1069	1582
SLC34A2_2	SLC34A2	2811	3937	4170	4120	3468	2980	4969	3333	3410
SLCO1B7_6	SLCO1B7	2748	1964	1898	2398	1693	2293	2510	1518	1658
SLC6A9_4	SLC6A9	2514	3654	3531	3938	2953	2289	2452	3005	2259
SLC20A1P2_5	SLC20A1P2	2565	2472	2574	3118	2182	2269	3551	2526	2279
OR1F1_5	OR1F1	2480	2935	2937	3274	2582	2902	2764	2138	3742
SLC3A1_1	SLC3A1	1921	1932	2334	2533	1731	1229	1905	2140	1612
SLC8A2_5	SLC8A2	2193	2539	2253	2567	2299	1562	2650	2031	1833
SLC20A1_2	SLC20A1	1772	959	992	1083	696	582	832	740	702
SLC25A47_5	SLC25A47	3163	4686	4055	5166	3807	3944	4419	4811	4177
SLC38A2_6	SLC38A2	2252	944	856	954	1133	175	443	380	442
PCNA_3	PCNA	2467	3	75	30	27	7	96	7	61
SLC7A8_6	SLC7A8	2432	3014	2949	3509	2572	3506	4223	2980	2937
SLC39A4_2	SLC39A4	2141	4003	3807	4952	3416	3423	4320	3760	3364
NOX4_3	NOX4	2314	3544	3676	4231	3340	2926	4422	2541	2799
ATG5_3	ATG5	2722	931	1051	1003	790	751	880	976	897
SLC2A13P1_3	SLC2A13P1	2036	1414	1044	1216	1127	1287	1097	1011	1235
OR1A1_3	OR1A1	2602	1563	1519	1888	1550	1659	2000	1734	1860
SLC35G4_5	SLC35G4	2155	1564	1080	1644	1416	1962	1324	1837	1853
MFSD6_6	MFSD6	2616	4211	4195	4532	3669	2744	4837	3483	3542
SLC19A2_4	SLC19A2	2219	1127	1157	1374	1350	923	1660	1497	1031
SLC17A2_3	SLC17A2	2132	969	969	1275	959	919	1015	1408	1084
SLC34A1_4	SLC34A1	1542	1808	1417	1716	1481	1426	1780	1377	1727
SLC35B3_4	SLC35B3	2444	2572	2669	3484	2495	2760	2536	2447	2636
SNRPA1_1	SNRPA1	3089	84	2	44	41	4	18	24	22
SLC16A10_4	SLC16A10	2366	3750	3669	4080	2831	2857	3936	2934	3668
SLC15A5_4	SLC15A5	2209	1395	1081	1133	1234	1009	1308	722	1111
DUOX1_2	DUOX1	1461	724	654	1097	577	791	686	514	777
SLC3A2_3	SLC3A2	2695	2195	2244	2704	2642	1474	3032	2001	2110
SLC5A3_6	SLC5A3	2090	2713	3109	3099	2848	1845	2791	2302	2500
DBR1_3	DBR1	2623	77	68	66	78	102	177	65	72
SLC7A2_3	SLC7A2	1727	1815	2169	2329	2081	2561	2692	2598	2437
SLC16A1_5	SLC16A1	2340	716	806	866	668	452	1045	673	488
SLC18B1_4	SLC18B1	2428	2155	1957	2062	1705	1509	2338	1650	2142
ATP11A_3	ATP11A	2636	3483	3344	4110	2851	3811	4559	3611	3270
SLC8A1_1	SLC8A1	2764	3076	2767	3193	2511	2663	2507	2875	2285
TMEM241_6	TMEM241	1365	283	326	403	321	454	266	411	260
SLC25A21_4	SLC25A21	1892	986	694	968	832	613	807	899	661
ABCB4_6	ABCB4	2374	3743	3838	3665	2633	2893	4027	2614	3447
SLC35E2B_2	SLC35E2B	3460	4920	4728	5078	3956	3514	4216	4027	3893
SLC1A7_5	SLC1A7	2809	3491	2903	4097	3121	1554	2939	2558	2200
SLC11A1_3	SLC11A1	1856	1722	1750	1606	1317	930	2217	1182	1271
SLC35A1_4	SLC35A1	1851	1375	1143	1184	790	1572	1333	1690	1351
Nonspecific_57	-	2557	3554	3358	3864	2871	3669	4039	2996	2521
SLC25A44_6	SLC25A44	2447	2851	2847	3135	2784	2440	3143	2361	3082
OR10A4_5	OR10A4	2989	2603	2348	3371	2646	2083	3230	2505	3073
SLC2A7_1	SLC2A7	2363	3197	2923	3636	2498	1999	2512	2434	1908
SLC22A6_6	SLC22A6	1406	1171	1206	1394	1336	844	2228	1729	1115
ABCC10_3	ABCC10	2413	1366	1240	1506	1321	1089	1696	905	1448
SLC39A3_3	SLC39A3	2338	2922	2873	2995	2695	2978	3929	2485	3171
CFTR_4	CFTR	2737	3665	4214	4184	3775	2355	5202	3644	3468
SLC43A2_4	SLC43A2	2182	2001	2427	2162	2341	1917	2463	2392	2358
SLC27A1_3	SLC27A1	1812	2260	1855	2739	2453	2816	3106	2926	3081
SLC25A20_2	SLC25A20	2225	445	624	647	409	298	506	262	310
SLC23A1_1	SLC23A1	3173	3723	3360	3505	3266	3682	4324	3155	3796
NOX4_4	NOX4	4141	1500	1981	2155	1711	1266	2181	2008	1570
SLC25A3P1_2	SLC25A3P1	1663	1590	1761	2296	1907	931	1592	1622	1648
SLC16A7_2	SLC16A7	2197	1346	1148	1445	1156	798	1458	1282	1154
SLCO4A1_6	SLCO4A1	2853	3476	3506	4249	3222	2882	3744	3375	3168
SLC6A17_6	SLC6A17	2043	1175	1292	1078	1249	653	874	639	864
ABCC11_4	ABCC11	1904	1755	1529	1676	1509	888	1180	1594	1442
SLC37A2_1	SLC37A2	2294	3596	3383	3499	2634	2815	3508	2041	2780
ATP1A3_6	ATP1A3	2211	2920	2788	3519	2626	1780	3221	2424	2276
SNRPD1_1	SNRPD1	3344	19	99	35	15	72	95	46	74
Nonspecific_7	-	2607	2981	2480	3601	2940	2498	2859	2472	2613
SLC46A3_1	SLC46A3	2119	1202	1308	1236	1307	829	1316	994	899
CFTR_6	CFTR	2066	1969	1682	1782	1821	1272	1526	1676	1831
SLCO1B7_5	SLCO1B7	2416	3659	3591	4112	2955	3384	3773	3160	2963
MT1E_6	MT1E	674	514	545	559	611	0	2	27	59
SLC15A2_3	SLC15A2	2349	2498	3249	3326	2806	2148	4151	2861	2510
SLC22A1_5	SLC22A1	2370	2974	3206	3392	2805	2367	3108	2961	2964
SLC25A42_6	SLC25A42	3681	3663	3309	4201	3147	4698	5286	4900	4699
SLC30A5_1	SLC30A5	2133	2403	2403	2872	2386	1430	2381	2223	2248
SLC30A6_4	SLC30A6	2398	2058	1992	2147	1740	1919	2108	1741	1904
ATP7B_2	ATP7B	1918	973	904	1138	894	568	1360	586	992
AQP7_6	AQP7	2645	551	352	429	351	278	370	549	303
SLC10A1_6	SLC10A1	3145	3737	4016	4034	3100	3207	4266	3100	2993
Nonspecific_33	-	2892	3591	3467	4012	2775	2740	4089	2342	2534
SLC6A4_1	SLC6A4	2340	3147	2883	3498	2649	2288	3117	2642	2573
SVOPL_3	SVOPL	2128	3217	3312	3836	3202	2308	3265	3061	3197
SLC5A11_1	SLC5A11	2761	4673	4602	4285	3703	3694	6349	4195	4868
SLC16A3_1	SLC16A3	3005	2269	2079	2781	1942	1797	2299	2114	2403
SLC52A3_1	SLC52A3	2745	2697	2234	2872	2484	2438	2863	2397	2443
SLC16A6P1_2	SLC16A6P1	2556	2239	2031	2348	1760	973	1616	1454	865
SLC16A14_4	SLC16A14	2961	4135	3859	4151	3051	5715	4649	3100	3294
MLKL_4	MLKL	1569	2072	2281	2371	2138	1507	2398	1971	1961
OR13J1_5	OR13J1	3236	3404	3318	4419	3160	3770	4882	3260	3277
OR1B1_2	OR1B1	2297	1509	1350	1512	1400	1003	1759	835	1100
SLC9A8_4	SLC9A8	2409	1087	754	1246	567	1396	1305	981	1013
SLC10A1_1	SLC10A1	2610	2346	1699	2203	1562	1923	1962	1632	1963
SLC25A6P1_1	SLC25A6P1	2429	2446	2161	2389	1925	1931	1904	1325	1485
RPS11_1	RPS11	2976	148	19	64	38	114	40	15	131
SLC16A10_6	SLC16A10	2064	2714	2312	2386	2056	1997	2625	2405	2417
SLC4A1_5	SLC4A1	2360	2666	2240	2368	1680	1272	2284	1480	1846
SLC25A43_2	SLC25A43	2589	3000	2892	3162	2554	2749	3475	2288	2228
SLC16A10_5	SLC16A10	2407	3219	3011	3582	2747	2793	3678	3468	3237
DBR1_4	DBR1	2711	42	40	5	32	59	43	30	30
Nonspecific_53	-	3374	5067	5295	6750	5499	5140	6047	4561	5095
OR12D2_4	OR12D2	2695	2936	2535	3054	2131	2181	2841	2708	2060
SLC8B1_4	SLC8B1	2572	3492	3821	4487	2729	2868	3894	3324	2955
SLC25A12_2	SLC25A12	2038	2511	2188	2152	2213	1591	3564	1870	2198
ABCA10_2	ABCA10	2178	867	1012	832	1113	1055	1024	737	884
SLC5A12_3	SLC5A12	1933	1588	1799	1573	1437	1113	2044	1007	1715
SLC16A9_1	SLC16A9	2452	2330	2175	2681	2293	2255	2238	1754	2025
SLC25A24_4	SLC25A24	1975	2365	2270	2618	2001	2280	2068	1505	2486
SLC25A51P1_2	SLC25A51P1	1872	1522	1194	1412	1092	1379	1051	972	775
SLC13A4_1	SLC13A4	2229	2688	2564	2883	2141	1645	2950	1972	1852
SLC38A10_6	SLC38A10	2569	3199	2817	3380	3281	1403	2551	2006	2619
SLC38A1_3	SLC38A1	2742	2812	2396	2980	2780	2734	2890	2007	2478
SLC25A6P6_6	SLC25A6P6	2399	1885	1821	1822	1324	1568	2024	1557	1091
ABCB10_3	ABCB10	2137	1848	1795	1970	1460	1859	2682	2011	1895
SLC39A5_3	SLC39A5	2539	2343	2178	2868	2260	1606	2491	1706	2112
SLC27A5_1	SLC27A5	2009	1972	1717	1801	1560	1565	1801	1396	1213
SLC9B1P1_5	SLC9B1P1	2973	2187	2155	2638	2108	2111	2554	1872	2386
SLC35G1_5	SLC35G1	2538	3573	3053	4185	2734	2794	3919	2645	2242
SLC5A5_1	SLC5A5	2278	1847	1840	2315	1804	2538	3166	2682	2598
SLC29A4P1_5	SLC29A4P1	2241	2885	3123	3909	2750	2268	4023	2254	2713
THOC2_6	THOC2	2671	565	444	527	426	446	438	294	361
SLC39A7_3	SLC39A7	2543	197	147	403	174	306	325	358	442
SLC25A39P2_3	SLC25A39P2	1923	2353	2005	1783	1745	1155	1784	1459	1665
SLC14A1_5	SLC14A1	1994	3221	2462	3548	2889	2345	2707	2610	2447
SLC24A4_6	SLC24A4	2797	5356	4510	5136	3837	4312	6342	4475	4365
SLC22A31_6	SLC22A31	2045	3103	2956	3856	2795	2904	3525	2502	2272
SLC38A10_3	SLC38A10	2660	2915	2481	2590	2205	1836	2339	2242	1680
SLC10A3_3	SLC10A3	2328	3901	3181	4815	3672	2902	3145	3093	2941
SLC25A34_3	SLC25A34	2110	2686	2811	3129	2532	1736	2101	1614	1948
SLC48A1_4	SLC48A1	2608	1941	1928	2426	2070	1321	1974	1930	1561
SLC9A3P1_1	SLC9A3P1	2994	3962	3655	4328	3656	3506	4966	3420	3624
SLC25A6P3_6	SLC25A6P3	2405	2522	2574	3204	2495	2075	2528	2154	2522
SLC17A1_3	SLC17A1	2455	3235	2887	3531	2656	2101	2743	2581	2946
Nonspecific_13	-	2874	4333	4470	4645	3501	2993	3818	3229	3524
SLC20A1P3_4	SLC20A1P3	2266	727	767	899	696	548	976	680	595
SLC29A2_4	SLC29A2	2220	2933	2536	3001	2364	2057	2585	1795	2265
SFXN2_3	SFXN2	2349	3152	2666	2800	2601	2091	3404	2559	2694
SLC17A7_1	SLC17A7	2792	3637	4008	3850	3121	3010	3637	2658	3312
OR1A2_1	OR1A2	2308	1813	1293	1386	1291	1122	1722	1200	1157
Nonspecific_38	-	2531	4249	3584	4182	3312	2907	4074	2914	3000
SLC25A5P9_4	SLC25A5P9	2416	2667	2578	2651	2889	2100	2197	2420	2075
ABCC11_6	ABCC11	2149	1294	1240	1587	1353	881	1328	837	871
SLC25A35_6	SLC25A35	2689	2589	2378	2418	2243	1895	2320	1808	1848
SLC46A1_3	SLC46A1	2443	3284	2990	3583	2904	2989	3115	2847	1841
SLC35F3_5	SLC35F3	2876	2037	2638	1982	1819	2145	3360	2227	1985
SLC47A1P1_1	SLC47A1P1	2600	4614	4352	5140	4069	3288	4815	3551	4403
ABCC1_1	ABCC1	2209	1327	933	1305	1418	952	1692	1265	1051
AQP1_2	AQP1	2486	3055	3063	3777	2373	2387	2778	2522	2668
SLC36A3_3	SLC36A3	1968	2557	1975	2305	2207	1644	2197	2083	2028
FAM86B1_4	FAM86B1	2967	836	508	526	389	552	895	764	679
SLC35D3_5	SLC35D3	2472	4858	3999	5948	4933	4191	4481	3870	4318
SLC25A21_2	SLC25A21	1816	1265	1096	1286	1166	1177	2053	801	1157
SOD1_6	SOD1	2325	63	17	52	106	5	24	25	39
ATP9A_6	ATP9A	2362	1946	2469	2454	1469	2629	3505	2505	2668
SLC28A1_2	SLC28A1	2120	1863	1919	2352	2083	1679	2285	1772	2088
CTNS_4	CTNS	588	649	647	599	566	581	623	383	490
SLC35E2_2	SLC35E2	2869	1449	1510	1592	1467	1295	2097	1150	1925
SLC45A4_2	SLC45A4	2267	3054	2619	3340	2958	1751	2731	3011	2598
SLC1A5_6	SLC1A5	2676	4513	4150	5086	3594	2782	4076	3671	3724
SLC52A1_6	SLC52A1	2984	4402	3453	3873	3685	2856	4319	2798	3494
SLC12A9_3	SLC12A9	2469	1049	901	1238	896	3597	3335	3878	3402
DHFR_2	DHFR	4614	1191	1020	1427	811	1747	1873	1839	1239
SLC6A20_1	SLC6A20	1997	1351	1070	1196	1338	1325	1437	1180	1467
ATP8B2_4	ATP8B2	2395	2326	2563	3141	2288	1291	2248	1661	1506
DIRC2_4	DIRC2	1768	3019	2395	2792	2525	2065	3008	2181	1830
GPX4_1	GPX4	2200	2856	3071	3245	2660	2386	3630	2878	3062
SLC25A25_5	SLC25A25	1871	1113	837	1308	1353	1351	1616	1004	1377
SLC25A15P2_4	SLC25A15P2	1801	582	403	464	184	365	347	302	278
ATP9A_3	ATP9A	2823	3114	3034	3596	2524	4681	5051	5293	3536
Nonspecific_1	-	3378	5531	5418	5837	5220	4355	5357	5129	4892
ABCB9_4	ABCB9	1970	1557	1190	1693	990	1394	1564	1834	1100
SLC17A6_5	SLC17A6	2302	1488	1779	1541	1106	1496	1936	1164	1308
GPX4_4	GPX4	2633	3292	3419	3738	2818	2605	4368	3608	3144
SLC6A16_1	SLC6A16	2386	3796	3080	3409	2519	2394	3423	2774	2203
ABCG1_3	ABCG1	2499	1778	1625	1945	1718	1542	1813	1145	1799
SLC11A2_2	SLC11A2	2399	3058	2467	2310	2409	1003	1913	1344	1434
SPNS3_5	SPNS3	2107	3704	3528	3470	2345	3066	3188	2832	2355
SLC17A4_3	SLC17A4	2583	4379	4030	4964	3767	3518	3792	3608	4418
PQLC2_1	PQLC2	1886	820	863	907	711	402	785	475	649
BAX_5	BAX	1040	1238	1268	1613	1411	935	1578	1329	1415
SLC5A5_2	SLC5A5	2341	2709	2886	3176	2255	3294	4666	3526	3376
ATP8A1_3	ATP8A1	2692	2015	2033	2179	1411	1307	1951	1417	1925
SLC25A37_5	SLC25A37	2333	2531	2658	3089	2684	2069	2742	2885	3206
SLC38A9_3	SLC38A9	2732	841	912	1089	691	636	840	594	1174
SLC2A7_5	SLC2A7	2097	2414	3098	3186	2379	1750	2745	2378	2193
MLKL_5	MLKL	1924	376	474	421	438	524	630	567	479
SLC52A2_3	SLC52A2	2364	3321	3656	3734	2762	2243	3329	2817	3003
SLC36A2_3	SLC36A2	2474	3848	3132	3651	2872	2930	4911	2580	3799
Nonspecific_8	-	2668	4574	4764	5196	3987	2643	5476	3847	4275
SLC26A5_6	SLC26A5	2047	2183	2542	2686	2318	2023	3217	2402	2092
SV2C_1	SV2C	2351	2583	2410	2358	1893	1632	3157	2202	1709
SLC17A8_1	SLC17A8	2658	1454	1595	2054	1388	1096	1742	1443	1527
RIPK3_2	RIPK3	1410	1250	1416	1757	1067	1174	1519	1542	1336
SLC6A1_3	SLC6A1	2919	3618	3582	3764	3882	3294	4271	3623	4570
SLC26A8_1	SLC26A8	1897	1561	1209	1734	1164	1194	1563	859	1040
SLC32A1_2	SLC32A1	2545	4737	4802	5071	4406	4415	5361	5142	4735
SLC9B1P2_6	SLC9B1P2	2413	2970	2993	3616	2432	2675	3074	2895	2370
SLC9B2_6	SLC9B2	2568	903	966	1408	981	516	1217	1136	991
AQP7_2	AQP7	3788	473	341	454	270	272	383	269	209
RRM1_5	RRM1	2582	57	46	66	37	0	131	28	24
ABCD4_1	ABCD4	2261	2435	2443	2296	2359	1860	3009	1671	2350
SLC35G4_6	SLC35G4	2180	2362	2058	2399	1794	2592	2921	2803	2367
SLC25A3P2_2	SLC25A3P2	2543	932	1008	814	907	686	1444	895	953
SLC25A1P3_4	SLC25A1P3	2090	1539	1371	1435	896	842	1461	936	1256
SLC23A4P_5	SLC23A4P	2980	4322	3932	4528	3698	3304	4649	3443	4170
OCA2_4	OCA2	2520	4161	3399	3913	3273	2915	5206	3065	3262
SLC22A8_3	SLC22A8	2451	1160	1198	1174	753	639	1719	708	1048
ABCA5_3	ABCA5	2335	2192	2083	2570	1855	1722	2176	2271	1722
SLCO1B1_5	SLCO1B1	1503	1511	1195	1389	1102	980	1452	1004	1220
GSR_3	GSR	918	945	915	1127	1013	386	301	319	326
ATP1B3_1	ATP1B3	2072	2236	1800	2190	2409	1942	2586	3051	2766
SLC25A19_4	SLC25A19	2760	2735	2475	2960	2256	1762	2454	2161	2123
SLC9A2_4	SLC9A2	1892	1674	1632	1790	1615	1478	2224	1652	1491
SLC25A6P5_5	SLC25A6P5	3134	4489	4032	5043	3787	3152	4803	3950	3265
ABCB11_4	ABCB11	2448	3484	2554	3257	2585	2670	2737	2439	2847
SLC25A6_6	SLC25A6	2432	4148	3333	4460	2458	2734	3211	3512	2477
SLC39A6_4	SLC39A6	2440	2188	2819	2723	2539	2364	4261	2910	3122
SLC39A12_3	SLC39A12	2254	1370	1028	1625	979	1291	1297	1207	1212
ATP2A3_5	ATP2A3	2108	2184	2384	1998	1713	1781	2912	1562	1924
MFSD11_5	MFSD11	2539	2413	2513	2405	2074	1941	1871	1898	1907
SLC16A13_5	SLC16A13	2676	4321	4240	5073	4029	3645	4979	3927	3778
SLC36A3_6	SLC36A3	2214	2684	3029	3169	2318	1893	3682	2634	2644
SLC26A1_5	SLC26A1	2021	2148	2520	2916	2179	1728	2170	2014	2494
SLC34A1_6	SLC34A1	2699	1741	1316	1684	1641	2950	2927	2707	3057
SLC16A11_5	SLC16A11	2707	3318	3346	3679	3261	2430	3693	3091	3430
SLC12A9_5	SLC12A9	2270	664	624	562	679	1848	2125	1765	1526
SLC45A4_4	SLC45A4	2839	3570	3774	4222	3043	2405	4495	2956	4009
ATP4A_3	ATP4A	2193	3521	2614	3285	2475	2406	2594	2707	2588
ABCC4_2	ABCC4	2073	1040	884	1037	827	1074	1179	930	754
AQP12A_3	AQP12A	1810	2650	2614	2371	2122	1959	2226	2019	1703
UNC93B1_5	UNC93B1	2254	2547	2708	2473	2287	2623	2653	1803	2859
ABCB7_5	ABCB7	2039	30	44	56	45	62	12	29	19
SLC22A16_1	SLC22A16	2777	1478	1191	1376	1327	1101	1781	1466	1908
SLC6A15_1	SLC6A15	2900	2680	2644	2791	2351	1976	2863	2115	2442
ATP13A4_1	ATP13A4	1949	1457	1557	1516	1016	1267	1587	1345	1206
SLC22A25_6	SLC22A25	2756	3183	2955	3685	3098	2921	3559	2694	2289
ABCA8_2	ABCA8	1838	798	836	1028	812	517	809	946	687
SLC27A1_1	SLC27A1	2783	2839	2550	3304	2419	3050	4028	3841	4230
ATP10B_4	ATP10B	2300	2637	2883	3269	2509	2847	3367	2633	2771
ATP9B_4	ATP9B	2511	3172	3203	4277	2956	2533	3557	3587	3220
SLC10A3_1	SLC10A3	2199	1718	1926	2214	1723	1591	1964	2004	1834
SLC47A1_2	SLC47A1	2434	1813	1307	1786	1164	1141	1680	1590	1424
SLC12A8_2	SLC12A8	2748	1308	1745	1870	1483	1231	2132	1441	1614
ABCB6_4	ABCB6	2096	1464	1765	2159	1609	1489	2036	1318	1664
SLC9B1P4_6	SLC9B1P4	2509	2534	2116	2338	1750	2085	1905	1496	1529
Nonspecific_55	-	2916	2836	3017	3480	3153	2583	3188	2912	2963
SLC39A1_2	SLC39A1	2332	3255	2792	3153	2774	2685	3828	2175	2598
GPX4_6	GPX4	2675	2127	1865	1915	1738	1918	2293	1781	2212
SLC25A10_2	SLC25A10	1652	1257	958	1218	757	741	1059	901	642
GPX4_3	GPX4	1353	733	483	641	497	371	652	783	638
SLC22A2_2	SLC22A2	2692	2398	2394	2733	1564	1936	2297	1769	1866
SLC19A3_1	SLC19A3	2368	1427	1085	939	1287	1247	1015	807	1214
SLC30A9_4	SLC30A9	2602	498	616	910	538	104	231	88	234
SLC35G5_5	SLC35G5	2743	2488	2420	2607	1993	2641	3647	3875	3455
SLC25A38P1_6	SLC25A38P1	2489	2286	1730	2556	1809	3319	3676	3147	2509
SLC30A1_4	SLC30A1	2036	2647	2787	2926	2180	24908	22780	23231	17791
SFXN1_5	SFXN1	1920	3028	2868	3131	2646	3185	3441	2783	2738
SLC22A17_4	SLC22A17	1908	842	538	644	789	678	1413	527	818
SLC35D1_6	SLC35D1	2941	1998	2172	1908	2028	943	1671	997	1730
ABCC5_1	ABCC5	2031	2848	2678	3315	2775	2047	3392	2424	2955
SLC35G3_1	SLC35G3	2346	3510	3469	4112	3267	2863	3880	3138	2766
ABCC9_6	ABCC9	2194	2994	2784	3070	3230	2799	3214	2117	2448
DBR1_5	DBR1	2512	104	133	181	82	70	148	190	137
SVOP_3	SVOP	2382	2183	2048	2382	2070	2463	2341	1869	1979
SLC52A3_2	SLC52A3	2501	3480	3580	4535	3033	2260	3473	4065	2952
CAT_4	CAT	2483	1118	1226	1546	1341	1227	1504	1032	1031
SLC46A3_4	SLC46A3	2104	680	970	1327	985	619	1172	971	1032
SLC25A5P8_3	SLC25A5P8	2036	2602	1856	2452	1795	2097	2110	1454	2088
SLC6A21P_2	SLC6A21P	2216	2702	1879	2109	1767	1789	2255	1770	1841
SARS_2	SARS	2904	77	78	147	174	14	147	66	175
SLC2A2_4	SLC2A2	3292	3892	3982	4594	3417	3397	4453	3359	3360
SLC10A2_1	SLC10A2	2576	2819	2985	2912	2345	2241	3365	2342	2285
RHCG_6	RHCG	2716	3153	3110	3567	2792	2293	3387	3068	2716
SLC30A5_6	SLC30A5	2255	2341	2232	2626	2017	2134	2151	1955	2050
SLC25A46_3	SLC25A46	2091	915	985	899	975	1084	793	676	961
SLC5A4P1_5	SLC5A4P1	2584	3419	2566	4274	2897	3223	3036	2602	2442
SLC7A9_3	SLC7A9	1733	424	483	461	519	264	553	464	325
SLC13A2_6	SLC13A2	3173	2849	2799	2941	2541	1856	2394	2088	1615
SV2C_6	SV2C	2212	3198	2867	3421	2941	2390	3135	2587	3050
ABCD1_1	ABCD1	1843	1108	998	842	1019	631	973	662	812
SLC25A38_1	SLC25A38	2468	3198	2898	4367	2966	3331	3134	3480	3160
SLC25A5P2_3	SLC25A5P2	2209	2908	2394	3176	3360	1925	2411	1832	2883
ATP9B_3	ATP9B	2165	3041	3154	3058	2756	2184	3127	2693	2796
MFSD14A_5	MFSD14A	2753	1982	1865	2364	1681	854	1498	886	1031
SLC25A5_6	SLC25A5	2444	1823	1778	2116	1802	1143	1901	1634	1568
RPL15_4	RPL15	2555	99	74	59	45	7	124	56	56
OR10H3_4	OR10H3	3545	2420	2190	2928	2373	2444	3074	2793	2456
SLC17A5_3	SLC17A5	2731	2397	1883	2807	2261	1374	2115	2088	2374
RPS19_5	RPS19	2723	128	191	208	160	68	303	142	113
SLC6A3_6	SLC6A3	2008	3446	2984	3448	2815	2251	4105	2698	2969
SLC7A4_5	SLC7A4	2311	3898	4161	4117	2924	2691	3716	3474	3304
SLC4A3_3	SLC4A3	2161	3420	2964	3342	2814	2328	3151	2378	2701
SLC24A2_4	SLC24A2	2143	2261	2304	2314	1960	2006	3275	1709	1910
SLC5A6_2	SLC5A6	3157	3097	2910	4075	2915	3111	3313	2917	3499
ABCB8_1	ABCB8	1874	2722	2292	2395	2184	2025	2972	1668	2499
SLC28A2_3	SLC28A2	2252	1884	1556	1839	1744	1554	1757	1610	1578
Nonspecific_19	-	2551	3732	3762	3780	3222	2768	4362	2949	3090
SLC16A10_3	SLC16A10	3091	3275	3024	4677	3137	3889	4107	3702	3746
SLC38A1_1	SLC38A1	2100	860	822	925	762	431	704	897	986
SLC39A7_2	SLC39A7	2352	722	440	608	505	643	472	496	772
SLC2A14_6	SLC2A14	3269	5398	4955	5841	4483	3632	6220	4742	4465
SLC9A9_2	SLC9A9	3133	3889	3773	3953	3261	3209	3858	3443	3126
SLC15A3_3	SLC15A3	3001	2215	2248	2633	1796	1836	2729	1718	1998
OR1E2_4	OR1E2	2489	4349	3296	3769	3419	3610	3868	3115	3318
NIPAL1_2	NIPAL1	1748	721	802	829	533	348	744	450	494
SLC24A1_6	SLC24A1	3079	4357	4248	4598	4263	3906	5083	3869	4345
SLC6A6_6	SLC6A6	2791	3675	3019	3400	3150	2856	3422	3288	2835
UCP2_3	UCP2	2862	3435	3671	3700	2982	2616	3806	2376	2845
SLC25A51P1_3	SLC25A51P1	2571	2772	2584	3434	2686	2640	2987	2207	2488
SLC6A19_5	SLC6A19	2700	2014	2091	2236	2039	1846	2031	2259	2023
ATP4B_4	ATP4B	2411	2614	2355	3267	2445	3683	4043	3112	2703
ATP2B1_1	ATP2B1	2437	1755	1562	1981	1560	2872	3353	3567	3020
ATP7A_3	ATP7A	2468	2921	2442	3166	2461	3853	3508	3711	3858
SFXN2_2	SFXN2	2124	1760	2197	2645	2001	1522	2268	2208	2319
SLC5A9_5	SLC5A9	2220	3112	3124	3538	2637	1883	2920	1951	2432
SLCO1C1_3	SLCO1C1	2352	2111	2400	2616	1918	1561	3358	2288	2074
Nonspecific_26	-	2485	4664	5232	5246	4036	3804	5441	3977	3861
SLC9A2_2	SLC9A2	2626	2775	2671	3341	2252	2856	2509	2009	2161
SLC41A2_5	SLC41A2	2972	2849	3099	3634	2701	2564	3421	2746	2490
ATP10B_2	ATP10B	2327	3504	3275	3967	2616	2877	3831	3232	3185
SLC38A8_2	SLC38A8	2357	2465	2511	2779	1940	1595	2798	1999	1729
SLC25A6P5_3	SLC25A6P5	1957	1841	2096	2394	1902	1497	2056	1720	1265
SLC2A10_5	SLC2A10	1964	1460	1627	1987	1570	1623	1830	1868	2017
ABCB1_1	ABCB1	2130	2212	1996	2308	2014	1832	2516	1773	1781
SLC16A14_2	SLC16A14	2285	2752	2750	3537	2669	2594	3515	2859	3008
ATP2A2_5	ATP2A2	2360	22	22	32	21	0	131	48	26
SLC35G4_4	SLC35G4	2297	1559	1254	1418	1073	1513	1617	1823	1371
SLC30A6_2	SLC30A6	2146	1125	1073	1055	914	1060	1102	549	1010
SLC35F4_6	SLC35F4	2680	4425	4657	4567	4486	4057	4938	4655	4437
ABCC1_5	ABCC1	2580	4042	4077	4763	3970	3717	4808	3694	3708
SLC35B3_2	SLC35B3	2472	3090	2863	3395	2908	2414	3566	2383	3093
SLC25A39P1_3	SLC25A39P1	1999	2520	2312	3032	2170	2338	2433	2321	1953
SLC40A1_2	SLC40A1	2503	2119	2083	2532	1754	1430	2172	2118	1576
SLC16A5_5	SLC16A5	2002	1856	1793	1892	1578	1361	2207	1506	1500
Nonspecific_20	-	3076	3848	3772	4311	3458	3039	4398	2871	3281
SLC26A10_1	SLC26A10	2646	1848	2062	2675	1626	1315	2564	1912	1368
ABCB8_4	ABCB8	1873	2412	2398	2354	2073	1840	3353	2009	2315
SLC39A14_5	SLC39A14	2664	3586	3110	3994	3038	30208	22582	23065	19415
SLC46A3_3	SLC46A3	2545	2035	1731	2346	1494	2086	1977	1923	1801
MTCH1_3	MTCH1	2716	3341	3140	3771	3228	2657	3890	2490	3373
AQP12B_1	AQP12B	1880	1342	1014	1364	1122	1236	1689	571	1142
ATP8B1_5	ATP8B1	2120	2941	2591	2730	2344	1726	2149	1962	1982
SLC6A11_3	SLC6A11	2970	3253	2796	3587	2931	2581	3244	2581	2924
UCP1_3	UCP1	2093	921	1111	1275	929	659	1533	812	1157
SLC24A4_1	SLC24A4	2074	5235	5174	5097	4828	4049	5414	4125	4823
SLC25A45_3	SLC25A45	2939	2463	1743	2559	1817	1536	2239	1617	1321
ATP13A1_3	ATP13A1	2277	1518	1665	1841	1312	2310	3313	3022	2226
SLC25A5P3_5	SLC25A5P3	1883	2537	2354	2538	1882	2865	2446	1764	2345
ABCC8_3	ABCC8	2179	1669	1454	2453	1728	1426	2359	1765	2042
SLC35F4_5	SLC35F4	2385	1797	1804	1944	1740	1461	1854	1310	2160
TMEM241_2	TMEM241	2317	2998	2954	3008	2950	2460	3280	2659	2189
ABCE1_5	ABCE1	2678	104	63	86	202	68	127	142	185
SLC46A1_2	SLC46A1	1942	2148	2466	2325	2292	1337	2036	1681	1786
ABCA10_4	ABCA10	2208	3057	3013	3567	2776	2554	3162	2156	2554
MFSD5_6	MFSD5	2402	2254	2494	2905	2127	2354	3264	2177	2325
SLC25A5P4_3	SLC25A5P4	2345	2814	2778	3468	2608	2426	3045	2686	2761
SLC25A47_2	SLC25A47	2435	3146	3025	4003	3176	2913	3376	3241	3294
SLC34A3_2	SLC34A3	2462	2177	1673	2231	1788	1724	2622	1529	2045
SLC51B_5	SLC51B	2433	2297	2227	2310	2000	1875	2476	1902	1779
SLC7A3_2	SLC7A3	1935	2848	2106	3001	2692	2415	2592	2332	2646
FLVCR1_1	FLVCR1	2216	2297	2217	2258	1707	2485	3336	2182	1824
MT2A_4	MT2A	1371	635	748	798	732	203	328	256	632
SLC16A7_1	SLC16A7	1679	2443	2055	2608	2107	1942	2290	2630	1928
SLC6A13_1	SLC6A13	2673	1810	1684	1943	1801	1507	1873	1928	1498
AIFM2_6	AIFM2	2484	2862	3147	3230	2309	2075	3278	1931	2422
SLC27A2_2	SLC27A2	1787	1816	1776	1896	1933	1922	2275	1992	2193
SLC24A2_5	SLC24A2	3200	3833	3527	4499	3208	3657	3895	2858	3421
SLC30A2_5	SLC30A2	1896	1020	1484	1329	1048	888	1435	934	876
SLC22A4_3	SLC22A4	2201	1148	908	974	837	1001	640	677	528
SLC10A7_4	SLC10A7	2211	897	672	935	591	452	562	555	568
SLC10A1_2	SLC10A1	2856	3612	3575	3959	3670	2839	4165	3113	3286
SLC14A2_1	SLC14A2	2879	2694	2892	3057	2730	1938	3261	2412	2776
SLC45A2_1	SLC45A2	2253	3550	3773	4645	3672	3021	4201	3129	3110
OR10G3_2	OR10G3	3107	1065	1360	1706	1149	1079	2018	1775	1155
SLC9A1_3	SLC9A1	2068	4712	3570	3694	3671	2640	3597	3023	2808
SLC17A9_4	SLC17A9	2066	2622	2094	2537	2237	2019	2861	2128	1974
ATP1A2_2	ATP1A2	2523	1907	1426	1589	1407	1766	2007	1431	1737
SLC26A9_5	SLC26A9	2116	2059	2245	2311	2180	2315	3145	2139	2330
SLC34A3_5	SLC34A3	2235	2837	2555	2323	1941	1263	2344	2102	1946
SLC25A15P3_6	SLC25A15P3	2978	1635	1909	2144	1537	1528	2090	1874	1280
SLC5A5_4	SLC5A5	2747	3243	2739	2893	2103	4417	4596	4457	3508
ULK1_2	ULK1	2397	3548	3277	4221	2736	2806	3536	3664	3236
SLC37A3_1	SLC37A3	2585	1946	2119	2402	1962	1238	2311	1545	2030
RHCG_1	RHCG	2480	2811	2345	2641	2011	1728	2385	1986	2680
SLC2A5_6	SLC2A5	1834	842	973	1085	1398	887	1226	759	821
SLC17A1_2	SLC17A1	2623	1202	1316	1421	1316	800	1503	1336	1106
SLC10A3_6	SLC10A3	2653	3350	3241	3897	3515	2507	3315	3001	2977
RPS11_3	RPS11	2436	43	90	140	32	9	117	50	49
SLC38A3_6	SLC38A3	2756	3617	3139	3498	2632	2423	3712	2416	2593
SLCO1A2_3	SLCO1A2	1616	1019	1024	1293	1140	700	1063	939	1151
AQP9_2	AQP9	2268	2056	1614	2265	2074	1328	1798	1338	1906
SLC26A1_6	SLC26A1	1951	2733	2709	3193	2082	1930	2959	2518	2144
ABCB8_6	ABCB8	2226	2531	2078	2490	2020	1791	2386	1772	1800
SLC35C1_2	SLC35C1	2759	2936	2779	3787	3166	3165	3707	3084	2411
SLC19A1_3	SLC19A1	2409	3085	3357	3398	2801	2285	3079	2544	2662
SLC25A6P2_1	SLC25A6P2	2412	3367	3446	3885	2944	2744	3749	2996	3205
KIAA1919_4	KIAA1919	1978	1247	1526	1615	966	1004	1671	1275	1124
SLC2A11_2	SLC2A11	2586	3637	3667	4133	3581	2636	3742	2350	2865
SLC22A16_4	SLC22A16	1945	2562	2537	2547	2077	1897	2374	2283	2140
SLC2A6_5	SLC2A6	2761	5580	5068	6944	5641	4942	6467	4545	4609
ABCB1_2	ABCB1	2251	1585	1876	2235	1508	1132	2276	2086	1953
THOC2_3	THOC2	2908	64	114	90	82	14	26	15	41
ABCB11_1	ABCB11	1825	555	590	777	529	513	627	879	575
SLC4A5_4	SLC4A5	1982	891	1023	1333	1049	423	895	888	825
SLC5A10_1	SLC5A10	2567	3605	3058	3659	2964	2450	3335	3230	3387
SLC5A5_3	SLC5A5	1888	2294	1988	2273	2114	2790	4325	3188	2805
SLC47A2_3	SLC47A2	2021	2731	3066	3205	2280	2080	3214	2486	2246
SLC5A3_3	SLC5A3	2203	1299	1141	1347	1305	858	1331	809	880
TMEM144_2	TMEM144	2084	1086	1238	1228	1193	554	1584	1495	1518
SLC12A1_1	SLC12A1	2477	839	926	1073	964	890	1123	698	997
SLC46A1_1	SLC46A1	2386	2298	1790	2580	1939	1513	1883	1694	1668
SLC25A5P6_2	SLC25A5P6	2064	1061	969	1092	1078	819	1242	693	749
SLC25A5P5_4	SLC25A5P5	2068	3012	2158	2632	2020	2447	2578	1968	2025
SLC25A1_4	SLC25A1	2429	1509	1118	1286	1000	1480	2083	1552	2218
PQLC2_5	PQLC2	1688	2051	1843	2262	1561	1010	1646	1328	1257
SLC5A8_5	SLC5A8	2023	2880	2451	2835	2899	2226	2643	2050	2758
SLC25A1P1_4	SLC25A1P1	2410	2468	2499	2778	2815	2523	2089	1897	2385
SLC6A18_6	SLC6A18	2519	4844	3789	4331	2991	3010	4038	3169	3315
AQP0_4	AQP0	1501	705	922	661	728	409	1112	580	685
DHFR_1	DHFR	3854	239	312	346	218	300	544	382	413
SLC12A3_6	SLC12A3	2663	4494	3682	4094	3025	3227	3973	3040	2877
SLC16A9_2	SLC16A9	2110	2338	2366	2031	2306	1528	1928	2438	1868
SLC9B2_2	SLC9B2	2244	2880	2708	3244	2649	2923	3582	2538	3130
RPS7_6	RPS7	2739	23	64	14	133	54	61	40	28
AQP9_1	AQP9	2581	2008	1928	2126	1910	1834	2367	2173	1530
SLC25A15P5_3	SLC25A15P5	2624	3544	3058	3322	3059	2710	3345	2370	3160
SLC25A36P1_4	SLC25A36P1	1791	631	658	743	577	569	780	531	547
SLC4A7_4	SLC4A7	1915	804	687	992	905	1714	2054	2058	1516
SLC7A4_1	SLC7A4	3105	4940	4887	6181	4383	3315	5040	4541	3752
SLC25A47P1_6	SLC25A47P1	2230	3105	2655	2669	2839	2231	3168	2102	2857
SLC5A6_4	SLC5A6	2178	3725	3442	3895	3387	3247	4097	2827	3593
TAP1_3	TAP1	2269	2816	2788	3096	2251	2565	2667	2536	1970
LETM1_4	LETM1	2452	231	211	281	133	92	109	85	70
SLC22A7_5	SLC22A7	1952	1370	1141	1300	1435	1084	1508	1113	1325
SLC6A8_4	SLC6A8	2547	2857	2800	3069	2511	2840	3028	3042	2800
SLC35B4_3	SLC35B4	2926	726	614	748	603	498	1238	764	746
SLC17A7_2	SLC17A7	2344	1492	1257	1719	1283	1358	1216	798	713
ABCC4_4	ABCC4	2314	2421	1879	2762	1870	2590	2829	2703	2283
HNRNPK_4	HNRNPK	3016	15	33	28	8	44	30	0	17
NOX1_3	NOX1	1072	1261	1366	1523	1216	1445	1755	843	1429
SLC22A15_2	SLC22A15	2598	2833	3383	4466	3507	2340	2830	2442	3039
SLCO1B3_1	SLCO1B3	2120	1280	1360	1259	1080	1311	1811	1178	902
SLC51A_3	SLC51A	2328	2837	2263	2282	2332	2068	2289	2325	2308
AQP5_2	AQP5	2686	2920	2771	3334	2127	1510	3858	2445	2381
SLC25A27_1	SLC25A27	3215	4110	3416	3771	3100	3020	3696	2356	2840
SLC7A7_4	SLC7A7	2675	3096	2726	2895	2501	2862	3162	2620	2698
SLC9A7_6	SLC9A7	2432	2887	2628	3286	2493	2290	2837	2709	2512
SLC26A4_5	SLC26A4	2142	3695	3663	3845	2637	2789	4043	2921	3242
AQP2_6	AQP2	3195	3852	3867	4082	3109	3398	3597	3136	2819
SLC11A1_2	SLC11A1	2621	2624	1916	2611	2387	2194	2290	2408	2575
MFSD7_1	MFSD7	2702	2644	2139	2600	2150	1584	2389	2656	2094
SLC25A1P4_6	SLC25A1P4	2959	3982	3745	4416	3712	2661	3534	2728	3926
OR1A2_5	OR1A2	2711	4031	3675	4582	3313	2561	4100	3886	3580
SLC50A1_1	SLC50A1	2716	2723	2299	2627	2571	1915	2959	2093	2490
SLC9A3P3_1	SLC9A3P3	2454	3876	4200	4769	2909	2982	4309	3175	2849
SLC39A8_5	SLC39A8	2138	1521	1441	2624	1815	1637	1658	2424	1751
ABCA2_3	ABCA2	2273	987	784	1164	812	758	770	1145	798
NIPAL1_4	NIPAL1	2455	2980	3221	3576	2312	2159	3289	2399	2775
SLC9B1P4_4	SLC9B1P4	2652	2120	2350	2462	1733	1884	2068	1367	1465
SLC44A2_2	SLC44A2	2118	2708	2771	3529	2472	2862	3791	2816	3334
SLC18A3_2	SLC18A3	2051	2132	1717	1671	1646	2149	1616	1485	1544
ATP1A1_6	ATP1A1	2404	898	1134	1032	738	1040	932	1384	1052
ATP1A2_4	ATP1A2	2411	1275	1180	1312	1115	929	1421	1147	1116
PSMB3_5	PSMB3	3118	8	7	27	11	0	9	46	12
SLC13A5_2	SLC13A5	2170	2082	2255	2028	1775	1697	2490	1756	1857
SLC25A14P1_1	SLC25A14P1	2019	682	836	684	565	507	680	520	438
SLC25A32_6	SLC25A32	2788	4159	4132	3894	3263	3058	5029	3033	3570
HNRNPK_3	HNRNPK	3258	139	66	151	154	64	117	70	42
SLC18B1_6	SLC18B1	2236	2772	2228	3000	1919	2031	2658	1638	1940
SLC7A9_6	SLC7A9	2465	2246	2014	3020	2585	1724	2079	1854	1943
AQP5_3	AQP5	1875	885	814	682	1006	783	790	686	819
MFSD13A_1	MFSD13A	2348	2712	2849	3140	2164	1814	2878	2225	2243
SLC25A13_5	SLC25A13	2156	3380	2765	3424	2441	2418	3033	2291	2374
SLC31A1P1_5	SLC31A1P1	2457	1499	2102	2061	1924	1575	2335	1526	1805
SLC35E2_6	SLC35E2	1948	2080	2158	2071	2125	1210	1893	1381	1391
ATP13A4_2	ATP13A4	2064	1633	1757	1726	1754	942	1709	1220	1527
SLC38A3_2	SLC38A3	2569	2505	2430	3041	2754	1749	3220	2174	2117
SLC35G5_3	SLC35G5	2406	1386	1752	1792	1309	1915	2896	2086	1815
SLC30A1_5	SLC30A1	2395	2554	2215	3014	1779	21090	20395	18907	15033
SNRPA1_2	SNRPA1	2504	60	190	252	152	238	128	140	148
AQP2_1	AQP2	2176	1936	2147	1581	1656	1835	1924	1408	1701
SLC39A7_1	SLC39A7	2056	377	229	351	335	454	362	582	415
NPC1L1_2	NPC1L1	2421	2020	1630	1970	1866	1270	1707	2210	1692
RRM1_1	RRM1	3018	88	76	97	57	67	91	200	77
SLC9A3_3	SLC9A3	3243	3898	4055	4620	3336	3209	4486	3297	3219
SLC18A2_3	SLC18A2	1975	1071	580	1279	1048	860	820	802	852
MFSD6_4	MFSD6	2126	2994	3756	4259	3108	2595	3969	3197	2866
SLC25A24P2_2	SLC25A24P2	2301	1731	1741	2366	1851	557	1074	1044	1261
ABCA11P_2	ABCA11P	2298	1666	1350	1534	1060	1405	1332	1410	1116
SLC23A1_4	SLC23A1	2515	3110	2438	3284	2216	2234	2318	3120	2526
SLC31A2_2	SLC31A2	2463	1632	1614	2333	1495	1293	1485	1708	1887
SLC30A9_3	SLC30A9	2756	1332	1258	1153	1357	599	1243	586	829
SLC26A8_2	SLC26A8	1695	555	704	1000	430	481	763	637	669
CASP8_4	CASP8	1933	1860	1703	2234	1258	1996	2096	2236	1615
AIFM2_5	AIFM2	3193	4926	4258	4311	4396	4080	5531	3205	3613
SLC35B1_1	SLC35B1	2162	518	526	429	413	210	444	386	277
SLC2A3P2_1	SLC2A3P2	1986	1562	1689	1887	1526	1302	1552	773	1316
SLC6A18_2	SLC6A18	2271	2001	1556	2203	1692	1683	1504	1413	1937
SLC31A1_6	SLC31A1	2495	2643	2815	3121	2709	1502	2033	1607	1933
SPNS3_3	SPNS3	2195	2541	2390	2509	1939	1969	2698	1830	2079
ABCB5_5	ABCB5	1857	1414	903	1374	1057	1285	1693	1488	1303
SLC38A6_1	SLC38A6	2299	2499	2770	3321	2506	2430	3202	2477	2446
SLC44A1_6	SLC44A1	2162	3517	3403	3796	2493	3084	3578	2772	1870
SLC25A39P2_4	SLC25A39P2	2607	3756	3383	4572	3474	3203	3875	3451	3436
MFSD9_3	MFSD9	2379	2786	2349	3742	2263	1701	2982	2455	2722
RPS7_4	RPS7	3108	33	95	49	54	92	49	182	52
SLC25A17_3	SLC25A17	2095	588	871	1049	1056	749	1038	1022	746
SLC27A3_4	SLC27A3	1967	2201	1786	2319	1797	1500	2653	1645	1669
CASP9_1	CASP9	1653	1282	1475	1730	1493	873	1366	1470	1132
ATP4A_2	ATP4A	2526	3629	3479	3580	3129	2853	3556	2166	3039
SLC2A6_2	SLC2A6	2396	2954	2661	3151	2818	2026	3260	1974	3297
SLC2A3P4_1	SLC2A3P4	2606	2115	2347	2494	2227	1368	2462	2128	1915
SLC25A1P5_1	SLC25A1P5	2777	3410	3650	4450	3386	2605	2962	3198	2599
RPL10A_6	RPL10A	2775	562	331	446	285	529	508	286	320
SLC39A9_5	SLC39A9	2434	2949	2670	3830	2477	3728	3966	3549	3395
AQP12B_5	AQP12B	1211	1605	1605	1654	1356	1244	1309	1373	1616
SLC2A9_4	SLC2A9	2138	2885	2131	3111	2385	2594	2734	1610	2689
SLC38A5_3	SLC38A5	2611	3619	2868	3576	2744	2225	3093	3497	2881
ABCC8_1	ABCC8	2322	1374	1101	1288	944	1200	1267	948	1057
ATP13A2_3	ATP13A2	2761	3865	3742	5250	3461	2323	3630	3237	3126
SLC25A44_4	SLC25A44	2358	1976	2255	2417	1844	1610	2380	1807	2756
SLC13A4_5	SLC13A4	2498	3935	3324	3862	3143	2783	4055	3088	3033
OR13C9_2	OR13C9	2715	2733	2137	1868	1887	2412	2257	2002	1558
AQP3_4	AQP3	2976	1682	1799	2245	1554	1331	1908	1847	1967
SLC25A5P8_6	SLC25A5P8	2283	2235	1960	1747	2011	1538	2018	1482	2109
SLC25A1P2_4	SLC25A1P2	2614	3914	4626	4698	3341	2897	4907	3323	4326
SLC25A6P4_5	SLC25A6P4	2665	2455	2852	3357	2132	2161	4009	3476	2884
ULK1_4	ULK1	3767	1722	1589	1924	1756	1230	1794	1618	1281
SLC35A2_2	SLC35A2	1845	1143	940	1330	1011	1917	1680	2473	2118
OR10A3_5	OR10A3	3232	4129	3665	4584	3561	3926	3839	3406	3188
SLC6A2_5	SLC6A2	2176	1366	1332	1951	1360	878	1754	1303	973
DBR1_2	DBR1	2988	121	168	24	43	166	201	110	92
SLC6A12_6	SLC6A12	2803	3695	3905	4414	3764	3301	3807	3505	4422
SLC27A4_4	SLC27A4	2215	2045	1795	1739	1711	1613	2306	1500	1612
SLC25A5P4_4	SLC25A5P4	1978	2177	2301	2217	1954	2580	2574	2359	2187
SPNS1_2	SPNS1	1785	882	585	884	614	1981	2073	2013	1433
RPL31_1	RPL31	3524	100	112	49	111	92	95	132	138
SLC35B3_6	SLC35B3	2356	4054	3395	3489	2838	2951	3402	2801	3082
AQP12A_1	AQP12A	2007	1231	1107	1410	1235	768	1222	1271	1032
SLC23A2_2	SLC23A2	2481	3032	3298	3203	3118	2669	3033	2320	2692
SLC31A1_3	SLC31A1	1815	480	524	429	415	154	357	247	473
SLC22A23_1	SLC22A23	2524	2422	1845	2543	1770	2019	2692	2761	2780
OR10V1_2	OR10V1	2940	3138	3121	3728	3015	2609	3310	2800	2988
SLC25A5P6_3	SLC25A5P6	1971	2115	2733	2874	2094	2118	3125	2090	1654
ATP11A_5	ATP11A	2658	3441	3571	4270	3169	3619	4659	4504	4041
SLC25A15P5_5	SLC25A15P5	2589	3575	2935	4021	2972	2254	2610	2795	2408
SLC24A2_2	SLC24A2	2434	3377	3739	3653	4087	2843	3750	3117	2911
SOD1_1	SOD1	4937	248	257	333	262	160	291	363	239
ATP11A_4	ATP11A	2292	3102	2730	3318	2468	3632	3961	2975	4141
SLC19A3_6	SLC19A3	3298	2880	2685	2878	2600	2231	2913	2670	2362
SLC1A7_3	SLC1A7	2756	4329	3656	4040	3737	2707	3938	2760	2385
SLC39A3_4	SLC39A3	1963	2016	1677	2130	1525	1255	2205	2194	1805
SLC22A23_6	SLC22A23	2274	1634	1714	1708	1873	1794	2476	1465	1887
SLC25A51P1_6	SLC25A51P1	2578	1133	1059	1321	1108	875	1133	1009	1108
SLC25A6P1_3	SLC25A6P1	3338	6131	5345	6842	4841	5656	6161	4951	5122
FLVCR1_2	FLVCR1	2582	3316	3464	3782	2929	2899	5090	4184	4039
MFSD14A_4	MFSD14A	2005	836	967	997	826	332	688	331	448
SLC6A15_2	SLC6A15	2447	2532	2708	2561	1903	1431	2755	1751	2098
UCP2_1	UCP2	2992	3707	3459	3624	3252	3220	3389	3630	2888
ABCG4_4	ABCG4	2634	3280	3122	3320	2707	2810	3740	3280	2578
TMEM104_6	TMEM104	2064	1991	1794	1881	1990	1272	2365	1435	1861
SLC26A11_4	SLC26A11	3275	2903	2844	3394	2394	2139	3259	2413	2452
SLC6A1_2	SLC6A1	2194	3533	2328	3341	2407	2963	3242	2379	2842
SLC6A7_2	SLC6A7	2406	2722	2657	3420	2851	2593	3001	2979	2682
SLC25A16_6	SLC25A16	2227	967	1114	1294	1138	734	1296	651	756
SLC25A39_2	SLC25A39	1858	880	724	855	696	378	622	655	542
SLC12A4_1	SLC12A4	2506	1967	1614	1916	1677	1423	1993	1083	1428
SLC24A1_2	SLC24A1	2210	1816	1888	2005	1712	1825	2021	1434	1811
SLC35F1_2	SLC35F1	1946	1265	1120	1188	1031	1072	1352	1376	917
UCP1_1	UCP1	2515	3315	3203	4115	3104	2539	3276	3043	3562
MAGT1_5	MAGT1	2263	3723	3318	3584	2700	2604	4282	2677	2303
SLC3A1_2	SLC3A1	2723	3175	2396	2921	2696	1929	3069	2320	2554
SLC39A14_6	SLC39A14	2418	2872	3444	3292	2572	26453	23443	22427	19827
SLC1A3_1	SLC1A3	2736	1556	1932	1868	1234	1093	1637	1832	1412
SLC22A15_5	SLC22A15	2361	1511	1829	1796	1437	1131	1210	866	817
SLC25A1P5_4	SLC25A1P5	2342	3943	3618	3650	3339	3616	3533	2892	2783
SLC5A9_4	SLC5A9	2633	3578	2800	3725	2637	2415	2516	2349	2251
SLC31A1P1_3	SLC31A1P1	1978	2500	2834	2902	2534	1996	2770	2746	3173
ABCA7_1	ABCA7	2085	1244	1239	1414	1022	1243	1587	1422	1159
SLC35F4_1	SLC35F4	2133	2822	3073	3404	2708	2512	3411	2451	2537
SLC9A7P1_6	SLC9A7P1	2346	2444	2518	2752	2105	1809	3196	2343	2115
SLC35B1_5	SLC35B1	2943	596	498	654	463	324	207	259	249
SLC25A25_2	SLC25A25	2309	3057	3220	3803	2794	2348	3777	2672	3375
RPL15_2	RPL15	3123	43	29	90	49	86	70	92	102
ABCC8_6	ABCC8	1886	1834	1399	1577	1280	1270	1524	1319	1440
SLC13A5_4	SLC13A5	3088	5228	3979	4948	3823	3690	4608	3338	4457
[truncated: 2,251 more rows]
